# Supplementary material for: The transcriptional repressor Blimp1/PRDM1 regulates the maternal decidual response in mice
Source: Nat Commun. 2020 Jun 3;11:2782. doi: 10.1038/s41467-020-16603-z (PMC7270082; doi:10.1038/s41467-020-16603-z)
Supplement: Supplementary file 2 — Supplementary Data 1 [file 41467_2020_16603_MOESM2_ESM.xlsx]

## Sheet:  E5.5 FDR<0.05,  FPKM>1, 2 fold
SeqMonk V1.45.4, genome build =mm10
RNA-Seq analysis, E5.5 Blimp1 mutant vs wild type decidua.								FPKM (>1 in all samples in one or both groups), values <0.1 converted to 0.1.
Gene	Chromosome	Start	End	Strand	DESeq2 FDR p<0.05	ID	Description	WT_1	WT_2	WT_3	WT_4	Mut_1	Mut_2	Mut_3	Mut_4	Fold change E5.5 Mut
Saa3	7	46711998	46715700	-	0.000878798	ENSMUSG00000040026	serum amyloid A 3 [Source:MGI Symbol;Acc:MGI:98223]	0.1	0.1	0.1	0.1	1.44467	1.83134	13.1146	15.0443	78.5873
Aldh3a1	11	61207537	61218421	+	0	ENSMUSG00000019102	aldehyde dehydrogenase family 3, subfamily A1 [Source:MGI Symbol;Acc:MGI:1353451]	0.652767	0.560096	0.290888	0.224688	28.8806	32.2275	39.0489	35.4684	78.467
Ddc	11	11814101	11898144	-	0	ENSMUSG00000020182	dopa decarboxylase [Source:MGI Symbol;Acc:MGI:94876]	0.568336	0.546761	0.3208	0.454132	6.12398	7.15019	10.1461	11.5177	18.4854
Chil1	1	134182176	134190181	+	2.67307e-34	ENSMUSG00000064246	chitinase-like 1 [Source:MGI Symbol;Acc:MGI:1340899]	0.513189	0.481952	0.214894	0.344576	3.71814	4.23351	6.47044	5.53703	12.8387
Fga	3	83026076	83033627	+	1.23715e-37	ENSMUSG00000028001	fibrinogen alpha chain [Source:MGI Symbol;Acc:MGI:1316726]	0.170738	0.229959	0.387863	0.42454	3.04675	3.44202	4.44744	4.26748	12.5329
Fgg	3	83007724	83015049	+	1.17137e-16	ENSMUSG00000033860	fibrinogen gamma chain [Source:MGI Symbol;Acc:MGI:95526]	0.589303	0.629925	1.54743	1.65293	8.425	8.31265	15.6692	15.9744	10.947
Clvs2	10	33512286	33624769	-	2.62168e-18	ENSMUSG00000019785	clavesin 2 [Source:MGI Symbol;Acc:MGI:2443223]	0.207674	0.240656	0.10895	0.18892	2.59764	2.15129	1.11495	1.05147	9.26744
Cd200r4	16	44811733	44839150	+	1.59407e-31	ENSMUSG00000062082	CD200 receptor 4 [Source:MGI Symbol;Acc:MGI:3036289]	3.90363	3.46532	3.33325	3.35298	18.6459	22.3181	32.9181	39.9631	8.09988
Adh7	3	138217760	138233382	+	3.98384e-26	ENSMUSG00000055301	alcohol dehydrogenase 7 (class IV), mu or sigma polypeptide [Source:MGI Symbol;Acc:MGI:87926]	1.10375	0.800738	0.487286	0.534958	6.38971	6.65207	4.73012	4.28657	7.5369
Cnn1	9	22099216	22109630	+	1.84319e-07	ENSMUSG00000001349	calponin 1 [Source:MGI Symbol;Acc:MGI:104979]	0.638645	0.554166	0.468	0.546797	8.66782	1.88784	1.97676	2.74887	6.9221
Crabp2	3	87948666	87953376	+	3.99702e-13	ENSMUSG00000004885	cellular retinoic acid binding protein II [Source:MGI Symbol;Acc:MGI:88491]	2.17698	2.19406	6.03931	6.38909	27.0665	31.1651	24.8947	25.1219	6.44356
Gm13528	2	33177902	33181881	+	3.30825e-05	ENSMUSG00000085087	predicted gene 13528 [Source:MGI Symbol;Acc:MGI:3651630]	0.250694	0.72353	0.275563	0.228055	2.7469	3.46258	1.68399	1.36215	6.26294
Hunk	16	90386397	90499553	+	1.679e-42	ENSMUSG00000053414	hormonally upregulated Neu-associated kinase [Source:MGI Symbol;Acc:MGI:1347352]	0.403559	0.519845	0.586444	0.479116	3.57176	3.56991	3.06309	2.20762	6.24062
Areg	5	91139599	91148432	+	1.63521e-24	ENSMUSG00000029378	amphiregulin [Source:MGI Symbol;Acc:MGI:88068]	1.01515	0.732463	1.5808	1.66739	6.7534	7.28413	7.98721	8.39639	6.08933
Mfap4	11	61485431	61488900	+	1.17882e-11	ENSMUSG00000042436	microfibrillar-associated protein 4 [Source:MGI Symbol;Acc:MGI:1342276]	1.28347	1.40624	1.74389	1.89729	15.7207	10.7181	6.54593	4.43609	5.91083
4933417E11Rik	1	71958998	72005195	-	1.06168e-09	ENSMUSG00000101848	RIKEN cDNA 4933417E11 gene [Source:MGI Symbol;Acc:MGI:1918384]	0.125385	0.211094	0.241191	0.25664	1.64864	1.13305	1.05282	1.05599	5.86173
Ldoc1	X	61709497	61710955	+	4.98793e-12	ENSMUSG00000057615	leucine zipper, down-regulated in cancer 1 [Source:MGI Symbol;Acc:MGI:2685212]	0.681002	0.768107	1.65199	2.07213	7.21192	6.12805	7.88709	8.4723	5.74097
AC153955.3	10	44715558	44717165	+	2.9633e-10	ENSMUSG00000111362	No description	0.265181	0.459207	0.582976	0.337728	2.39093	2.57168	2.01882	1.78668	5.32986
Ptger3	3	157566892	157645888	+	0.000496941	ENSMUSG00000040016	prostaglandin E receptor 3 (subtype EP3) [Source:MGI Symbol;Acc:MGI:97795]	6.21621	5.74265	1.72146	1.87947	12.6607	13.1804	26.1854	30.1759	5.283
4930502E18Rik	X	53724826	53738441	+	2.05942e-11	ENSMUSG00000055555	RIKEN cDNA 4930502E18 gene [Source:MGI Symbol;Acc:MGI:1922263]	6.50655	6.79081	5.54215	5.48215	17.9493	19.1563	41.7444	46.3902	5.14933
Fndc5	4	129136999	129144593	+	3.86236e-21	ENSMUSG00000001334	fibronectin type III domain containing 5 [Source:MGI Symbol;Acc:MGI:1917614]	4.41443	3.6146	2.58974	2.68471	13.3231	13.5777	18.1029	20.8732	4.95185
Spon2	5	33198184	33218455	-	7.54163e-07	ENSMUSG00000037379	spondin 2, extracellular matrix protein [Source:MGI Symbol;Acc:MGI:1923724]	20.9963	19.4723	46.0562	48.6178	216.762	216.943	123.416	109.17	4.93027
Pnoc	14	65400673	65425472	-	1.82161e-06	ENSMUSG00000045731	prepronociceptin [Source:MGI Symbol;Acc:MGI:105308]	0.285909	0.35146	0.663463	0.563528	1.20835	1.54038	3.07643	3.34865	4.92062
Acod1	14	103046977	103056573	+	0.00905303	ENSMUSG00000022126	aconitate decarboxylase 1 [Source:MGI Symbol;Acc:MGI:103206]	1.67193	1.58333	9.46172	9.22072	31.0248	32.7159	21.3358	22.4131	4.89977
Slfn2	11	83065112	83070678	+	1.96283e-13	ENSMUSG00000072620	schlafen 2 [Source:MGI Symbol;Acc:MGI:1313258]	26.2726	26.543	11.3841	11.9313	83.5583	91.7783	94.2342	96.1011	4.8032
Dio2	12	90724552	90738438	-	5.80445e-27	ENSMUSG00000007682	deiodinase, iodothyronine, type II [Source:MGI Symbol;Acc:MGI:1338833]	5.00223	5.15243	7.13699	7.2465	39.0728	26.6889	23.0343	23.1717	4.56301
Hsd17b2	8	117701904	117759027	+	6.38854e-11	ENSMUSG00000031844	hydroxysteroid (17-beta) dehydrogenase 2 [Source:MGI Symbol;Acc:MGI:1096386]	0.391763	0.513942	0.919975	0.793766	3.37835	3.89343	2.193	2.28347	4.48502
Cxcl5	5	90759360	90761624	+	6.74333e-06	ENSMUSG00000029371	chemokine (C-X-C motif) ligand 5 [Source:MGI Symbol;Acc:MGI:1096868]	0.570105	0.406924	0.58623	0.669188	4.04168	3.29131	1.09122	1.53885	4.46285
Ccdc80	16	45093402	45127924	+	0	ENSMUSG00000022665	coiled-coil domain containing 80 [Source:MGI Symbol;Acc:MGI:1915146]	22.7168	22.7382	28.7819	28.4196	121.445	127.549	97.2744	105.104	4.39692
Slc46a2	4	59905126	59915056	-	1.50666e-10	ENSMUSG00000028386	solute carrier family 46, member 2 [Source:MGI Symbol;Acc:MGI:1353616]	0.22978	0.337403	0.478563	0.319046	1.99905	1.82321	1.08316	1.09081	4.39352
Fgf7	2	126034658	126091185	+	2.51343e-09	ENSMUSG00000027208	fibroblast growth factor 7 [Source:MGI Symbol;Acc:MGI:95521]	0.654005	0.51755	1.28703	1.58332	4.79499	4.05468	4.23964	3.9777	4.22251
Pappa	4	65124174	65357509	+	2.67345e-12	ENSMUSG00000028370	pregnancy-associated plasma protein A [Source:MGI Symbol;Acc:MGI:97479]	0.56859	0.591842	0.372265	0.370267	1.47073	1.4874	2.59845	2.44118	4.20279
Bex1	X	136213972	136215513	-	1.84444e-19	ENSMUSG00000050071	brain expressed X-linked 1 [Source:MGI Symbol;Acc:MGI:1328321]	1.67552	1.80645	2.38155	2.1812	6.8914	6.90193	10.0583	9.5435	4.15119
Gm12796	4	101292414	101321745	-	1.45954e-14	ENSMUSG00000085721	predicted gene 12796 [Source:MGI Symbol;Acc:MGI:3649207]	3.18711	2.58704	2.73694	3.0805	9.9153	9.74654	14.3841	13.4209	4.09494
Osr1	12	9570116	9581500	+	2.44277e-35	ENSMUSG00000048387	odd-skipped related 1 (Drosophila) [Source:MGI Symbol;Acc:MGI:1344424]	1.14426	0.829604	1.00257	1.14653	4.62578	4.50305	3.54612	4.1269	4.07519
Calcb	7	114718643	114723365	+	1.13628e-20	ENSMUSG00000030666	calcitonin-related polypeptide, beta [Source:MGI Symbol;Acc:MGI:2151254]	1.54502	1.32991	1.25137	0.961654	4.2259	5.32898	5.34093	5.83226	4.07395
Tuba8	6	121210696	121226854	+	9.20367e-07	ENSMUSG00000030137	tubulin, alpha 8 [Source:MGI Symbol;Acc:MGI:1858225]	0.651013	0.436953	1.24813	1.28085	4.06668	5.15215	2.88148	2.48434	4.03231
3830417A13Rik	X	64173548	64178778	+	3.64288e-12	ENSMUSG00000031179	RIKEN cDNA 3830417A13 gene [Source:MGI Symbol;Acc:MGI:1917946]	10.1214	10.7071	7.67271	8.18432	25.2944	25.9149	44.566	51.8343	4.02364
Lum	10	97565128	97572703	+	4.03823e-26	ENSMUSG00000036446	lumican [Source:MGI Symbol;Acc:MGI:109347]	62.9946	62.8922	41.0447	41.0983	248.38	206.96	180.146	191.332	3.97452
Cdkn2b	4	89306289	89311032	-	4.58929e-27	ENSMUSG00000073802	cyclin-dependent kinase inhibitor 2B (p15, inhibits CDK4) [Source:MGI Symbol;Acc:MGI:104737]	3.66472	4.21179	2.91982	2.64017	14.2988	11.0587	13.052	12.776	3.80944
Egr2	10	67535475	67542188	+	3.99643e-23	ENSMUSG00000037868	early growth response 2 [Source:MGI Symbol;Acc:MGI:95296]	0.342816	0.329802	0.343575	0.284341	1.32575	1.32449	1.12883	1.16145	3.79884
Tnfsf4	1	161395409	161418410	+	0.00754112	ENSMUSG00000026700	tumor necrosis factor (ligand) superfamily, member 4 [Source:MGI Symbol;Acc:MGI:104511]	1.95301	1.98624	0.388461	0.490693	2.55048	2.91888	5.72656	6.8926	3.75405
Fam189a2	19	23972751	24031019	-	0	ENSMUSG00000071604	family with sequence similarity 189, member A2 [Source:MGI Symbol;Acc:MGI:2685813]	6.99488	7.0011	6.34324	6.62018	25.28	25.189	24.6229	25.6839	3.73806
Ccl2	11	82035571	82037453	+	8.47205e-07	ENSMUSG00000035385	chemokine (C-C motif) ligand 2 [Source:MGI Symbol;Acc:MGI:98259]	1.83651	2.08539	0.926614	0.849025	6.87104	5.99863	3.64026	4.54769	3.69591
Dcn	10	97479609	97518143	+	5.89871e-37	ENSMUSG00000019929	decorin [Source:MGI Symbol;Acc:MGI:94872]	49.6374	49.8364	35.9443	36.8532	182.838	151.069	141.617	155.536	3.66317
Wisp1	15	66891320	66923201	+	2.31445e-09	ENSMUSG00000005124	WNT1 inducible signaling pathway protein 1 [Source:MGI Symbol;Acc:MGI:1197008]	2.29734	2.06677	3.43979	3.44548	13.9372	13.6193	7.17379	6.30882	3.64812
Asprv1	6	86628164	86629710	+	2.13135e-06	ENSMUSG00000033508	aspartic peptidase, retroviral-like 1 [Source:MGI Symbol;Acc:MGI:1915105]	2.12611	2.13063	5.69651	5.84264	13.2913	16.8112	11.6536	15.5234	3.62623
Aldh1a3	7	66390890	66427517	-	0.0144963	ENSMUSG00000015134	aldehyde dehydrogenase family 1, subfamily A3 [Source:MGI Symbol;Acc:MGI:1861722]	3.31706	3.1483	2.44706	2.23444	3.69381	4.34404	18.1361	14.209	3.62281
Tnc	4	63959785	64047015	-	4.7719e-11	ENSMUSG00000028364	tenascin C [Source:MGI Symbol;Acc:MGI:101922]	0.49814	0.491953	0.489409	0.477217	2.60421	1.95489	1.09565	1.31261	3.56074
Ngfr	11	95568818	95587735	-	0.00256158	ENSMUSG00000000120	nerve growth factor receptor (TNFR superfamily, member 16) [Source:MGI Symbol;Acc:MGI:97323]	6.75088	6.73373	2.83053	3.05705	25.7723	22.1939	11.1978	8.44909	3.49022
Rnase2b	14	51162260	51163018	+	8.98463e-05	ENSMUSG00000059606	ribonuclease, RNase A family, 2B (liver, eosinophil-derived neurotoxin) [Source:MGI Symbol;Acc:MGI:1858598]	0.315982	0.6514	0.84351	0.862341	1.44144	2.1888	2.83007	2.69798	3.42593
Dnm3os	1	162217623	162225550	+	0	ENSMUSG00000078190	dynamin 3, opposite strand [Source:MGI Symbol;Acc:MGI:3052332]	2.15214	2.41552	2.58415	2.51997	8.25961	9.57447	7.2622	7.54694	3.3751
Tspan18	2	93201760	93334505	-	0	ENSMUSG00000027217	tetraspanin 18 [Source:MGI Symbol;Acc:MGI:1917186]	1.64287	1.75791	2.06383	1.9482	6.27421	7.05349	6.06214	5.59735	3.37081
Ccl6	11	83587882	83593087	-	4.34499e-07	ENSMUSG00000018927	chemokine (C-C motif) ligand 6 [Source:MGI Symbol;Acc:MGI:98263]	2.36681	2.35041	2.45473	1.90998	11.5984	9.74317	4.40204	4.85367	3.36903
Egln3	12	54178981	54203860	-	1.52736e-17	ENSMUSG00000035105	egl-9 family hypoxia-inducible factor 3 [Source:MGI Symbol;Acc:MGI:1932288]	1.5316	1.59728	1.32985	1.39329	3.88021	4.30048	5.28821	6.01422	3.32931
Aspn	13	49544443	49567565	+	2.76088e-06	ENSMUSG00000021388	asporin [Source:MGI Symbol;Acc:MGI:1913945]	0.582183	0.742109	0.687931	0.569329	3.5814	2.14287	1.33616	1.53421	3.32925
Pinlyp	7	24541658	24546118	-	0.0130147	ENSMUSG00000011632	phospholipase A2 inhibitor and LY6/PLAUR domain containing [Source:MGI Symbol;Acc:MGI:3615324]	1.21927	0.781989	1.25087	1.62677	6.75623	6.41374	1.59254	1.45749	3.32452
Lsp1	7	142460809	142494867	+	1.17429e-31	ENSMUSG00000018819	lymphocyte specific 1 [Source:MGI Symbol;Acc:MGI:96832]	22.6335	23.7173	30.1995	29.7518	101.36	96.9857	77.7159	69.8373	3.25392
1600027J07Rik	8	103343878	103347534	-	8.40461e-05	ENSMUSG00000110340	RIKEN cDNA 1600027J07 gene [Source:MGI Symbol;Acc:MGI:1917044]	2.17199	1.88733	2.0794	2.29454	4.67206	4.07682	7.6872	10.9641	3.24906
Ccl7	11	82045712	82047525	+	5.66234e-10	ENSMUSG00000035373	chemokine (C-C motif) ligand 7 [Source:MGI Symbol;Acc:MGI:99512]	2.22421	2.09863	1.31646	1.28405	6.66859	6.03356	4.74082	4.55525	3.17739
Cdkn2a	4	89274471	89294653	-	1.54518e-07	ENSMUSG00000044303	cyclin-dependent kinase inhibitor 2A [Source:MGI Symbol;Acc:MGI:104738]	1.2278	0.871831	0.482	0.824395	2.82793	2.21644	3.10919	2.60498	3.15868
Cthrc1	15	39076932	39087121	+	8.57439e-10	ENSMUSG00000054196	collagen triple helix repeat containing 1 [Source:MGI Symbol;Acc:MGI:1915838]	7.03749	6.90396	8.8298	8.12881	33.1563	31.7566	16.1724	16.5029	3.15819
Cilp	9	65265180	65280605	+	0.000361606	ENSMUSG00000042254	cartilage intermediate layer protein, nucleotide pyrophosphohydrolase [Source:MGI Symbol;Acc:MGI:2444507]	1.53097	1.4651	4.40196	4.61794	11.6694	11.5579	7.1086	7.09268	3.11491
C5ar1	7	16246743	16259540	-	7.71868e-05	ENSMUSG00000049130	complement component 5a receptor 1 [Source:MGI Symbol;Acc:MGI:88232]	0.773216	0.615611	1.64122	1.43103	4.51994	4.43092	2.38802	2.46283	3.0938
Csf1	3	107741048	107760469	-	9.63977e-10	ENSMUSG00000014599	colony stimulating factor 1 (macrophage) [Source:MGI Symbol;Acc:MGI:1339753]	4.17158	4.2067	6.03306	5.42966	19.9124	20.2933	11.2654	9.8985	3.09307
Tmprss4	9	45172726	45204092	-	9.60218e-05	ENSMUSG00000032091	transmembrane protease, serine 4 [Source:MGI Symbol;Acc:MGI:2384877]	4.16854	4.16307	3.63656	3.39483	19.9605	15.0853	5.54103	6.87408	3.0893
Rgs4	1	169741477	169747642	-	2.56542e-10	ENSMUSG00000038530	regulator of G-protein signaling 4 [Source:MGI Symbol;Acc:MGI:108409]	3.80437	3.7557	7.00203	6.86127	14.4375	17.4233	14.8948	19.1329	3.07554
Prr16	18	51117898	51304641	+	2.7666e-07	ENSMUSG00000073565	proline rich 16 [Source:MGI Symbol;Acc:MGI:1918623]	0.523781	0.429795	0.880545	0.840849	2.63327	2.30887	1.58673	1.69085	3.07283
Glipr2	4	43957401	43979118	+	1.92348e-18	ENSMUSG00000028480	GLI pathogenesis-related 2 [Source:MGI Symbol;Acc:MGI:1917770]	9.71725	9.83142	13.8791	13.797	44.9243	39.2932	32.3063	28.3093	3.06689
Aox3	1	58113130	58200698	+	0.000204771	ENSMUSG00000064294	aldehyde oxidase 3 [Source:MGI Symbol;Acc:MGI:1918974]	1.24711	1.10604	1.84205	1.83025	7.97929	5.49738	2.48154	2.47756	3.05965
Wnt7a	6	91363981	91411363	-	0.0017555	ENSMUSG00000030093	wingless-type MMTV integration site family, member 7A [Source:MGI Symbol;Acc:MGI:98961]	0.378042	0.322127	0.949817	0.972755	2.65783	2.69488	1.41483	1.2442	3.05472
Tnfrsf26	7	143607659	143628722	-	9.13173e-05	ENSMUSG00000045362	tumor necrosis factor receptor superfamily, member 26 [Source:MGI Symbol;Acc:MGI:2651928]	0.809158	0.6965	0.947943	0.83294	3.82976	3.35095	1.29925	1.5041	3.03786
Guca2b	4	119656607	119658954	-	1.06688e-05	ENSMUSG00000032978	guanylate cyclase activator 2b (retina) [Source:MGI Symbol;Acc:MGI:1270851]	3.58367	3.14454	7.44547	8.38297	18.826	18.6788	15.6516	13.5662	2.958
Ccl9	11	83572919	83578636	-	5.98026e-10	ENSMUSG00000019122	chemokine (C-C motif) ligand 9 [Source:MGI Symbol;Acc:MGI:104533]	1.73276	1.48297	1.85518	1.781	7.08021	5.92206	3.72868	3.50924	2.95395
6330403K07Rik	11	71031941	71033513	-	1.82164e-09	ENSMUSG00000018451	RIKEN cDNA 6330403K07 gene [Source:MGI Symbol;Acc:MGI:1918001]	0.573317	0.595678	0.579776	0.604991	2.13227	1.83983	1.36074	1.59495	2.94329
Msr1	8	39581685	39642673	-	1.1101e-09	ENSMUSG00000025044	macrophage scavenger receptor 1 [Source:MGI Symbol;Acc:MGI:98257]	0.880299	0.898837	1.22883	1.19384	4.08818	3.70427	2.20689	2.24778	2.91473
Ugt1a6b	1	88103252	88219003	+	0	ENSMUSG00000090145	UDP glucuronosyltransferase 1 family, polypeptide A6B [Source:MGI Symbol;Acc:MGI:3580629]	24.9122	25.8069	24.2056	23.9186	61.6542	68.1716	76.4253	75.2772	2.84823
Ugt1a9	1	88070800	88218997	+	8.4e-45	ENSMUSG00000090175	UDP glucuronosyltransferase 1 family, polypeptide A9 [Source:MGI Symbol;Acc:MGI:3576092]	26.58	27.7684	25.8635	25.4036	65.8252	72.3829	81.8645	80.4317	2.84527
Ugt1a5	1	88166012	88218997	+	9.8e-45	ENSMUSG00000089943	UDP glucuronosyltransferase 1 family, polypeptide A5 [Source:MGI Symbol;Acc:MGI:3032634]	26.4698	27.5895	25.7792	25.381	65.5098	71.9832	81.5903	80.1092	2.84351
Ugt1a10	1	88055388	88219004	+	9.8e-45	ENSMUSG00000090165	UDP glycosyltransferase 1 family, polypeptide A10 [Source:MGI Symbol;Acc:MGI:3580642]	25.6772	26.8834	24.985	24.5683	63.6036	69.8844	79.1008	77.6177	2.84199
Ugt1a8	1	88087813	88219004	+	8.4e-45	ENSMUSG00000089675	UDP glucuronosyltransferase 1 family, polypeptide A8 [Source:MGI Symbol;Acc:MGI:3576090]	26.1692	27.3218	25.4845	25.0095	64.7605	71.1532	80.5388	79.0285	2.84157
Ugt1a2	1	88200601	88218997	+	8.4e-45	ENSMUSG00000090171	UDP glucuronosyltransferase 1 family, polypeptide A2 [Source:MGI Symbol;Acc:MGI:3576049]	26.3585	27.5344	25.6519	25.3456	65.2146	71.7773	81.2431	79.7183	2.84061
Ugt1a1	1	88211959	88218997	+	8.4e-45	ENSMUSG00000089960	UDP glucuronosyltransferase 1 family, polypeptide A1 [Source:MGI Symbol;Acc:MGI:98898]	26.2507	27.3587	25.6035	25.0853	64.8768	71.3035	80.682	79.2691	2.83927
Folr2	7	101839988	101857194	-	6.85236e-09	ENSMUSG00000032725	folate receptor 2 (fetal) [Source:MGI Symbol;Acc:MGI:95569]	0.81997	0.660922	0.779513	0.846723	2.68497	2.20778	2.40665	1.51722	2.83755
Lcn2	2	32384633	32388252	-	9.69066e-17	ENSMUSG00000026822	lipocalin 2 [Source:MGI Symbol;Acc:MGI:96757]	0.561663	0.628304	0.804031	0.843648	2.06096	2.03827	1.90106	2.04401	2.83485
Gpc3	X	52272426	52613950	-	5.8205e-18	ENSMUSG00000055653	glypican 3 [Source:MGI Symbol;Acc:MGI:104903]	8.34247	8.94476	9.40806	10.0222	21.9384	21.4919	32.1405	28.5124	2.8347
Loxl2	14	69609068	69695834	+	1.75771e-26	ENSMUSG00000034205	lysyl oxidase-like 2 [Source:MGI Symbol;Acc:MGI:2137913]	9.18498	9.2022	6.84922	6.81013	22.9681	21.8564	24.7106	20.9134	2.82241
Ugt1a7c	1	88095062	88220002	+	1.82671e-39	ENSMUSG00000090124	UDP glucuronosyltransferase 1 family, polypeptide A7C [Source:MGI Symbol;Acc:MGI:3032636]	21.9666	22.9296	21.4857	20.8029	52.9842	58.9863	67.1689	66.8485	2.82145
Ifi211	1	173896345	173913046	-	4.28077e-11	ENSMUSG00000026536	interferon activated gene 211 [Source:MGI Symbol;Acc:MGI:3041120]	2.9175	2.93601	2.65837	1.65877	8.20223	8.19018	5.99538	6.09064	2.80006
Twist1	12	33957671	33959829	+	1.62698e-20	ENSMUSG00000035799	twist basic helix-loop-helix transcription factor 1 [Source:MGI Symbol;Acc:MGI:98872]	4.1038	3.80629	4.85789	4.49899	15.0414	12.9134	9.91925	10.3601	2.79343
Rspo1	4	124986430	125009099	+	1.2739e-12	ENSMUSG00000028871	R-spondin 1 [Source:MGI Symbol;Acc:MGI:2183426]	1.34359	1.85383	1.45744	1.35091	4.16753	3.30421	4.6512	4.64922	2.79267
Inmt	6	55170626	55175043	-	0.00149872	ENSMUSG00000003477	indolethylamine N-methyltransferase [Source:MGI Symbol;Acc:MGI:102963]	13.2549	11.2685	5.20182	5.72702	19.0856	13.4037	32.4121	33.4857	2.7752
Ptprn	1	75247027	75264502	-	3.00949e-05	ENSMUSG00000026204	protein tyrosine phosphatase, receptor type, N [Source:MGI Symbol;Acc:MGI:102765]	0.620883	0.589556	1.45358	1.4157	2.87019	2.99993	2.52768	2.90041	2.76936
Eya2	2	165595032	165771727	+	0.000477938	ENSMUSG00000017897	EYA transcriptional coactivator and phosphatase 2 [Source:MGI Symbol;Acc:MGI:109341]	0.670659	0.656324	1.48709	1.70406	3.84441	3.90439	2.5891	2.13617	2.76089
Ptprz1	6	22875502	23052916	+	1.11668e-12	ENSMUSG00000068748	protein tyrosine phosphatase, receptor type Z, polypeptide 1 [Source:MGI Symbol;Acc:MGI:97816]	0.375204	0.467398	0.504957	0.516358	1.09556	1.05173	1.41905	1.56822	2.75472
Cd209a	8	3743397	3748984	-	1.05775e-05	ENSMUSG00000031494	CD209a antigen [Source:MGI Symbol;Acc:MGI:2157942]	1.27696	1.20766	1.68912	1.35853	5.50867	4.50316	2.54425	2.54016	2.72876
Bcat1	6	144993835	145076184	-	0.0221579	ENSMUSG00000030268	branched chain aminotransferase 1, cytosolic [Source:MGI Symbol;Acc:MGI:104861]	2.80428	2.74732	5.87002	5.79082	18.6571	15.511	6.77285	6.02297	2.72849
Arhgap20	9	51765337	51853856	+	0	ENSMUSG00000053199	Rho GTPase activating protein 20 [Source:MGI Symbol;Acc:MGI:2445175]	5.18851	5.36572	5.46571	5.67083	15.6692	16.316	13.4138	13.5633	2.71831
Pid1	1	84036296	84364180	-	0	ENSMUSG00000045658	phosphotyrosine interaction domain containing 1 [Source:MGI Symbol;Acc:MGI:2138391]	2.14658	2.15786	2.0738	2.12436	6.44977	5.48149	5.5809	5.54018	2.71121
AC027700.1	10	44418400	44424324	-	4.52385e-11	ENSMUSG00000111078	No description	3.73472	4.17903	6.75468	6.28891	13.3463	13.4039	14.056	15.8168	2.70183
Plbd1	6	136612070	136661928	-	1.49354e-07	ENSMUSG00000030214	phospholipase B domain containing 1 [Source:MGI Symbol;Acc:MGI:1914107]	2.61548	2.55374	2.56027	2.80543	9.54462	9.20046	5.0988	4.51085	2.6915
Il1a	2	129299610	129309972	-	3.65591e-09	ENSMUSG00000027399	interleukin 1 alpha [Source:MGI Symbol;Acc:MGI:96542]	1.18023	1.25231	1.79334	1.4368	4.53165	4.72822	2.973	2.96122	2.6832
Fam20a	11	109669749	109722279	-	1.47266e-06	ENSMUSG00000020614	family with sequence similarity 20, member A [Source:MGI Symbol;Acc:MGI:2388266]	2.30987	2.32195	3.46134	3.08758	10.4485	9.21792	5.62592	4.66171	2.67908
Gabra3	X	72432681	72656848	-	1.23709e-38	ENSMUSG00000031343	gamma-aminobutyric acid (GABA) A receptor, subunit alpha 3 [Source:MGI Symbol;Acc:MGI:95615]	3.22183	3.24232	2.71607	2.81969	8.4545	7.22808	8.33817	7.8848	2.65882
Ogn	13	49608046	49624501	+	0.0301589	ENSMUSG00000021390	osteoglycin [Source:MGI Symbol;Acc:MGI:109278]	5.82151	5.81888	9.21693	8.61174	35.8898	22.7895	10.703	8.89452	2.65624
Sfrp1	8	23411502	23449632	+	6.48004e-20	ENSMUSG00000031548	secreted frizzled-related protein 1 [Source:MGI Symbol;Acc:MGI:892014]	10.07	10.6527	14.1269	14.4716	36.984	33.5701	31.6897	26.8681	2.61778
Cfp	X	20925454	20931555	-	5.28477e-06	ENSMUSG00000001128	complement factor properdin [Source:MGI Symbol;Acc:MGI:97545]	4.49978	3.60746	6.68166	6.93009	18.8508	16.6165	11.7768	9.39383	2.60776
Ugt1a6a	1	88134809	88218997	+	3.42165e-40	ENSMUSG00000054545	UDP glucuronosyltransferase 1 family, polypeptide A6A [Source:MGI Symbol;Acc:MGI:2137698]	16.4156	17.1684	15.9043	15.3958	37.3494	41.1123	45.6697	45.0206	2.60699
Adra1d	2	131545850	131562283	-	0.000269205	ENSMUSG00000027335	adrenergic receptor, alpha 1d [Source:MGI Symbol;Acc:MGI:106673]	0.667548	0.520708	0.337137	0.246188	1.06752	1.09751	1.21193	1.23519	2.60341
Tcf21	10	22817281	22820174	-	2.65512e-08	ENSMUSG00000045680	transcription factor 21 [Source:MGI Symbol;Acc:MGI:1202715]	3.01921	3.21329	3.94398	4.16627	13.4109	9.74703	7.82174	6.35594	2.6031
Lpl	8	68880491	68907448	+	1.33226e-05	ENSMUSG00000015568	lipoprotein lipase [Source:MGI Symbol;Acc:MGI:96820]	0.693207	0.578812	1.1825	1.06787	2.88981	2.85393	1.68029	1.6843	2.58584
Gna15	10	81502306	81524225	-	1.49806e-09	ENSMUSG00000034792	guanine nucleotide binding protein, alpha 15 [Source:MGI Symbol;Acc:MGI:95770]	0.545616	0.617533	0.564463	0.583934	1.74831	1.65529	1.23966	1.30792	2.57455
Col6a4	9	105989454	106096783	-	0.0326348	ENSMUSG00000032572	collagen, type VI, alpha 4 [Source:MGI Symbol;Acc:MGI:1915803]	2.66424	2.73707	3.01688	2.96102	13.3641	9.16156	3.41016	3.34504	2.57319
Apod	16	31296192	31314808	-	0.00092033	ENSMUSG00000022548	apolipoprotein D [Source:MGI Symbol;Acc:MGI:88056]	0.358967	0.409292	0.832997	0.943369	2.17267	1.6058	1.50334	1.25697	2.56964
Ch25h	19	34473786	34475135	-	4.21907e-05	ENSMUSG00000050370	cholesterol 25-hydroxylase [Source:MGI Symbol;Acc:MGI:1333869]	2.46175	2.24622	2.92913	3.04748	9.53421	9.0169	4.34719	4.52302	2.56644
Dapk2	9	66158223	66272242	+	7.99701e-17	ENSMUSG00000032380	death-associated protein kinase 2 [Source:MGI Symbol;Acc:MGI:1341297]	1.26822	1.12622	1.81224	1.5708	3.74738	4.02511	3.66974	3.37125	2.564
C7	15	4988762	5063773	-	9.28916e-06	ENSMUSG00000079105	complement component 7 [Source:MGI Symbol;Acc:MGI:88235]	0.41736	0.559689	0.722899	0.78235	1.62731	2.11851	1.11859	1.49808	2.56314
Gap43	16	42248442	42340651	-	0.000955404	ENSMUSG00000047261	growth associated protein 43 [Source:MGI Symbol;Acc:MGI:95639]	0.922337	1.10374	1.58257	1.92366	5.15524	4.22441	2.14077	2.59134	2.55079
Abca9	11	110100749	110168196	-	1.47266e-06	ENSMUSG00000041797	ATP-binding cassette, sub-family A (ABC1), member 9 [Source:MGI Symbol;Acc:MGI:2386796]	2.96297	2.89554	3.2569	3.24145	11.8068	9.26657	5.24747	5.16291	2.54788
Ihh	1	74945315	74951672	-	0.0238395	ENSMUSG00000006538	Indian hedgehog [Source:MGI Symbol;Acc:MGI:96533]	0.618235	0.832672	2.85417	2.49503	5.13074	5.54957	3.54883	3.07825	2.54516
F630028O10Rik	X	96239926	96243636	+	1.02179e-08	ENSMUSG00000078122	RIKEN cDNA F630028O10 gene [Source:MGI Symbol;Acc:MGI:3641813]	1.0606	1.00033	1.0058	0.879688	2.7051	3.41015	2.16525	1.75144	2.54204
Ddit4l	3	137621612	137628333	+	1.83589e-05	ENSMUSG00000046818	DNA-damage-inducible transcript 4-like [Source:MGI Symbol;Acc:MGI:1920534]	1.0222	1.09643	1.07195	1.02609	3.70775	3.47011	1.68373	1.85139	2.54063
F13a1	13	36867178	37050244	-	1.66702e-07	ENSMUSG00000039109	coagulation factor XIII, A1 subunit [Source:MGI Symbol;Acc:MGI:1921395]	1.35236	1.08581	1.10092	0.989737	3.66234	3.64851	2.35644	1.82321	2.53719
Abca6	11	110176820	110251776	-	0.000824389	ENSMUSG00000044749	ATP-binding cassette, sub-family A (ABC1), member 6 [Source:MGI Symbol;Acc:MGI:1923434]	1.23133	1.12963	1.45813	1.44925	5.57362	3.95055	1.71962	2.11061	2.53484
Baalc	15	38933142	38949405	+	0.000338304	ENSMUSG00000022296	brain and acute leukemia, cytoplasmic [Source:MGI Symbol;Acc:MGI:1928704]	1.24097	1.09004	0.830305	0.834404	2.38168	1.85514	2.77866	3.04894	2.5188
Susd3	13	49230690	49248706	-	2.11931e-06	ENSMUSG00000021384	sushi domain containing 3 [Source:MGI Symbol;Acc:MGI:1913579]	0.483066	0.395019	0.716832	0.571275	1.75805	1.47993	1.09516	1.11552	2.51532
Tbx1	16	18581713	18586969	-	0.00230886	ENSMUSG00000009097	T-box 1 [Source:MGI Symbol;Acc:MGI:98493]	1.25323	1.03872	1.58949	2.08718	2.17296	2.73668	5.56908	4.48379	2.50686
Blnk	19	40928927	40994535	-	7.87233e-05	ENSMUSG00000061132	B cell linker [Source:MGI Symbol;Acc:MGI:96878]	0.491818	0.555674	0.691475	0.967643	2.34715	1.95118	1.24209	1.18701	2.48555
Gabrp	11	33550781	33578959	-	0.0163194	ENSMUSG00000020159	gamma-aminobutyric acid (GABA) A receptor, pi [Source:MGI Symbol;Acc:MGI:2387597]	1.1363	1.22981	1.51667	1.43978	6.03158	4.09657	1.48796	1.55456	2.4745
Spi1	2	91082390	91115756	+	1.75381e-10	ENSMUSG00000002111	spleen focus forming virus (SFFV) proviral integration oncogene [Source:MGI Symbol;Acc:MGI:98282]	1.36029	1.54103	1.38344	1.38779	4.36999	3.99004	2.57615	2.95647	2.44911
Slc16a2	X	103697414	103821983	-	2.3931e-13	ENSMUSG00000033965	solute carrier family 16 (monocarboxylic acid transporters), member 2 [Source:MGI Symbol;Acc:MGI:1203732]	5.07934	4.96384	5.24752	4.69376	15.353	14.4048	9.86157	9.22289	2.44401
Mrap	16	90738324	90749785	+	0.00169958	ENSMUSG00000039956	melanocortin 2 receptor accessory protein [Source:MGI Symbol;Acc:MGI:1924287]	12.9417	12.698	6.14809	6.21646	15.034	18.2182	28.742	30.6199	2.43694
Pax8	2	24420560	24475599	-	0.00252582	ENSMUSG00000026976	paired box 8 [Source:MGI Symbol;Acc:MGI:97492]	0.525708	0.505751	1.0563	0.997605	2.64389	2.39212	1.12016	1.35758	2.43529
Itgam	7	128062640	128128160	+	2.57034e-06	ENSMUSG00000030786	integrin alpha M [Source:MGI Symbol;Acc:MGI:96607]	1.66552	1.80388	2.24414	2.37043	6.76661	5.99184	3.68719	3.21702	2.4323
Angptl2	2	33216069	33247717	+	3.70316e-06	ENSMUSG00000004105	angiopoietin-like 2 [Source:MGI Symbol;Acc:MGI:1347002]	4.67102	4.76112	4.76894	4.6657	17.1384	13.5218	7.61537	7.6111	2.43214
Adamtsl1	4	85514172	86428385	+	2.65512e-08	ENSMUSG00000066113	ADAMTS-like 1 [Source:MGI Symbol;Acc:MGI:1924989]	1.61552	1.55161	1.14748	1.26457	4.73835	3.52993	2.62287	2.61591	2.42097
Ms4a6c	19	11469366	11482192	+	2.90628e-14	ENSMUSG00000079419	membrane-spanning 4-domains, subfamily A, member 6C [Source:MGI Symbol;Acc:MGI:2385644]	3.54313	3.00667	2.93934	2.84308	8.77438	8.69329	6.34303	6.0298	2.41972
Ncf1	5	134220053	134229625	-	1.51773e-16	ENSMUSG00000015950	neutrophil cytosolic factor 1 [Source:MGI Symbol;Acc:MGI:97283]	2.46929	2.1596	2.29272	1.99955	6.50938	5.87123	4.65987	4.39102	2.40232
Mgarp	3	51388412	51396738	-	1.32623e-06	ENSMUSG00000037161	mitochondria localized glutamic acid rich protein [Source:MGI Symbol;Acc:MGI:1914999]	0.629867	0.494333	0.346175	0.512672	1.2454	1.18367	1.24333	1.08076	2.39689
Il1b	2	129364570	129371139	-	1.13013e-06	ENSMUSG00000027398	interleukin 1 beta [Source:MGI Symbol;Acc:MGI:96543]	0.46712	0.58766	0.592453	0.621061	1.38364	1.6948	1.20685	1.13239	2.38844
Lpxn	19	12798606	12833807	+	1.60156e-11	ENSMUSG00000024696	leupaxin [Source:MGI Symbol;Acc:MGI:2147677]	1.88182	2.04652	2.04602	2.21428	5.95532	5.60831	4.03041	3.95661	2.38753
Irf5	6	29526625	29541871	+	1.3297e-13	ENSMUSG00000029771	interferon regulatory factor 5 [Source:MGI Symbol;Acc:MGI:1350924]	2.08753	2.01963	2.20387	2.12432	5.99252	5.89553	4.34411	3.83216	2.3786
Pltp	2	164839518	164857711	-	5.07916e-27	ENSMUSG00000017754	phospholipid transfer protein [Source:MGI Symbol;Acc:MGI:103151]	6.73996	6.57415	7.07048	6.56925	18.7768	14.8552	16.963	13.4425	2.37582
Enpep	3	129269175	129332720	-	1.44498e-11	ENSMUSG00000028024	glutamyl aminopeptidase [Source:MGI Symbol;Acc:MGI:106645]	3.57466	3.87321	3.52915	3.69559	10.5847	10.7382	6.8222	6.5904	2.36737
Lrig3	10	125966168	126015359	+	1.28119e-28	ENSMUSG00000020105	leucine-rich repeats and immunoglobulin-like domains 3 [Source:MGI Symbol;Acc:MGI:2443955]	1.64596	1.61902	1.7551	1.86699	4.76097	4.3678	3.63494	3.53721	2.36689
S1pr3	13	51408639	51422797	+	6.88739e-09	ENSMUSG00000067586	sphingosine-1-phosphate receptor 3 [Source:MGI Symbol;Acc:MGI:1339365]	9.68041	10.0515	16.0666	16.8862	32.6971	33.5827	31.8773	26.5038	2.36617
Hck	2	153108468	153151441	+	2.53939e-23	ENSMUSG00000003283	hemopoietic cell kinase [Source:MGI Symbol;Acc:MGI:96052]	3.06257	3.35595	3.33038	3.23295	8.50593	8.5332	6.3257	7.24355	2.35778
F3	3	121723537	121735048	+	0.000101499	ENSMUSG00000028128	coagulation factor III [Source:MGI Symbol;Acc:MGI:88381]	12.1888	11.2956	13.6215	12.6298	46.0831	32.7993	17.9417	19.2423	2.33367
Arhgap32	9	32116136	32268446	+	2.25819e-35	ENSMUSG00000041444	Rho GTPase activating protein 32 [Source:MGI Symbol;Acc:MGI:2450166]	0.711993	0.800085	0.91635	0.907138	2.08476	1.9851	1.84207	1.82921	2.32079
Rai2	X	161717069	161779496	+	0.00339078	ENSMUSG00000043518	retinoic acid induced 2 [Source:MGI Symbol;Acc:MGI:1344378]	1.58261	1.22077	0.564198	0.59663	2.37016	2.45113	2.34647	2.02972	2.32013
St6gal1	16	23224740	23360350	+	4.3134e-09	ENSMUSG00000022885	beta galactoside alpha 2,6 sialyltransferase 1 [Source:MGI Symbol;Acc:MGI:108470]	3.77043	3.47309	3.08728	3.28412	6.1921	6.62358	8.7311	10.0124	2.31798
Ptger4	15	5206661	5244187	-	7.48139e-39	ENSMUSG00000039942	prostaglandin E receptor 4 (subtype EP4) [Source:MGI Symbol;Acc:MGI:104311]	9.63217	10.154	10.3951	10.4173	23.785	20.6959	24.4351	24.8663	2.30999
Srpx2	X	133908426	133932446	+	0.00450551	ENSMUSG00000031253	sushi-repeat-containing protein, X-linked 2 [Source:MGI Symbol;Acc:MGI:1916042]	0.621443	0.575292	1.06975	0.981316	2.74206	2.30521	1.16832	1.24872	2.29827
Ak1	2	32621758	32635058	+	2.03181e-22	ENSMUSG00000026817	adenylate kinase 1 [Source:MGI Symbol;Acc:MGI:87977]	103.947	105.925	85.2257	88.1776	202.822	205.975	238.311	232.425	2.29478
Tifab	13	56173704	56178885	-	1.98953e-08	ENSMUSG00000049625	TRAF-interacting protein with forkhead- associated domain, family member B [Source:MGI Symbol;Acc:MGI:2385852]	0.86217	0.838866	0.656927	0.668447	2.00595	2.01255	1.6124	1.29892	2.28978
Klra2	6	131219223	131247362	-	0.000673955	ENSMUSG00000030187	killer cell lectin-like receptor, subfamily A, member 2 [Source:MGI Symbol;Acc:MGI:101906]	1.17334	1.26772	0.595262	0.853903	2.5939	2.8805	1.69759	1.72626	2.28734
Fcgr1	3	96282909	96293969	-	1.02077e-09	ENSMUSG00000015947	Fc receptor, IgG, high affinity I [Source:MGI Symbol;Acc:MGI:95498]	2.07765	2.11336	2.19648	2.14284	6.23922	5.56509	4.0891	3.59523	2.28463
Ccr1	9	123962124	123968692	-	4.12723e-13	ENSMUSG00000025804	chemokine (C-C motif) receptor 1 [Source:MGI Symbol;Acc:MGI:104618]	1.13681	1.23327	1.46228	1.13316	3.21439	3.16662	2.47774	2.44447	2.27634
C3ar1	6	122847138	122856161	-	6.62206e-17	ENSMUSG00000040552	complement component 3a receptor 1 [Source:MGI Symbol;Acc:MGI:1097680]	2.16472	2.07489	2.12577	2.33846	6.16651	5.12196	4.30353	4.16862	2.27033
Pld4	12	112760655	112768990	+	4.59224e-13	ENSMUSG00000052160	phospholipase D family, member 4 [Source:MGI Symbol;Acc:MGI:2144765]	2.97883	2.92287	2.48022	2.61979	7.761	6.85775	5.24065	5.1084	2.26945
Gpr39	1	125676995	125873862	+	5.71517e-10	ENSMUSG00000026343	G protein-coupled receptor 39 [Source:MGI Symbol;Acc:MGI:1918361]	5.36365	5.67385	8.58129	8.48706	14.5895	16.31	16.9842	15.8437	2.26741
Papss2	19	32620005	32667187	+	5.5236e-13	ENSMUSG00000024899	3'-phosphoadenosine 5'-phosphosulfate synthase 2 [Source:MGI Symbol;Acc:MGI:1330223]	2.25268	2.24877	2.32074	2.20359	4.37302	4.47058	6.06756	5.5413	2.26601
Thbs1	2	118111876	118127133	+	9.16046e-08	ENSMUSG00000040152	thrombospondin 1 [Source:MGI Symbol;Acc:MGI:98737]	20.7724	20.57	31.0745	32.4351	56.5035	47.0018	66.5462	67.3588	2.26424
Rnase6	14	51129068	51131122	+	0.000117409	ENSMUSG00000021880	ribonuclease, RNase A family, 6 [Source:MGI Symbol;Acc:MGI:1925666]	1.02273	0.953158	0.983663	1.36648	3.27183	2.62044	1.89641	1.9797	2.25804
Cdkl1	12	69746848	69791267	-	0.000321793	ENSMUSG00000020990	cyclin-dependent kinase-like 1 (CDC2-related kinase) [Source:MGI Symbol;Acc:MGI:1918341]	0.956836	1.11431	0.867237	1.00786	3.5	1.98311	1.61624	1.80597	2.25666
Nfam1	15	82997721	83033306	-	4.39916e-10	ENSMUSG00000058099	Nfat activating molecule with ITAM motif 1 [Source:MGI Symbol;Acc:MGI:1921289]	1.53124	1.24805	1.37924	1.24786	3.92487	3.01868	2.88098	2.3689	2.25538
H2-Ab1	17	34263209	34269418	+	7.56456e-10	ENSMUSG00000073421	histocompatibility 2, class II antigen A, beta 1 [Source:MGI Symbol;Acc:MGI:103070]	22.6456	22.5712	21.4413	22.5045	65.0439	58.5289	41.9426	35.1625	2.25069
Ifitm6	7	141015699	141017924	-	0.00377745	ENSMUSG00000059108	interferon induced transmembrane protein 6 [Source:MGI Symbol;Acc:MGI:2686976]	3.3315	3.38713	7.9898	9.09194	13.4045	13.8845	13.3934	12.8358	2.24863
Napsa	7	44572380	44586862	+	0.00119168	ENSMUSG00000002204	napsin A aspartic peptidase [Source:MGI Symbol;Acc:MGI:109365]	1.37819	1.59848	1.58569	1.74585	5.15331	4.30372	2.95613	1.74963	2.24514
Ptgdr2	19	10937160	10942511	+	9.87387e-06	ENSMUSG00000034117	prostaglandin D2 receptor 2 [Source:MGI Symbol;Acc:MGI:1330275]	0.777491	0.847706	0.754914	0.730855	2.37319	1.72505	1.69737	1.16879	2.23866
Ptgis	2	167191805	167240604	-	1.28074e-20	ENSMUSG00000017969	prostaglandin I2 (prostacyclin) synthase [Source:MGI Symbol;Acc:MGI:1097156]	7.92805	8.12785	6.82198	7.13925	18.9909	14.8968	18.1851	14.9393	2.23246
Tlr13	X	106143204	106160493	+	2.21414e-10	ENSMUSG00000033777	toll-like receptor 13 [Source:MGI Symbol;Acc:MGI:3045213]	1.36677	1.42782	1.64982	1.95273	4.26835	3.96974	3.11667	2.88855	2.22651
Ppp1r14a	7	29289308	29293801	+	8.74067e-12	ENSMUSG00000037166	protein phosphatase 1, regulatory (inhibitor) subunit 14A [Source:MGI Symbol;Acc:MGI:1931139]	12.0304	10.8262	8.78831	7.61516	23.6097	22.958	21.9427	18.9021	2.2265
Itgb2	10	77530252	77565708	+	3.89128e-07	ENSMUSG00000000290	integrin beta 2 [Source:MGI Symbol;Acc:MGI:96611]	4.81591	4.81669	4.7137	5.3001	14.1385	13.5984	8.62165	7.35616	2.22508
H2-Aa	17	34282744	34287827	-	1.2072e-09	ENSMUSG00000036594	histocompatibility 2, class II antigen A, alpha [Source:MGI Symbol;Acc:MGI:95895]	19.0687	19.2946	17.966	17.6959	53.1434	47.7905	34.7961	28.8877	2.22381
Ms4a6b	19	11516512	11531256	+	3.59658e-21	ENSMUSG00000024677	membrane-spanning 4-domains, subfamily A, member 6B [Source:MGI Symbol;Acc:MGI:1917024]	1.29101	1.46982	1.32672	1.37595	3.49402	3.16535	2.77098	2.65648	2.21228
Cx3cr1	9	119901616	120069879	-	3.30325e-36	ENSMUSG00000052336	chemokine (C-X3-C motif) receptor 1 [Source:MGI Symbol;Acc:MGI:1333815]	5.53659	5.98489	6.56233	6.71086	15.2569	14.3283	13.0782	12.1655	2.21132
Cd300ld	11	114982274	114989922	-	2.17644e-06	ENSMUSG00000034641	CD300 molecule like family member d [Source:MGI Symbol;Acc:MGI:2442358]	0.466318	0.448616	0.640722	0.695229	1.30172	1.14199	1.39218	1.14019	2.21072
Chst11	10	82985498	83195900	+	8.53264e-16	ENSMUSG00000034612	carbohydrate sulfotransferase 11 [Source:MGI Symbol;Acc:MGI:1927166]	4.97154	5.18237	6.12567	5.74627	14.3162	12.6243	12.5615	9.18848	2.21061
Ccl12	11	82101845	82103400	+	0.0334448	ENSMUSG00000035352	chemokine (C-C motif) ligand 12 [Source:MGI Symbol;Acc:MGI:108224]	2.29686	2.82346	1.19222	1.21884	5.93225	5.06238	3.07146	2.56535	2.20829
Tcam1	11	106276672	106288745	+	6.92903e-08	ENSMUSG00000020712	testicular cell adhesion molecule 1 [Source:MGI Symbol;Acc:MGI:1923120]	1.04099	1.03661	1.02381	1.18789	1.97253	1.96432	2.79094	2.73883	2.20703
Plat	8	22757727	22782844	+	0	ENSMUSG00000031538	plasminogen activator, tissue [Source:MGI Symbol;Acc:MGI:97610]	14.0647	14.6716	13.3117	12.6098	31.6211	30.3701	29.1323	29.3335	2.20384
Sncaip	18	52767709	52915935	+	2.7033e-06	ENSMUSG00000024534	synuclein, alpha interacting protein (synphilin) [Source:MGI Symbol;Acc:MGI:1915097]	0.757661	0.677876	0.841151	0.937367	2.36247	1.98386	1.39112	1.34207	2.20268
Grtp1	8	13172022	13200620	-	8.90356e-12	ENSMUSG00000038515	GH regulated TBC protein 1 [Source:MGI Symbol;Acc:MGI:1914040]	1.26398	1.48175	1.6378	1.34782	3.7579	3.53492	2.64276	2.65619	2.197
Sla	15	66780819	66831829	-	9.31533e-09	ENSMUSG00000022372	src-like adaptor [Source:MGI Symbol;Acc:MGI:104295]	0.656435	0.667397	0.836348	0.838054	2.07724	1.86113	1.35291	1.29295	2.19604
Igsf10	3	59316735	59344394	-	7.74655e-09	ENSMUSG00000036334	immunoglobulin superfamily, member 10 [Source:MGI Symbol;Acc:MGI:1923481]	2.66328	2.64336	4.18901	3.8967	8.74353	7.63619	6.27703	6.75315	2.19602
Pgap1	1	54472994	54557684	-	4.73912e-05	ENSMUSG00000073678	post-GPI attachment to proteins 1 [Source:MGI Symbol;Acc:MGI:2443342]	2.06051	1.97039	3.97438	3.98717	6.38678	7.02267	6.51878	6.37011	2.19291
AB124611	9	21526176	21545333	+	0.000416502	ENSMUSG00000057191	cDNA sequence AB124611 [Source:MGI Symbol;Acc:MGI:3043001]	1.27859	1.11616	1.71774	1.37852	3.98055	3.73655	2.27972	2.03272	2.19077
Tmem119	5	113793729	113800516	-	0.000120823	ENSMUSG00000054675	transmembrane protein 119 [Source:MGI Symbol;Acc:MGI:2385228]	17.7153	18.8226	27.4928	28.2594	70.4162	58.6365	41.4394	31.6031	2.18978
Gm43921	6	4506087	4507878	+	1.97083e-09	ENSMUSG00000107603	predicted gene, 43921 [Source:MGI Symbol;Acc:MGI:5690313]	4.97097	5.99622	5.21191	5.30473	14.3113	14.1925	9.16129	9.37038	2.18934
Sema6c	3	95160457	95174024	+	1.63686e-07	ENSMUSG00000038777	sema domain, transmembrane domain (TM), and cytoplasmic domain, (semaphorin) 6C [Source:MGI Symbol;Acc:MGI:1338032]	0.710052	0.755294	0.964508	1.05554	2.13074	2.26478	1.82901	1.38013	2.18186
Lrrc25	8	70616155	70620890	+	1.91678e-07	ENSMUSG00000049988	leucine rich repeat containing 25 [Source:MGI Symbol;Acc:MGI:2445284]	1.99029	1.39046	1.48453	1.37947	4.07231	3.57202	3.05057	2.85807	2.1703
Slc47a2	11	61301631	61342860	-	3.52076e-05	ENSMUSG00000069855	solute carrier family 47, member 2 [Source:MGI Symbol;Acc:MGI:3588190]	0.849106	0.612655	0.653338	0.47633	1.36899	1.18526	1.58437	1.47637	2.16676
Cd74	18	60803848	60812646	+	3.47327e-10	ENSMUSG00000024610	CD74 antigen (invariant polypeptide of major histocompatibility complex, class II antigen-associated) [Source:MGI Symbol;Acc:MGI:96534]	48.9866	50.5166	49.9733	49.0722	135.079	126.499	87.243	78.7421	2.15344
Homer2	7	81600481	81707527	-	1.07737e-14	ENSMUSG00000025813	homer scaffolding protein 2 [Source:MGI Symbol;Acc:MGI:1347354]	0.830679	0.846154	1.17865	1.11868	2.15438	2.32865	2.12439	1.94701	2.15251
Cxcl12	6	117168535	117181367	+	1.05436e-34	ENSMUSG00000061353	chemokine (C-X-C motif) ligand 12 [Source:MGI Symbol;Acc:MGI:103556]	8.38517	7.85722	9.40124	9.74364	20.2293	18.9819	19.8544	17.1042	2.15246
Gdf11	10	128882295	128891718	-	9.70605e-09	ENSMUSG00000025352	growth differentiation factor 11 [Source:MGI Symbol;Acc:MGI:1338027]	6.89109	7.04333	8.52037	8.79318	20.7311	20.0998	13.9851	12.3741	2.15022
Gm42047	8	121833247	121841178	+	6.32383e-06	ENSMUSG00000110631	predicted gene, 42047 [Source:MGI Symbol;Acc:MGI:5624932]	2.04464	2.14213	1.32048	1.35775	4.63837	3.30565	3.83779	2.97356	2.14936
H2-Eb1	17	34305877	34316199	+	2.36255e-09	ENSMUSG00000060586	histocompatibility 2, class II antigen E beta [Source:MGI Symbol;Acc:MGI:95901]	26.6221	27.7829	25.5097	25.0077	72.6722	65.4112	44.5777	42.7353	2.14822
Lyz2	10	117277331	117282321	-	6.47725e-09	ENSMUSG00000069516	lysozyme 2 [Source:MGI Symbol;Acc:MGI:96897]	84.9507	85.7332	73.6034	75.7871	234.782	182.656	139.294	130.85	2.14819
Ms4a4c	19	11404770	11427246	+	0.000899659	ENSMUSG00000024675	membrane-spanning 4-domains, subfamily A, member 4C [Source:MGI Symbol;Acc:MGI:1927656]	1.31097	1.3365	0.623727	0.818791	2.49926	2.48406	1.99345	1.78612	2.14252
Clec12a	6	129342691	129365303	+	5.70144e-09	ENSMUSG00000053063	C-type lectin domain family 12, member a [Source:MGI Symbol;Acc:MGI:3040968]	1.15899	1.27002	1.22627	1.2573	3.36448	2.97247	2.02612	2.15526	2.1411
Ciita	16	10488178	10527564	+	6.01658e-07	ENSMUSG00000022504	class II transactivator [Source:MGI Symbol;Acc:MGI:108445]	0.63906	0.796731	0.51609	0.581349	1.66586	1.44876	1.21191	1.07714	2.13311
Ngf	3	102469919	102521013	+	0.000201436	ENSMUSG00000027859	nerve growth factor [Source:MGI Symbol;Acc:MGI:97321]	0.676366	0.538502	0.717826	0.466769	1.33619	1.13091	1.33168	1.31795	2.13244
Kcnn4	7	24370263	24386690	+	2.68948e-11	ENSMUSG00000054342	potassium intermediate/small conductance calcium-activated channel, subfamily N, member 4 [Source:MGI Symbol;Acc:MGI:1277957]	1.48701	1.42411	1.10441	1.0054	2.6988	2.61013	2.78964	2.56949	2.12472
Gpr183	14	121952331	121965193	-	1.13867e-12	ENSMUSG00000051212	G protein-coupled receptor 183 [Source:MGI Symbol;Acc:MGI:2442034]	1.05975	1.15396	1.29289	1.38781	2.99686	2.62835	2.49024	2.27797	2.12353
Slc40a1	1	45908068	45926523	-	1.5082e-21	ENSMUSG00000025993	solute carrier family 40 (iron-regulated transporter), member 1 [Source:MGI Symbol;Acc:MGI:1315204]	1.7854	1.7982	2.00436	1.85273	4.71943	4.09117	3.60135	3.37158	2.12125
Bcl2a1d	9	88723285	88731914	-	0.00154484	ENSMUSG00000099974	B cell leukemia/lymphoma 2 related protein A1d [Source:MGI Symbol;Acc:MGI:1278325]	0.714607	0.68748	0.960052	0.938996	2.05074	1.92503	1.28896	1.72571	2.11759
Kcns3	12	11090202	11151056	-	4.41359e-08	ENSMUSG00000043673	potassium voltage-gated channel, delayed- rectifier, subfamily S, member 3 [Source:MGI Symbol;Acc:MGI:1098804]	0.779654	0.843814	0.642747	0.728948	1.50516	1.40335	1.61238	1.78865	2.10658
Ntn1	11	68209364	68400823	-	0.0103299	ENSMUSG00000020902	netrin 1 [Source:MGI Symbol;Acc:MGI:105088]	1.74664	1.4913	1.54793	1.59884	5.77225	3.80155	1.94935	1.90402	2.10302
Gstt1	10	75783813	75798584	-	0.0143054	ENSMUSG00000001663	glutathione S-transferase, theta 1 [Source:MGI Symbol;Acc:MGI:107379]	1.12112	1.33742	0.739403	0.99948	3.64319	1.85819	1.90784	1.41326	2.10188
Matn2	15	34306680	34436242	+	1.26336e-06	ENSMUSG00000022324	matrilin 2 [Source:MGI Symbol;Acc:MGI:109613]	33.6303	34.1475	22.0096	21.912	74.0461	58.7081	49.5233	52.2269	2.09942
Mgl2	11	70130329	70137550	+	9.28533e-06	ENSMUSG00000040950	macrophage galactose N-acetyl-galactosamine specific lectin 2 [Source:MGI Symbol;Acc:MGI:2385729]	0.899895	1.1648	1.187	0.967471	2.90431	2.26469	2.01496	1.67136	2.09883
Dok2	14	70766036	70778495	+	1.09005e-21	ENSMUSG00000022102	docking protein 2 [Source:MGI Symbol;Acc:MGI:1332623]	2.42026	2.39653	2.36188	2.44872	5.47757	5.29793	5.20775	4.19536	2.09596
Ednra	8	77663031	77724464	-	2.31871e-21	ENSMUSG00000031616	endothelin receptor type A [Source:MGI Symbol;Acc:MGI:105923]	4.2733	4.27359	4.00948	3.89309	10.2598	8.9414	7.44596	7.73744	2.09032
Thbs2	17	14665500	14694262	-	1.49018e-12	ENSMUSG00000023885	thrombospondin 2 [Source:MGI Symbol;Acc:MGI:98738]	0.833105	0.873835	0.864875	0.863131	2.23866	1.7852	1.59337	1.5592	2.08924
Gpr176	2	118277110	118373419	-	0.00427417	ENSMUSG00000040133	G protein-coupled receptor 176 [Source:MGI Symbol;Acc:MGI:2685858]	0.975383	1.10743	1.0818	1.31896	1.47726	1.64236	2.91199	3.33266	2.08857
Fam26e	10	34087815	34096519	-	4.9203e-14	ENSMUSG00000049872	family with sequence similarity 26, member E [Source:MGI Symbol;Acc:MGI:2143897]	0.86249	0.743058	0.926825	0.784602	1.72285	1.58319	1.8015	1.8116	2.08598
Plau	14	20836660	20843385	+	4.68643e-05	ENSMUSG00000021822	plasminogen activator, urokinase [Source:MGI Symbol;Acc:MGI:97611]	12.5061	12.8808	21.6861	21.9897	45.0926	38.8703	30.6601	29.3201	2.08424
Layn	9	51054640	51077094	-	1.9666e-15	ENSMUSG00000060594	layilin [Source:MGI Symbol;Acc:MGI:2685357]	3.79735	4.06366	4.94007	5.18811	9.57725	10.5324	8.42306	8.9178	2.08184
6030419C18Rik	9	58488603	58499780	+	3.57213e-07	ENSMUSG00000066607	RIKEN cDNA 6030419C18 gene [Source:MGI Symbol;Acc:MGI:2442108]	12.9197	13.716	21.504	20.4173	37.6445	41.7772	32.6804	30.5716	2.0811
Nfix	8	84699876	84800344	-	1.04853e-11	ENSMUSG00000001911	nuclear factor I/X [Source:MGI Symbol;Acc:MGI:97311]	7.07974	6.99033	8.37122	7.80988	18.6475	18.6468	13.3581	12.2875	2.08058
Them5	3	94342099	94347352	+	0.0396975	ENSMUSG00000028148	thioesterase superfamily member 5 [Source:MGI Symbol;Acc:MGI:1913448]	2.13578	1.75506	5.62458	5.95015	8.62954	9.31663	7.9704	6.2376	2.07908
Six4	12	73099609	73113456	-	1.72146e-16	ENSMUSG00000034460	sine oculis-related homeobox 4 [Source:MGI Symbol;Acc:MGI:106034]	0.694382	0.668022	0.700817	0.73217	1.39324	1.3301	1.43465	1.64981	2.07764
P2ry12	3	59216272	59262871	-	0.000362531	ENSMUSG00000036353	purinergic receptor P2Y, G-protein coupled 12 [Source:MGI Symbol;Acc:MGI:1918089]	0.807418	0.86739	0.473342	0.501911	1.28914	1.29317	1.43125	1.49163	2.07738
Hk3	13	55005985	55021385	-	3.99495e-07	ENSMUSG00000025877	hexokinase 3 [Source:MGI Symbol;Acc:MGI:2670962]	0.614138	0.707199	0.73643	0.677185	1.72163	1.6079	1.09385	1.25388	2.07582
Crocc2	1	93168725	93231072	+	0.0013054	ENSMUSG00000084989	ciliary rootlet coiled-coil, rootletin family member 2 [Source:MGI Symbol;Acc:MGI:3045962]	0.715782	0.665502	1.04025	0.900238	2.05286	2.45642	1.27464	1.10673	2.07439
Hmgcs2	3	98280435	98310738	+	0.00216317	ENSMUSG00000027875	3-hydroxy-3-methylglutaryl-Coenzyme A synthase 2 [Source:MGI Symbol;Acc:MGI:101939]	116.697	115.683	60.2793	58.754	148.674	143.903	214.453	221.899	2.07427
Pla1a	16	38396119	38433145	-	0.000134039	ENSMUSG00000002847	phospholipase A1 member A [Source:MGI Symbol;Acc:MGI:1934677]	3.85702	4.42932	5.3473	5.24726	13.2334	11.9015	6.49667	7.51441	2.07331
Evi2a	11	79526560	79530609	-	6.25525e-07	ENSMUSG00000078771	ecotropic viral integration site 2a [Source:MGI Symbol;Acc:MGI:95458]	1.87938	2.18113	1.96745	2.04888	5.28128	4.93124	3.3064	3.2256	2.07315
Tmem200b	4	131921771	131923140	+	1.06589e-17	ENSMUSG00000070720	transmembrane protein 200B [Source:MGI Symbol;Acc:MGI:3646343]	10.1284	9.52736	8.98898	8.66774	21.632	21.5407	18.3108	15.7625	2.07025
Eda2r	X	97333840	97377216	-	0	ENSMUSG00000034457	ectodysplasin A2 receptor [Source:MGI Symbol;Acc:MGI:2442860]	6.36841	6.19939	6.43759	6.75621	12.6614	13.6594	13.055	13.8918	2.06771
Col27a1	4	63214004	63334991	+	0.00961783	ENSMUSG00000045672	collagen, type XXVII, alpha 1 [Source:MGI Symbol;Acc:MGI:2672118]	0.810361	0.668227	1.08452	1.11295	2.71815	2.57705	1.22537	1.06933	2.06468
Slc37a2	9	37227585	37255738	-	2.73359e-05	ENSMUSG00000032122	solute carrier family 37 (glycerol-3- phosphate transporter), member 2 [Source:MGI Symbol;Acc:MGI:1929693]	3.44523	3.22513	2.89694	2.95582	4.79061	4.99257	7.66805	8.35664	2.06082
Pou2f3	9	43123939	43210369	-	0.00375878	ENSMUSG00000032015	POU domain, class 2, transcription factor 3 [Source:MGI Symbol;Acc:MGI:102565]	1.06512	0.939298	0.743936	0.656051	1.20876	1.38898	2.07439	2.33907	2.05945
Fgd2	17	29360914	29379660	+	4.04043e-05	ENSMUSG00000024013	FYVE, RhoGEF and PH domain containing 2 [Source:MGI Symbol;Acc:MGI:1347084]	1.10227	0.92488	0.819889	0.603144	2.10939	2.00201	1.60519	1.38698	2.0589
Tmem86a	7	47050601	47054777	+	9.16126e-11	ENSMUSG00000010307	transmembrane protein 86A [Source:MGI Symbol;Acc:MGI:1915143]	4.08523	3.82534	5.24888	4.70733	10.7601	9.71634	9.00498	7.26097	2.05646
Sept6	X	36911326	36991794	-	0.000234091	ENSMUSG00000050379	septin 6 [Source:MGI Symbol;Acc:MGI:1888939]	1.41109	1.44758	1.98172	1.86084	4.7899	4.11115	2.60841	2.26437	2.05542
Cpz	5	35502218	35525698	-	3.01553e-20	ENSMUSG00000036596	carboxypeptidase Z [Source:MGI Symbol;Acc:MGI:88487]	2.93016	3.14192	2.73435	3.30417	6.82259	5.87965	6.20214	5.8875	2.04712
Evi2	11	79513385	79530589	-	2.09941e-06	ENSMUSG00000070354	ecotropic viral integration site 2 [Source:MGI Symbol;Acc:MGI:5439444]	0.773141	0.71872	0.840289	0.829762	2.00704	1.8687	1.24487	1.31219	2.03446
Wdfy4	14	32959547	33185508	-	4.8984e-07	ENSMUSG00000051506	WD repeat and FYVE domain containing 4 [Source:MGI Symbol;Acc:MGI:3584510]	1.02993	0.990831	1.22883	1.18005	2.9172	2.54011	1.93393	1.61509	2.0332
AC167229.2	10	100129868	100144126	-	0.0407798	ENSMUSG00000112831	No description	1.11667	1.22077	0.502136	0.831132	1.33479	1.70046	2.21621	2.20635	2.03171
Evi2b	11	79515056	79523762	-	0.0071219	ENSMUSG00000093938	ecotropic viral integration site 2b [Source:MGI Symbol;Acc:MGI:1890682]	0.885118	0.585418	1.03373	1.05681	2.52852	2.09715	1.21803	1.38268	2.02927
Aif1	17	35170991	35176068	-	3.68111e-10	ENSMUSG00000024397	allograft inflammatory factor 1 [Source:MGI Symbol;Acc:MGI:1343098]	2.1022	2.21603	2.45824	2.27856	5.398	4.79108	3.75564	4.37454	2.0231
Krt80	15	101349571	101370125	-	0.000681639	ENSMUSG00000037185	keratin 80 [Source:MGI Symbol;Acc:MGI:1921377]	0.86909	0.798938	1.04022	0.983865	2.3943	2.28159	1.34057	1.44815	2.02177
Milr1	11	106751226	106768794	+	2.49522e-05	ENSMUSG00000040528	mast cell immunoglobulin like receptor 1 [Source:MGI Symbol;Acc:MGI:2685731]	0.872462	0.572884	0.989457	0.88186	1.8079	1.96568	1.53492	1.38454	2.018
Ror2	13	53109312	53286124	-	1.82567e-06	ENSMUSG00000021464	receptor tyrosine kinase-like orphan receptor 2 [Source:MGI Symbol;Acc:MGI:1347521]	3.6426	3.47324	5.32677	5.2754	10.7867	9.59142	8.50883	6.84609	2.01676
Apobec1	6	122577792	122602444	-	6.01334e-15	ENSMUSG00000040613	apolipoprotein B mRNA editing enzyme, catalytic polypeptide 1 [Source:MGI Symbol;Acc:MGI:103298]	3.49969	3.78159	3.81899	3.66812	8.86025	8.02648	6.43078	6.3799	2.01088
Neurl3	1	36264597	36274679	-	2.5597e-07	ENSMUSG00000047180	neuralized E3 ubiquitin protein ligase 3 [Source:MGI Symbol;Acc:MGI:2429944]	1.21411	1.37294	1.48674	1.42419	3.47086	3.05154	2.4443	2.08324	2.00981
Plpp6	19	28963953	28966811	+	4.18063e-08	ENSMUSG00000040105	phospholipid phosphatase 6 [Source:MGI Symbol;Acc:MGI:1921661]	15.5309	16.0481	10.2482	10.8252	6.73047	6.25451	6.35939	6.9672	-2.00111
Tm4sf4	3	57425314	57441677	+	0.00134838	ENSMUSG00000027801	transmembrane 4 superfamily member 4 [Source:MGI Symbol;Acc:MGI:2385173]	1.39702	1.23383	1.58596	1.4167	0.946411	0.868206	0.564082	0.423093	-2.01068
S100a4	3	90603771	90606045	+	0.0030498	ENSMUSG00000001020	S100 calcium binding protein A4 [Source:MGI Symbol;Acc:MGI:1330282]	339.505	332.995	154.059	148.419	111.356	106.805	127.158	139.366	-2.01157
N4bp2l1	5	150571644	150597188	-	0.00739585	ENSMUSG00000041132	NEDD4 binding protein 2-like 1 [Source:MGI Symbol;Acc:MGI:2140872]	2.47998	2.34261	1.22472	1.07079	1.12239	0.958528	0.694118	0.761634	-2.01266
Atp6v0e2	6	48537615	48541801	+	0.0323045	ENSMUSG00000039347	ATPase, H+ transporting, lysosomal V0 subunit E2 [Source:MGI Symbol;Acc:MGI:1923502]	4.17296	4.27757	1.69242	2.09441	1.22982	1.02757	2.17483	1.64191	-2.01467
Tnfrsf9	4	150914562	150946102	+	0.00633099	ENSMUSG00000028965	tumor necrosis factor receptor superfamily, member 9 [Source:MGI Symbol;Acc:MGI:1101059]	27.5275	27.5723	13.1576	13.0532	7.01011	8.75538	12.4148	11.9411	-2.02661
Rgn	X	20549787	20562089	+	2.31055e-08	ENSMUSG00000023070	regucalcin [Source:MGI Symbol;Acc:MGI:108024]	10.3403	9.82466	9.30374	9.19314	4.46527	3.68406	4.79768	6.11655	-2.02805
Nudt10	X	6168696	6173015	-	2.57645e-07	ENSMUSG00000073293	nudix (nucleoside diphosphate linked moiety X)-type motif 10 [Source:MGI Symbol;Acc:MGI:2147931]	2.5865	2.52545	3.01282	3.49427	1.30525	1.24225	1.66396	1.51026	-2.03069
Krt19	11	100140810	100148665	-	0.00010096	ENSMUSG00000020911	keratin 19 [Source:MGI Symbol;Acc:MGI:96693]	91.0375	90.7622	95.0743	95.0817	28.9341	37.1422	54.507	62.4015	-2.03271
Gm42674	3	90601904	90605885	+	0.00230895	ENSMUSG00000105518	predicted gene 42674 [Source:MGI Symbol;Acc:MGI:5662811]	372.574	361.313	167.613	165.761	120.559	115.472	137.95	150.765	-2.03386
Mctp2	7	72077830	72306608	-	8.88566e-08	ENSMUSG00000032776	multiple C2 domains, transmembrane 2 [Source:MGI Symbol;Acc:MGI:2685335]	7.4315	7.16006	4.9244	4.88293	2.5584	2.93471	3.14289	3.30993	-2.04244
Celf4	18	25477632	25754157	-	4.6847e-13	ENSMUSG00000024268	CUGBP, Elav-like family member 4 [Source:MGI Symbol;Acc:MGI:1932407]	1.37317	1.21736	1.09694	1.2528	0.521116	0.594749	0.621193	0.68105	-2.04303
Cebpa	7	35119293	35121928	+	1.35647e-39	ENSMUSG00000034957	CCAAT/enhancer binding protein (C/EBP), alpha [Source:MGI Symbol;Acc:MGI:99480]	32.3508	31.7229	28.0594	28.1406	14.6607	14.7704	15.4245	13.8844	-2.04756
Islr2	9	58196297	58204319	-	0.00490655	ENSMUSG00000051243	immunoglobulin superfamily containing leucine-rich repeat 2 [Source:MGI Symbol;Acc:MGI:2444277]	2.1757	2.36031	3.75903	3.68472	1.96187	2.05587	1.0106	0.817461	-2.04929
Gm21949	3	67892232	68626466	+	8.33047e-06	ENSMUSG00000102422	predicted gene, 21949 [Source:MGI Symbol;Acc:MGI:5439400]	60.612	60.6346	47.7867	48.5602	20.0212	20.6555	32.1724	33.2717	-2.05043
Plekha7	7	116123485	116308376	-	1.95532e-09	ENSMUSG00000045659	pleckstrin homology domain containing, family A member 7 [Source:MGI Symbol;Acc:MGI:2445094]	16.1121	16.3084	12.7223	13.2401	5.55333	6.64227	8.05233	8.14427	-2.0563
Gprc5b	7	118972047	118995211	-	3.20045e-32	ENSMUSG00000008734	G protein-coupled receptor, family C, group 5, member B [Source:MGI Symbol;Acc:MGI:1927596]	17.7449	19.1144	16.6421	16.3444	8.20781	8.15483	9.30357	8.10584	-2.06815
Schip1	3	68064802	68626481	+	5.62674e-06	ENSMUSG00000027777	schwannomin interacting protein 1 [Source:MGI Symbol;Acc:MGI:1353557]	31.0582	30.732	24.3588	24.521	10.0596	10.3073	16.164	16.6603	-2.08061
Sqor	2	122765237	122809569	+	0.00265885	ENSMUSG00000005803	sulfide quinone oxidoreductase [Source:MGI Symbol;Acc:MGI:1929899]	134.579	134.208	91.2735	91.1213	33.3598	37.4536	68.7036	77.3088	-2.08085
Pxdc1	13	34627834	34653486	-	7.35482e-08	ENSMUSG00000021411	PX domain containing 1 [Source:MGI Symbol;Acc:MGI:1914145]	13.1214	13.3925	12.0063	11.9151	4.75934	4.88222	7.26609	7.32122	-2.08162
Cd55	1	130439027	130462744	-	4.26764e-09	ENSMUSG00000026399	CD55 molecule, decay accelerating factor for complement [Source:MGI Symbol;Acc:MGI:104850]	63.1715	64.1897	62.1126	64.7433	22.8753	26.4773	35.6149	36.8332	-2.08716
Erbb3	10	128567523	128589652	-	1.93435e-13	ENSMUSG00000018166	erb-b2 receptor tyrosine kinase 3 [Source:MGI Symbol;Acc:MGI:95411]	11.8685	11.7412	12.2884	12.5064	7.41334	6.37147	4.45677	4.93871	-2.08817
CAAA01125382.4	9	124471703	124472476	+	0.0229057	ENSMUSG00000111523	No description	5.35612	5.7064	4.13581	3.82546	1.03934	1.83418	2.62655	3.60777	-2.08873
Gm28373	12	102673017	102727333	-	4.23092e-06	ENSMUSG00000096751	predicted gene 28373 [Source:MGI Symbol;Acc:MGI:5579079]	1.6854	1.60932	1.32723	1.24716	0.531574	0.676408	0.830799	0.765419	-2.09297
Tinagl1	4	130164454	130175122	-	5.33615e-06	ENSMUSG00000028776	tubulointerstitial nephritis antigen-like 1 [Source:MGI Symbol;Acc:MGI:2137617]	114.302	116.422	101.608	102.9	36.9404	40.6922	62.8525	67.4417	-2.0932
Slc2a1	4	119108711	119137983	+	2.85435e-05	ENSMUSG00000028645	solute carrier family 2 (facilitated glucose transporter), member 1 [Source:MGI Symbol;Acc:MGI:95755]	342.849	336.631	310.778	312.279	101.187	122.829	197.116	200.179	-2.09643
Sorbs1	19	40294753	40513779	-	0.000469564	ENSMUSG00000025006	sorbin and SH3 domain containing 1 [Source:MGI Symbol;Acc:MGI:700014]	11.6782	11.8123	9.26131	9.26556	3.36063	3.34745	6.49732	6.73783	-2.10685
Pdk4	6	5483351	5496309	-	2.15981e-06	ENSMUSG00000019577	pyruvate dehydrogenase kinase, isoenzyme 4 [Source:MGI Symbol;Acc:MGI:1351481]	4.34245	4.03679	2.96047	2.63649	1.86964	1.29907	1.81354	1.63308	-2.1127
Rassf8	6	145746748	145821079	+	2.83863e-09	ENSMUSG00000030259	Ras association (RalGDS/AF-6) domain family (N-terminal) member 8 [Source:MGI Symbol;Acc:MGI:1918573]	67.0129	66.5324	52.3341	50.9758	22.1292	25.4674	31.7887	32.5505	-2.11599
Fam210b	2	172345565	172355749	+	1.75218e-08	ENSMUSG00000027495	family with sequence similarity 210, member B [Source:MGI Symbol;Acc:MGI:1914267]	38.3819	37.1436	26.509	26.0921	12.526	14.1299	17.0737	16.7066	-2.12003
Abcb9	5	124061530	124095798	-	2.11348e-06	ENSMUSG00000029408	ATP-binding cassette, sub-family B (MDR/TAP), member 9 [Source:MGI Symbol;Acc:MGI:1861729]	5.29122	5.47876	4.33688	4.2792	1.63734	1.97919	2.55443	2.9581	-2.12356
Map7d2	X	159414572	159498757	+	0.000228178	ENSMUSG00000041020	MAP7 domain containing 2 [Source:MGI Symbol;Acc:MGI:1917474]	29.0403	28.9057	18.0305	18.6657	7.88637	8.75894	14.1479	13.7599	-2.12426
Cited2	10	17723218	17725674	+	9.93523e-09	ENSMUSG00000039910	Cbp/p300-interacting transactivator, with Glu/Asp-rich carboxy-terminal domain, 2 [Source:MGI Symbol;Acc:MGI:1306784]	53.8952	53.7676	43.1169	44.8294	17.7326	20.1862	25.7747	28.2007	-2.12864
Selenbp1	3	94933056	94944758	+	2.25878e-06	ENSMUSG00000068874	selenium binding protein 1 [Source:MGI Symbol;Acc:MGI:96825]	43.3657	44.9967	25.4161	25.4632	15.643	15.8669	16.3015	17.5596	-2.13002
Crispld1	1	17727045	17766344	+	7.2688e-13	ENSMUSG00000025776	cysteine-rich secretory protein LCCL domain containing 1 [Source:MGI Symbol;Acc:MGI:1934666]	20.1623	20.3678	14.1049	14.8347	8.44538	7.70023	7.90089	8.53495	-2.13219
Bmp4	14	46383520	46390669	-	6.50459e-10	ENSMUSG00000021835	bone morphogenetic protein 4 [Source:MGI Symbol;Acc:MGI:88180]	1.50972	1.6599	1.69336	1.72374	0.839174	0.814897	0.77612	0.652903	-2.1364
Bdh1	16	31422280	31458901	+	3.87225e-18	ENSMUSG00000046598	3-hydroxybutyrate dehydrogenase, type 1 [Source:MGI Symbol;Acc:MGI:1919161]	2.58764	2.48941	2.55693	2.5098	1.25325	1.39899	0.948845	1.14636	-2.13668
B3gnt8	7	25626654	25635100	+	1.13844e-11	ENSMUSG00000059479	UDP-GlcNAc:betaGal beta-1,3-N- acetylglucosaminyltransferase 8 [Source:MGI Symbol;Acc:MGI:2385269]	10.2139	9.81595	7.31798	7.1299	3.76752	3.77919	4.18295	4.40529	-2.13683
Etnk1	6	143167221	143232307	+	6.65889e-07	ENSMUSG00000030275	ethanolamine kinase 1 [Source:MGI Symbol;Acc:MGI:1922570]	113.338	112.112	85.9152	85.1307	35.7389	37.4778	54.4205	57.6466	-2.13994
L1cam	X	73853778	73896105	-	8.47392e-07	ENSMUSG00000031391	L1 cell adhesion molecule [Source:MGI Symbol;Acc:MGI:96721]	1.44097	1.63301	1.17384	1.37447	0.862809	0.781141	0.511643	0.471293	-2.14029
Pnma2	14	66911170	66921023	+	3.13569e-10	ENSMUSG00000046204	paraneoplastic antigen MA2 [Source:MGI Symbol;Acc:MGI:2444129]	2.39647	2.20621	1.66371	1.67416	0.909986	0.864314	0.949953	0.984385	-2.14109
Gm13091	4	150566869	150568544	-	0.0012507	ENSMUSG00000085213	predicted gene 13091 [Source:MGI Symbol;Acc:MGI:3649653]	3.72566	4.42757	2.48927	2.79112	1.64663	1.48129	1.55393	1.58773	-2.14266
Esrp2	8	106130319	106136974	-	2.46509e-05	ENSMUSG00000084128	epithelial splicing regulatory protein 2 [Source:MGI Symbol;Acc:MGI:1924661]	4.50767	4.80742	2.67266	2.95157	1.72011	1.35716	1.84717	2.01603	-2.15249
Cds1	5	101765130	101823858	+	1.62076e-11	ENSMUSG00000029330	CDP-diacylglycerol synthase 1 [Source:MGI Symbol;Acc:MGI:1921846]	4.7839	4.85333	5.64091	5.22227	3.09608	2.62256	1.98653	1.81482	-2.15341
Il1r2	1	40074079	40125231	+	4.17303e-17	ENSMUSG00000026073	interleukin 1 receptor, type II [Source:MGI Symbol;Acc:MGI:96546]	18.9623	19.2962	17.4287	17.838	7.7072	7.4089	9.02649	9.97151	-2.15527
Bmper	9	23223076	23485200	+	8.87667e-12	ENSMUSG00000031963	BMP-binding endothelial regulator [Source:MGI Symbol;Acc:MGI:1920480]	6.48649	6.79267	9.07025	8.98974	4.24778	4.1124	3.19845	2.98135	-2.15538
Slc9a2	1	40680574	40769273	+	0.000183268	ENSMUSG00000026062	solute carrier family 9 (sodium/hydrogen exchanger), member 2 [Source:MGI Symbol;Acc:MGI:105075]	2.05058	2.10489	1.20789	1.20493	1.05048	0.782817	0.642588	0.570424	-2.15614
Pttg1ip	10	77581720	77598732	+	3.56225e-05	ENSMUSG00000009291	pituitary tumor-transforming 1 interacting protein [Source:MGI Symbol;Acc:MGI:2652132]	218.842	217.642	126.415	126.181	66.3562	65.1323	91.2884	95.7742	-2.16317
Glul	1	153899944	153909723	+	1.49503e-08	ENSMUSG00000026473	glutamate-ammonia ligase (glutamine synthetase) [Source:MGI Symbol;Acc:MGI:95739]	580.053	577.305	369.814	362.623	196.593	206.839	231.981	232.177	-2.17821
Itga3	11	95044474	95076801	-	4.46791e-24	ENSMUSG00000001507	integrin alpha 3 [Source:MGI Symbol;Acc:MGI:96602]	35.5395	36.9438	41.789	43.2796	16.3595	16.9754	18.9168	19.9332	-2.18262
Slc4a4	5	88886818	89239653	+	5.19022e-22	ENSMUSG00000060961	solute carrier family 4 (anion exchanger), member 4 [Source:MGI Symbol;Acc:MGI:1927555]	3.78254	3.5658	3.5658	3.69456	1.99643	1.86847	1.35484	1.46312	-2.18599
Hid1	11	115347707	115367756	-	1.10999e-06	ENSMUSG00000034586	HID1 domain containing [Source:MGI Symbol;Acc:MGI:2445087]	2.57986	2.5967	2.71285	2.52324	1.61765	1.47248	0.809724	0.858893	-2.18811
AC167978.1	7	30734739	30756126	+	0.000146259	ENSMUSG00000109224	No description	213.758	201.307	110.833	107.787	58.6401	63.8555	78.4816	87.8549	-2.19396
Nectin4	1	171370099	171388598	+	1.60339e-12	ENSMUSG00000006411	nectin cell adhesion molecule 4 [Source:MGI Symbol;Acc:MGI:1918990]	9.18273	9.42366	13.2505	13.3123	4.57844	5.55568	5.26316	5.17831	-2.19528
Serpinb9b	13	33027416	33041884	+	0.00115552	ENSMUSG00000021403	serine (or cysteine) peptidase inhibitor, clade B, member 9b [Source:MGI Symbol;Acc:MGI:894668]	187.441	190.457	142.19	142.463	44.1907	51.3791	92.8205	112.885	-2.19915
Prrg3	X	71962624	71972722	+	0	ENSMUSG00000033361	proline rich Gla (G-carboxyglutamic acid) 3 (transmembrane) [Source:MGI Symbol;Acc:MGI:2685214]	11.7188	11.2685	10.9015	10.6708	5.3022	4.66952	5.08535	5.19306	-2.20046
Nr2f1	13	78188973	78199757	-	4.50996e-11	ENSMUSG00000069171	nuclear receptor subfamily 2, group F, member 1 [Source:MGI Symbol;Acc:MGI:1352451]	1.97779	1.85093	1.44193	1.7747	0.916121	0.948926	0.68536	0.650631	-2.20096
Kiss1r	10	79916971	79922273	+	3.25807e-11	ENSMUSG00000035773	KISS1 receptor [Source:MGI Symbol;Acc:MGI:2148793]	4.56701	3.76109	5.86976	5.31851	1.9694	2.65552	2.15861	2.07596	-2.20288
Mturn	6	54681624	54703851	+	2.86203e-10	ENSMUSG00000038065	maturin, neural progenitor differentiation regulator homolog (Xenopus) [Source:MGI Symbol;Acc:MGI:1915485]	8.10965	7.54713	5.5019	5.72452	3.74044	2.59359	2.81536	3.04657	-2.20427
Tac2	10	127724478	127731768	+	3.43998e-07	ENSMUSG00000025400	tachykinin 2 [Source:MGI Symbol;Acc:MGI:98476]	597.81	600.04	519.126	523.604	176.115	211.899	310.841	317.581	-2.20435
Sct	7	141278330	141279133	-	0.000140587	ENSMUSG00000038580	secretin [Source:MGI Symbol;Acc:MGI:99466]	267.186	282.748	356.05	363.234	90.8466	105.462	187.209	191.529	-2.20716
Atoh8	6	72206177	72235577	-	7.94933e-08	ENSMUSG00000037621	atonal bHLH transcription factor 8 [Source:MGI Symbol;Acc:MGI:1918343]	140.599	142.44	95.0895	101.372	44.2174	45.9408	63.4346	62.9546	-2.2143
Dlk1	12	109452823	109463336	+	0.000861636	ENSMUSG00000040856	delta-like 1 homolog (Drosophila) [Source:MGI Symbol;Acc:MGI:94900]	1.63525	1.70718	2.21687	2.31401	0.540376	0.646079	1.10523	1.26367	-2.21449
Acsbg1	9	54604877	54661870	-	0.000964981	ENSMUSG00000032281	acyl-CoA synthetase bubblegum family member 1 [Source:MGI Symbol;Acc:MGI:2385656]	5.61834	5.50566	3.36476	2.95762	1.27676	1.6427	2.43726	2.47939	-2.22641
Samhd1	2	157097533	157135265	-	0.000559619	ENSMUSG00000027639	SAM domain and HD domain, 1 [Source:MGI Symbol;Acc:MGI:1927468]	41.6941	41.0407	19.4804	19.1229	11.2183	11.3361	15.2215	16.4147	-2.2391
Sh3tc2	18	61953075	62015715	+	2.81185e-08	ENSMUSG00000045629	SH3 domain and tetratricopeptide repeats 2 [Source:MGI Symbol;Acc:MGI:2444417]	11.6169	12.1786	11.1254	10.5128	3.86618	3.93551	5.98703	6.36953	-2.25385
Fads3	19	10041548	10059671	+	3.92363e-11	ENSMUSG00000024664	fatty acid desaturase 3 [Source:MGI Symbol;Acc:MGI:1928740]	95.2277	98.5094	70.0211	70.1244	30.3865	35.4261	40.6808	41.5032	-2.25601
Mfsd13a	19	46341121	46375252	+	5.48123e-19	ENSMUSG00000025227	major facilitator superfamily domain containing 13a [Source:MGI Symbol;Acc:MGI:1922396]	10.2149	10.8263	10.3552	10.8819	4.03946	4.13656	5.47183	5.05901	-2.26004
Prkg2	5	98929773	99037351	-	0.000117818	ENSMUSG00000029334	protein kinase, cGMP-dependent, type II [Source:MGI Symbol;Acc:MGI:108173]	143.07	141.107	94.7924	96.788	33.9819	40.079	65.8701	70.3521	-2.26246
Tdo2	3	81957090	81976202	-	6.09123e-05	ENSMUSG00000028011	tryptophan 2,3-dioxygenase [Source:MGI Symbol;Acc:MGI:1928486]	1328.93	1305.97	1228.44	1213.36	340.476	405.303	740.041	752.328	-2.26826
Tmem154	3	84666192	84704575	+	5.25596e-07	ENSMUSG00000056498	transmembrane protein 154 [Source:MGI Symbol;Acc:MGI:2444725]	2.58877	2.52528	1.78842	1.41431	0.923639	1.00728	0.922913	0.801537	-2.27523
Igsf9b	9	27299204	27357546	+	3.77413e-12	ENSMUSG00000034275	immunoglobulin superfamily, member 9B [Source:MGI Symbol;Acc:MGI:2685354]	6.69993	6.47325	5.96975	5.82032	2.15021	2.39856	3.35393	3.0681	-2.27543
Crip1	12	113146316	113153879	+	1.0753e-21	ENSMUSG00000006360	cysteine-rich protein 1 (intestinal) [Source:MGI Symbol;Acc:MGI:88501]	55.7951	54.6745	41.4593	42.6502	23.456	21.1041	20.5751	20.3471	-2.27625
Slc23a2	2	132052496	132145108	-	5.28423e-10	ENSMUSG00000027340	solute carrier family 23 (nucleobase transporters), member 2 [Source:MGI Symbol;Acc:MGI:1859682]	45.1074	44.8252	34.1268	33.7076	13.9258	15.0743	19.625	20.6133	-2.27861
Ak5	3	152462815	152668360	-	4.36645e-14	ENSMUSG00000039058	adenylate kinase 5 [Source:MGI Symbol;Acc:MGI:2677491]	10.4979	11.484	10.3112	10.2182	3.79065	4.08183	5.55531	5.20638	-2.28136
Sbsn	7	30751471	30756134	+	0.00015912	ENSMUSG00000046056	suprabasin [Source:MGI Symbol;Acc:MGI:2446326]	90.6487	88.8624	46.0026	45.4744	22.9018	25.3226	32.9399	37.2425	-2.28862
Kcnab3	11	69326258	69333042	+	0.000313343	ENSMUSG00000018470	potassium voltage-gated channel, shaker- related subfamily, beta member 3 [Source:MGI Symbol;Acc:MGI:1336208]	2.55914	2.43899	1.20933	1.35984	0.730041	0.885606	0.763135	0.922682	-2.2921
Crybg1	10	43950636	44148853	-	8.71419e-06	ENSMUSG00000019866	crystallin beta-gamma domain containing 1 [Source:MGI Symbol;Acc:MGI:109544]	8.94212	8.4187	4.78448	4.8294	3.47223	3.52431	2.32439	2.39968	-2.30148
Mtm1	X	71210767	71315691	+	2.86834e-07	ENSMUSG00000031337	X-linked myotubular myopathy gene 1 [Source:MGI Symbol;Acc:MGI:1099452]	4.1871	4.09201	2.97552	2.75329	1.18228	1.27888	1.78094	1.84357	-2.30179
Wnt6	1	74771892	74785322	+	1.2945e-34	ENSMUSG00000033227	wingless-type MMTV integration site family, member 6 [Source:MGI Symbol;Acc:MGI:98960]	227.982	232.681	248.846	249.837	88.9298	108.351	106.131	112.92	-2.30429
Kazald1	19	45075241	45079289	+	9.1392e-09	ENSMUSG00000025213	Kazal-type serine peptidase inhibitor domain 1 [Source:MGI Symbol;Acc:MGI:2147606]	265.572	260.824	206.56	204.6	77.296	85.4595	115.963	127.954	-2.30544
Cldn15	5	136966616	136975858	+	9.58286e-19	ENSMUSG00000001739	claudin 15 [Source:MGI Symbol;Acc:MGI:1913103]	4.54884	4.96585	3.98943	4.13805	2.09066	1.80607	2.02262	1.61269	-2.34228
Rem1	2	152626951	152635198	+	1.37789e-11	ENSMUSG00000000359	rad and gem related GTP binding protein 1 [Source:MGI Symbol;Acc:MGI:1097696]	11.4893	11.894	8.69889	9.23748	5.0446	4.81943	4.64347	3.03936	-2.35482
Dhx58os	11	100687417	100697520	+	0.00453745	ENSMUSG00000085604	DEAH (Asp-Glu-Ala-His) box polypeptide 58, opposite strand [Source:MGI Symbol;Acc:MGI:3705104]	2.5148	1.92306	1.20494	1.13407	0.645982	0.625334	0.529402	1.07445	-2.35703
Limk1	5	134656039	134688598	-	3.62782e-16	ENSMUSG00000029674	LIM-domain containing, protein kinase [Source:MGI Symbol;Acc:MGI:104572]	49.9666	50.6562	37.5446	37.7648	16.0351	18.3671	20.1803	20.0353	-2.35778
Ccbe1	18	66045302	66302739	-	2.4354e-18	ENSMUSG00000046318	collagen and calcium binding EGF domains 1 [Source:MGI Symbol;Acc:MGI:2445053]	2.36671	2.26993	1.8056	1.91049	1.05557	0.825721	0.88322	0.76727	-2.36502
Gpld1	13	24943152	24992501	+	6.99737e-38	ENSMUSG00000021340	glycosylphosphatidylinositol specific phospholipase D1 [Source:MGI Symbol;Acc:MGI:106604]	24.3658	24.3843	21.3999	21.1064	8.73529	9.64457	10.5049	9.53666	-2.37514
Mfsd7a	5	108441054	108448891	-	5.60688e-10	ENSMUSG00000029490	major facilitator superfamily domain containing 7A [Source:MGI Symbol;Acc:MGI:2442629]	4.16656	4.94149	3.13835	3.03224	1.60377	1.67407	1.57529	1.57361	-2.37736
Degs2	12	108678711	108702315	-	0.00374531	ENSMUSG00000021263	delta(4)-desaturase, sphingolipid 2 [Source:MGI Symbol;Acc:MGI:1917309]	14.5641	15.1852	5.43835	4.86275	4.92075	4.10458	3.75705	4.02159	-2.38339
Epn3	11	94489599	94499974	-	7.2815e-14	ENSMUSG00000010080	epsin 3 [Source:MGI Symbol;Acc:MGI:1919139]	6.00649	6.08645	7.84318	8.03135	3.40215	3.4981	2.49932	2.30699	-2.38904
Tgfa	6	86195223	86275719	+	0.0346697	ENSMUSG00000029999	transforming growth factor alpha [Source:MGI Symbol;Acc:MGI:98724]	10.3418	10.4825	5.07746	5.18657	2.07248	1.82443	4.3795	4.7157	-2.39286
Cldn1	16	26356642	26371841	-	1.4833e-06	ENSMUSG00000022512	claudin 1 [Source:MGI Symbol;Acc:MGI:1276109]	4.31565	4.27364	2.64445	2.5341	1.48651	1.33957	1.1577	1.7544	-2.39934
Slc22a5	11	53864542	53891660	-	5.14788e-06	ENSMUSG00000018900	solute carrier family 22 (organic cation transporter), member 5 [Source:MGI Symbol;Acc:MGI:1329012]	130.809	129.021	90.7476	89.0774	31.7798	34.3562	55.4942	60.3401	-2.41608
Jcad	18	4634929	4682868	+	4.37502e-14	ENSMUSG00000033960	junctional cadherin 5 associated [Source:MGI Symbol;Acc:MGI:2685174]	132.159	131.065	96.4113	97.675	39.6224	44.3927	53.2845	51.9425	-2.41653
Adra2b	2	127363208	127367221	+	1.26219e-06	ENSMUSG00000058620	adrenergic receptor, alpha 2b [Source:MGI Symbol;Acc:MGI:87935]	15.6029	15.3801	19.0647	19.3185	4.61747	5.68893	9.06859	9.23848	-2.42425
Pdlim3	8	45885461	45919548	+	2.06808e-23	ENSMUSG00000031636	PDZ and LIM domain 3 [Source:MGI Symbol;Acc:MGI:1859274]	49.0457	48.3109	38.67	39.1425	18.4803	15.581	19.5402	18.6342	-2.42497
Plekhg4	8	105373274	105382862	+	1.338e-42	ENSMUSG00000014782	pleckstrin homology domain containing, family G (with RhoGef domain) member 4 [Source:MGI Symbol;Acc:MGI:2142544]	81.2881	83.2204	98.6536	99.465	35.6965	41.4926	34.7235	37.5992	-2.42541
Abca1	4	53030787	53159895	-	4.63704e-29	ENSMUSG00000015243	ATP-binding cassette, sub-family A (ABC1), member 1 [Source:MGI Symbol;Acc:MGI:99607]	47.4463	47.4995	38.1218	37.754	20.1861	17.1358	15.8272	16.9149	-2.43808
Gch1	14	47153895	47189413	-	9.324e-42	ENSMUSG00000037580	GTP cyclohydrolase 1 [Source:MGI Symbol;Acc:MGI:95675]	58.9791	59.4958	59.0078	60.4592	21.7767	23.2718	25.0879	27.2365	-2.44361
Cstb	10	78425669	78427622	+	1.40352e-06	ENSMUSG00000005054	cystatin B [Source:MGI Symbol;Acc:MGI:109514]	665.683	665.065	356.429	361.915	186.024	180.281	225.756	245.436	-2.44669
Ptgs2	1	150100031	150108227	+	0.00952819	ENSMUSG00000032487	prostaglandin-endoperoxide synthase 2 [Source:MGI Symbol;Acc:MGI:97798]	37.1789	35.5876	31.3452	30.9905	6.67447	8.56043	20.1838	19.7786	-2.44763
Kcnf1	12	17172100	17176888	-	7.29996e-06	ENSMUSG00000051726	potassium voltage-gated channel, subfamily F, member 1 [Source:MGI Symbol;Acc:MGI:2687399]	3.19793	3.30365	1.95025	1.71815	0.786139	1.05331	1.16138	1.14285	-2.45433
Cpne6	14	55510445	55517431	+	6.02547e-14	ENSMUSG00000022212	copine VI [Source:MGI Symbol;Acc:MGI:1334445]	1.42454	1.40143	1.45085	1.36911	0.468648	0.567639	0.531618	0.725927	-2.46136
Sh3d21	4	126150602	126163491	-	1.99372e-11	ENSMUSG00000073758	SH3 domain containing 21 [Source:MGI Symbol;Acc:MGI:1914188]	4.86747	5.53189	4.10285	4.14113	1.5633	1.64535	2.08941	2.27477	-2.46187
Mocos	18	24653691	24701556	+	1.77e-43	ENSMUSG00000039616	molybdenum cofactor sulfurase [Source:MGI Symbol;Acc:MGI:1915841]	6.54579	6.94874	5.85013	6.36534	2.76704	2.61837	2.50042	2.50452	-2.47441
3830403N18Rik	X	56136572	56153498	+	0.0169583	ENSMUSG00000031125	RIKEN cDNA 3830403N18 gene [Source:MGI Symbol;Acc:MGI:1917941]	13.6107	14.3841	5.04839	4.11703	2.58179	3.01464	4.39123	5.02744	-2.47486
Lbp	2	158306493	158332852	+	8.16863e-08	ENSMUSG00000016024	lipopolysaccharide binding protein [Source:MGI Symbol;Acc:MGI:1098776]	60.5089	64.3797	35.7191	36.3029	17.551	17.4193	22.0729	22.5119	-2.47515
Rps6ka6	X	111388192	111537959	-	0.000153502	ENSMUSG00000025665	ribosomal protein S6 kinase polypeptide 6 [Source:MGI Symbol;Acc:MGI:1914321]	50.9923	50.2204	34.9332	34.7548	10.4371	11.605	22.5952	24.3684	-2.47662
4933439K11Rik	1	172538133	172558129	-	1.32096e-09	ENSMUSG00000085184	RIKEN cDNA 4933439K11 gene [Source:MGI Symbol;Acc:MGI:1918569]	1.53514	1.55518	1.1633	1.22723	0.524285	0.492147	0.520809	0.669825	-2.48332
Sfmbt2	2	10370510	10595253	+	0	ENSMUSG00000061186	Scm-like with four mbt domains 2 [Source:MGI Symbol;Acc:MGI:2447794]	2.45851	2.50239	2.61163	2.50282	1.07871	1.03575	1.01273	0.921831	-2.48834
Map3k6	4	133240818	133252929	+	3.92184e-15	ENSMUSG00000028862	mitogen-activated protein kinase kinase kinase 6 [Source:MGI Symbol;Acc:MGI:1855691]	12.0406	11.7267	8.32713	8.13035	3.64833	3.95611	4.26565	4.10007	-2.51875
Hpdl	4	116819904	116821707	-	6.16082e-06	ENSMUSG00000043155	4-hydroxyphenylpyruvate dioxygenase-like [Source:MGI Symbol;Acc:MGI:2444646]	6.09641	6.50446	3.02701	3.80091	2.19395	2.15993	1.76479	1.58918	-2.52065
C1qtnf12	4	155962318	155966629	+	1.46594e-16	ENSMUSG00000023571	C1q and tumor necrosis factor related 12 [Source:MGI Symbol;Acc:MGI:1914639]	158.741	159.93	136.084	127.271	47.3247	52.6938	60.6813	70.0216	-2.52264
Rragd	4	32983037	33022180	+	7.87471e-17	ENSMUSG00000028278	Ras-related GTP binding D [Source:MGI Symbol;Acc:MGI:1098604]	4.82164	4.6832	3.90944	3.99459	1.6484	1.42473	2.15034	1.62661	-2.54141
Sphk1	11	116530925	116536674	+	3.07365e-16	ENSMUSG00000061878	sphingosine kinase 1 [Source:MGI Symbol;Acc:MGI:1316649]	19.4631	19.2214	14.1443	14.611	7.99394	7.31411	5.87335	5.24869	-2.55163
Aldh1b1	4	45799022	45804604	+	9.75475e-21	ENSMUSG00000035561	aldehyde dehydrogenase 1 family, member B1 [Source:MGI Symbol;Acc:MGI:1919785]	148.183	150.705	119.602	115.04	45.3824	50.75	52.3953	60.4658	-2.55285
Nppc	1	86666291	86670571	-	6.55962e-09	ENSMUSG00000026241	natriuretic peptide type C [Source:MGI Symbol;Acc:MGI:97369]	4.93207	4.83974	3.93951	3.55943	1.66757	2.29005	1.43565	1.3578	-2.55822
Htr1b	9	81628291	81633828	-	5.20848e-14	ENSMUSG00000049511	5-hydroxytryptamine (serotonin) receptor 1B [Source:MGI Symbol;Acc:MGI:96274]	13.6422	13.3406	13.146	13.4659	4.04609	4.5206	5.56201	6.79385	-2.56158
Sgk1	10	21882184	21999903	+	0.0257984	ENSMUSG00000019970	serum/glucocorticoid regulated kinase 1 [Source:MGI Symbol;Acc:MGI:1340062]	180.943	185.093	86.6654	84.0307	30.301	32.448	69.5099	77.2589	-2.56175
Mfsd4a	1	132022806	132068062	-	1.24207e-11	ENSMUSG00000059149	major facilitator superfamily domain containing 4A [Source:MGI Symbol;Acc:MGI:2442786]	1.6542	1.56388	2.29514	2.0946	0.631292	0.67665	0.725842	0.932488	-2.56478
Cysltr2	14	73029128	73049114	-	1.20956e-07	ENSMUSG00000033470	cysteinyl leukotriene receptor 2 [Source:MGI Symbol;Acc:MGI:1917336]	1.97735	2.01204	2.04812	1.33179	0.624988	0.921922	0.681155	0.640509	-2.56898
Mfsd2a	4	122946850	122961188	-	6.30595e-06	ENSMUSG00000028655	major facilitator superfamily domain containing 2A [Source:MGI Symbol;Acc:MGI:1923824]	44.2353	47.0827	29.8604	28.023	9.45317	11.6929	18.906	17.9873	-2.57069
AC165164.1	10	61496600	61499601	-	0.0176833	ENSMUSG00000112058	No description	2.59021	2.68066	1.38044	1.32096	0.368591	0.518995	1.18632	1.02357	-2.57381
Tshr	12	91384563	91549808	+	4.53918e-12	ENSMUSG00000020963	thyroid stimulating hormone receptor [Source:MGI Symbol;Acc:MGI:98849]	8.11515	8.07573	6.37693	6.28844	2.30684	2.36137	3.69412	2.84258	-2.57532
Lims2	18	31931325	31958619	+	8.6946e-09	ENSMUSG00000024395	LIM and senescent cell antigen like domains 2 [Source:MGI Symbol;Acc:MGI:2385067]	16.4711	16.3862	11.2564	12.1319	4.19553	4.35291	6.21501	6.91272	-2.59481
Plxnb1	9	109095389	109119917	+	2.07896e-16	ENSMUSG00000053646	plexin B1 [Source:MGI Symbol;Acc:MGI:2154238]	17.4343	17.2879	12.9565	12.4351	5.1058	5.24944	6.19831	6.57541	-2.59908
Slc4a11	2	130684113	130697519	-	1.40352e-06	ENSMUSG00000074796	solute carrier family 4, sodium bicarbonate transporter-like, member 11 [Source:MGI Symbol;Acc:MGI:2138987]	4.44892	4.70869	2.67495	2.86855	1.04298	1.4021	1.26631	1.9145	-2.61312
C430002N11Rik	9	96765562	96782477	+	0.00019697	ENSMUSG00000101581	RIKEN cDNA C430002N11 gene [Source:MGI Symbol;Acc:MGI:2442576]	2.7104	2.95102	2.4976	2.39182	0.533505	0.701123	1.36277	1.42862	-2.62066
Cd300lg	11	102041509	102055620	+	2.1237e-13	ENSMUSG00000017309	CD300 molecule like family member G [Source:MGI Symbol;Acc:MGI:1289168]	7.77361	7.15335	4.71957	5.38626	2.60998	2.51621	2.31238	2.01329	-2.64845
Zyg11a	4	108181738	108218048	-	0.00734239	ENSMUSG00000034645	zyg-11 family member A, cell cycle regulator [Source:MGI Symbol;Acc:MGI:2446208]	8.19267	8.16088	5.42354	5.56862	1.27622	1.1282	3.61864	4.25797	-2.65982
Slc25a29	12	108825873	108835883	-	1.52315e-27	ENSMUSG00000021265	solute carrier family 25 (mitochondrial carrier, palmitoylcarnitine transporter), member 29 [Source:MGI Symbol;Acc:MGI:2444911]	45.7652	45.0524	38.2816	38.0922	13.2737	15.1375	17.3095	16.9588	-2.6674
Itpk1	12	102568582	102704930	-	4.67488e-16	ENSMUSG00000057963	inositol 1,3,4-triphosphate 5/6 kinase [Source:MGI Symbol;Acc:MGI:2446159]	56.036	58.158	40.2465	40.4801	15.7885	16.9315	20.6692	19.4572	-2.67578
Adora2b	11	62248984	62266453	+	2.05012e-35	ENSMUSG00000018500	adenosine A2b receptor [Source:MGI Symbol;Acc:MGI:99403]	53.667	55.2741	47.7234	46.54	17.5802	17.4521	19.605	21.29	-2.67631
Sv2c	13	95954594	96132577	-	1.21534e-16	ENSMUSG00000051111	synaptic vesicle glycoprotein 2c [Source:MGI Symbol;Acc:MGI:1922459]	5.09683	4.85917	3.98733	3.94574	1.27385	1.72203	1.71225	1.96141	-2.68221
Nckap5	1	125913620	126830799	-	2.77899e-10	ENSMUSG00000049690	NCK-associated protein 5 [Source:MGI Symbol;Acc:MGI:2686394]	1.10146	1.07327	1.2792	1.23639	0.348373	0.317033	0.519888	0.560021	-2.68738
Rasgrp1	2	117279993	117343001	-	0.00747848	ENSMUSG00000027347	RAS guanyl releasing protein 1 [Source:MGI Symbol;Acc:MGI:1314635]	19.7065	19.7235	19.9061	19.6578	3.75793	3.73793	10.1305	11.6683	-2.69653
Irak3	10	120141648	120202130	-	1.75385e-06	ENSMUSG00000020227	interleukin-1 receptor-associated kinase 3 [Source:MGI Symbol;Acc:MGI:1921164]	21.3435	21.4568	11.8021	12.3873	4.50807	5.06164	7.77377	7.42415	-2.70473
Fbln7	2	128862981	128897034	+	5.41433e-08	ENSMUSG00000027386	fibulin 7 [Source:MGI Symbol;Acc:MGI:1917620]	6.16664	5.64663	5.83337	6.15046	3.26963	2.64813	1.46158	1.40716	-2.70837
Lvrn	18	46850039	46905446	+	1.07795e-05	ENSMUSG00000024481	laeverin [Source:MGI Symbol;Acc:MGI:1921824]	4.87473	5.06853	3.7087	3.53405	1.0696	1.04157	2.00189	2.22075	-2.71338
Gm10369	5	134676490	134680145	+	2.17702e-07	ENSMUSG00000072573	predicted gene 10369 [Source:MGI Symbol;Acc:MGI:3642774]	2.74569	2.95729	2.72282	2.36199	0.868917	0.631474	1.16944	1.29729	-2.7193
Notum	11	120653788	120661175	-	0	ENSMUSG00000042988	notum pectinacetylesterase homolog (Drosophila) [Source:MGI Symbol;Acc:MGI:1924833]	39.597	39.5858	47.7009	47.0359	16.0756	16.8589	15.6903	15.2763	-2.7217
2200002D01Rik	7	29246561	29248466	-	7.89354e-12	ENSMUSG00000030587	RIKEN cDNA 2200002D01 gene [Source:MGI Symbol;Acc:MGI:1919525]	10.515	10.2634	6.98304	7.77194	2.59234	3.24458	3.26186	3.95175	-2.72275
Cdh10	15	18818947	19014236	+	0.0479403	ENSMUSG00000022321	cadherin 10 [Source:MGI Symbol;Acc:MGI:107436]	2.24296	2.47919	1.53624	1.63419	0.82918	1.45753	0.290038	0.311163	-2.73297
Igsf6	7	121064067	121074572	-	1.56274e-13	ENSMUSG00000035004	immunoglobulin superfamily, member 6 [Source:MGI Symbol;Acc:MGI:1891393]	7.92345	8.36523	5.24646	5.68896	2.87013	2.59698	2.32791	2.13978	-2.74028
Adm	7	110627661	110629820	+	2.86268e-07	ENSMUSG00000030790	adrenomedullin [Source:MGI Symbol;Acc:MGI:108058]	21.9874	21.4988	10.3979	11.1464	6.49919	5.9702	5.30704	5.77225	-2.76153
Nfe2l3	6	51432670	51458768	+	5.76509e-32	ENSMUSG00000029832	nuclear factor, erythroid derived 2, like 3 [Source:MGI Symbol;Acc:MGI:1339958]	9.88776	10.0224	10.0959	10.1166	4.65406	3.59662	3.22549	2.93048	-2.78501
Irf7	7	141262706	141266481	-	1.71942e-08	ENSMUSG00000025498	interferon regulatory factor 7 [Source:MGI Symbol;Acc:MGI:1859212]	49.6591	49.7904	44.163	44.0108	10.5925	12.9589	21.3831	22.1756	-2.79575
Gjb5	4	127354809	127358181	-	1.4e-45	ENSMUSG00000042357	gap junction protein, beta 5 [Source:MGI Symbol;Acc:MGI:95723]	13.3582	14.6897	12.1449	11.9889	5.01086	4.77391	4.36844	4.39171	-2.8138
Stk26	X	50841047	50893097	+	0.000310429	ENSMUSG00000031112	serine/threonine kinase 26 [Source:MGI Symbol;Acc:MGI:1917665]	5.70049	5.25897	1.93624	1.9986	1.25147	1.15756	1.34626	1.49042	-2.83933
Dnaja4	9	54698873	54716315	+	2.22678e-07	ENSMUSG00000032285	DnaJ heat shock protein family (Hsp40) member A4 [Source:MGI Symbol;Acc:MGI:1927638]	22.72	24.7964	17.9225	18.2541	4.7339	5.35266	9.47984	9.86565	-2.8436
Perp	10	18845020	18857073	+	7.1e-44	ENSMUSG00000019851	PERP, TP53 apoptosis effector [Source:MGI Symbol;Acc:MGI:1929938]	30.0314	30.8501	24.7145	25.3874	11.0941	9.54754	9.11778	9.1936	-2.84916
Gpr50	X	71663667	71669257	+	0.0146865	ENSMUSG00000056380	G-protein-coupled receptor 50 [Source:MGI Symbol;Acc:MGI:1333877]	4.94553	4.70409	2.42969	2.4678	0.387939	0.826739	1.59979	2.26863	-2.86186
Tacstd2	6	67534062	67535796	-	9.96665e-22	ENSMUSG00000051397	tumor-associated calcium signal transducer 2 [Source:MGI Symbol;Acc:MGI:1861606]	42.4171	42.4216	36.4664	36.7542	12.5559	10.8113	13.9723	16.8028	-2.91933
Cryab	9	50751325	50756636	+	0.0187455	ENSMUSG00000032060	crystallin, alpha B [Source:MGI Symbol;Acc:MGI:88516]	161.3	170.844	70.6862	72.2394	20.3424	23.9152	57.7049	58.8314	-2.95452
Galr2	11	116280939	116283938	+	0.0038203	ENSMUSG00000020793	galanin receptor 2 [Source:MGI Symbol;Acc:MGI:1337018]	9.26287	9.59568	4.41618	4.41624	1.16606	1.20527	3.43594	3.53221	-2.96494
Shtn1	19	58973358	59076069	-	5.20549e-07	ENSMUSG00000041362	shootin 1 [Source:MGI Symbol;Acc:MGI:1918903]	7.98398	7.94743	4.30034	4.44486	2.73603	2.55352	1.33467	1.68781	-2.96878
Nnat	2	157560078	157562522	+	4.7855e-07	ENSMUSG00000067786	neuronatin [Source:MGI Symbol;Acc:MGI:104716]	25.2699	25.482	15.6283	15.6093	5.22518	4.64065	9.47929	8.2037	-2.97615
Pi15	1	17601901	17630939	+	0.00481278	ENSMUSG00000067780	peptidase inhibitor 15 [Source:MGI Symbol;Acc:MGI:1934659]	156.381	152.025	65.2295	64.2258	23.3422	25.4454	49.4111	48.4992	-2.98479
Tm6sf2	8	70072924	70080066	+	0.000249562	ENSMUSG00000036151	transmembrane 6 superfamily member 2 [Source:MGI Symbol;Acc:MGI:1933210]	3.46039	3.29435	1.48581	1.45918	0.524733	0.889799	1.04923	0.763838	-3.00524
Atp10a	7	58656166	58829420	+	9.13137e-08	ENSMUSG00000025324	ATPase, class V, type 10A [Source:MGI Symbol;Acc:MGI:1330809]	40.3938	41.0255	23.2217	23.5081	7.66581	8.32044	13.7722	12.755	-3.01432
Smoc1	12	81026808	81186414	+	6.49584e-19	ENSMUSG00000021136	SPARC related modular calcium binding 1 [Source:MGI Symbol;Acc:MGI:1929878]	29.9984	31.5372	29.6779	30.3651	14.0825	10.6272	7.18656	8.41345	-3.01611
Ear2	14	44102654	44103534	+	0.0163194	ENSMUSG00000072596	eosinophil-associated, ribonuclease A family, member 2 [Source:MGI Symbol;Acc:MGI:108020]	11.4364	11.1856	2.56655	3.29447	1.61114	1.55439	2.93417	3.26235	-3.04239
Ptges	2	30889471	30929863	-	0.00158472	ENSMUSG00000050737	prostaglandin E synthase [Source:MGI Symbol;Acc:MGI:1927593]	113.757	114.118	60.1836	58.7432	16.8789	18.8563	40.2701	37.8384	-3.0463
S100a3	3	90560578	90602702	+	5.02074e-10	ENSMUSG00000001021	S100 calcium binding protein A3 [Source:MGI Symbol;Acc:MGI:1338849]	2.66343	2.4575	1.36402	1.60243	0.642422	0.603043	0.657365	0.743328	-3.05627
Drd4	7	141292006	141296464	+	6.72168e-08	ENSMUSG00000025496	dopamine receptor D4 [Source:MGI Symbol;Acc:MGI:94926]	108.864	110.24	99.5028	101.098	19.3582	25.2383	44.8356	47.3634	-3.06813
Reep2	18	34840589	34847463	+	4.06016e-16	ENSMUSG00000038555	receptor accessory protein 2 [Source:MGI Symbol;Acc:MGI:2385070]	6.59969	8.38567	5.4359	6.14934	2.00486	1.78786	2.31022	2.55174	-3.07009
Iffo2	4	139530548	139620382	+	1.22414e-10	ENSMUSG00000041025	intermediate filament family orphan 2 [Source:MGI Symbol;Acc:MGI:2140675]	58.1386	58.8374	34.5098	34.0054	12.1444	12.8577	17.9076	17.2864	-3.08145
Il20ra	10	19712570	19760053	+	1.57298e-07	ENSMUSG00000020007	interleukin 20 receptor, alpha [Source:MGI Symbol;Acc:MGI:3605069]	1.46754	1.1539	1.42699	1.12963	0.331322	0.273691	0.458142	0.61338	-3.08855
AA986860	1	130731976	130744622	+	4.70117e-06	ENSMUSG00000042510	expressed sequence AA986860 [Source:MGI Symbol;Acc:MGI:2138143]	2.26841	2.35434	1.17947	1.12169	0.689528	0.365121	0.537427	0.59326	-3.16835
Lrrtm1	6	77242689	77257791	+	9.8348e-11	ENSMUSG00000060780	leucine rich repeat transmembrane neuronal 1 [Source:MGI Symbol;Acc:MGI:2389173]	12.7308	12.0628	6.7175	7.71736	3.204	2.36027	3.21227	3.57223	-3.17671
Suox	10	128669894	128674073	-	2.94841e-10	ENSMUSG00000049858	sulfite oxidase [Source:MGI Symbol;Acc:MGI:2446117]	86.6347	87.4907	47.1922	49.0291	17.397	17.9031	24.4247	24.6326	-3.20478
Fgf1	18	38838673	38929404	-	8.36559e-15	ENSMUSG00000036585	fibroblast growth factor 1 [Source:MGI Symbol;Acc:MGI:95515]	6.86261	6.94248	4.52928	4.51284	1.51613	1.53367	1.9806	2.02662	-3.23751
Fam162b	10	51585416	51590517	-	0.000785045	ENSMUSG00000019909	family with sequence similarity 162, member B [Source:MGI Symbol;Acc:MGI:1924546]	14.7971	14.1334	5.94635	6.75456	1.59395	2.52492	3.622	5.07188	-3.24922
Adam11	11	102761439	102780262	+	7.35831e-10	ENSMUSG00000020926	a disintegrin and metallopeptidase domain 11 [Source:MGI Symbol;Acc:MGI:1098667]	4.45417	4.47114	2.2919	2.34759	1.03306	0.948418	1.01493	1.15591	-3.2668
Smtnl2	11	72389164	72411713	-	8.85267e-22	ENSMUSG00000045667	smoothelin-like 2 [Source:MGI Symbol;Acc:MGI:2442764]	5.06513	5.57267	6.13028	6.60113	2.16769	2.09815	1.57854	1.19065	-3.32183
Adcy5	16	35154877	35305737	+	9.21255e-14	ENSMUSG00000022840	adenylate cyclase 5 [Source:MGI Symbol;Acc:MGI:99673]	10.141	10.4523	6.63233	6.54752	2.25021	1.9226	2.93416	2.93309	-3.36384
Coch	12	51593341	51605771	+	0.0023884	ENSMUSG00000020953	cochlin [Source:MGI Symbol;Acc:MGI:1278313]	65.9173	69.9785	33.2762	32.0615	9.3271	8.43296	18.7438	23.236	-3.3685
Glis1	4	107434591	107635061	+	1.60285e-05	ENSMUSG00000034762	GLIS family zinc finger 1 [Source:MGI Symbol;Acc:MGI:2386723]	4.65279	5.21767	3.1926	3.46305	0.626786	0.770675	1.87315	1.61391	-3.38336
Foxo6	4	120267079	120287349	-	0.00607128	ENSMUSG00000052135	forkhead box O6 [Source:MGI Symbol;Acc:MGI:2676586]	4.10089	4.76451	1.7858	1.51368	0.43068	0.381178	1.37882	1.32413	-3.46104
Mt3	8	94152607	94154146	+	7.0114e-05	ENSMUSG00000031760	metallothionein 3 [Source:MGI Symbol;Acc:MGI:97173]	37.3469	35.3417	10.8812	11.929	6.339	5.80875	8.59987	6.35671	-3.52338
Clic5	17	44188572	44280168	+	0.000196646	ENSMUSG00000023959	chloride intracellular channel 5 [Source:MGI Symbol;Acc:MGI:1917912]	6.44372	6.3451	1.96962	1.78403	1.51297	1.3842	0.85602	0.907019	-3.54973
Gjb4	4	127351086	127354081	-	8.12924e-06	ENSMUSG00000046623	gap junction protein, beta 4 [Source:MGI Symbol;Acc:MGI:95722]	7.48729	7.72733	5.23493	5.71188	1.06815	1.00267	2.3874	2.90957	-3.55078
Dazl	17	50279394	50293599	-	3.68111e-10	ENSMUSG00000010592	deleted in azoospermia-like [Source:MGI Symbol;Acc:MGI:1342328]	1.03646	1.24359	1.11368	1.14415	0.273436	0.195073	0.325948	0.480905	-3.55811
Gnao1	8	93809966	93969388	+	2.18268e-06	ENSMUSG00000031748	guanine nucleotide binding protein, alpha O [Source:MGI Symbol;Acc:MGI:95775]	3.21443	3.1103	1.55711	1.41837	0.425041	0.5001	0.725299	0.939815	-3.59046
Adamts5	16	85858170	85901125	-	2.19213e-25	ENSMUSG00000022894	a disintegrin-like and metallopeptidase (reprolysin type) with thrombospondin type 1 motif, 5 (aggrecanase-2) [Source:MGI Symbol;Acc:MGI:1346321]	6.83027	6.32656	9.90496	10.0039	2.35439	2.08687	2.21394	2.53553	-3.59773
Lman1l	9	57607085	57620774	-	0.0012703	ENSMUSG00000056271	lectin, mannose-binding 1 like [Source:MGI Symbol;Acc:MGI:2667537]	4.92063	4.57735	2.39148	2.23814	0.458321	0.501931	1.16097	1.7898	-3.61226
Pcsk6	7	65861734	66050386	+	7.65151e-11	ENSMUSG00000030513	proprotein convertase subtilisin/kexin type 6 [Source:MGI Symbol;Acc:MGI:102897]	13.4537	13.3431	14.2006	15.2234	6.13799	4.57448	2.54239	2.23106	-3.63045
Npb	11	120608477	120609093	+	0.00220288	ENSMUSG00000044034	neuropeptide B [Source:MGI Symbol;Acc:MGI:2387153]	2.14924	2.97985	1.45916	1.3226	0.415583	0.222919	0.990786	0.549553	-3.63077
Sytl1	4	133253090	133263113	-	7.09142e-14	ENSMUSG00000028860	synaptotagmin-like 1 [Source:MGI Symbol;Acc:MGI:1933365]	6.88495	6.4665	4.02327	3.87427	1.68685	1.61944	1.15773	1.36035	-3.64829
Mfap3l	8	60632827	60676729	+	0	ENSMUSG00000031647	microfibrillar-associated protein 3-like [Source:MGI Symbol;Acc:MGI:1918556]	13.0341	12.8189	11.2424	11.3693	3.12037	2.80981	3.71962	3.60505	-3.65637
Pdpn	4	143267431	143299564	-	2.51182e-36	ENSMUSG00000028583	podoplanin [Source:MGI Symbol;Acc:MGI:103098]	133.803	133.675	115.654	121.171	30.956	27.3628	35.8243	41.2074	-3.7259
Rtkn2	10	67979570	68059740	+	3.19655e-11	ENSMUSG00000037846	rhotekin 2 [Source:MGI Symbol;Acc:MGI:2158417]	10.5681	10.6958	7.43428	7.473	1.58946	1.80787	3.10484	3.18826	-3.73267
Dtna	18	23415135	23659715	+	0.00043597	ENSMUSG00000024302	dystrobrevin alpha [Source:MGI Symbol;Acc:MGI:106039]	19.5956	18.9588	10.5885	10.3149	2.09831	2.33901	5.45343	5.87622	-3.77103
Rasgef1b	5	99217426	99729065	-	2.71904e-14	ENSMUSG00000089809	RasGEF domain family, member 1B [Source:MGI Symbol;Acc:MGI:2443755]	1.68763	1.64506	1.08029	1.00919	0.447531	0.433226	0.26396	0.283186	-3.7973
Elovl2	13	41182381	41220405	-	5.90027e-26	ENSMUSG00000021364	elongation of very long chain fatty acids (FEN1/Elo2, SUR4/Elo3, yeast)-like 2 [Source:MGI Symbol;Acc:MGI:1858960]	6.58276	5.89239	5.27965	4.93524	1.90666	1.70601	1.16059	1.12654	-3.8459
Ceacam10	7	24777206	24784657	+	0.00909466	ENSMUSG00000054169	carcinoembryonic antigen-related cell adhesion molecule 10 [Source:MGI Symbol;Acc:MGI:1347248]	47.6591	48.4057	19.5853	20.1255	4.04375	4.54294	12.6149	14.0865	-3.84763
Hopx	5	77086988	77115121	-	7.39792e-10	ENSMUSG00000059325	HOP homeobox [Source:MGI Symbol;Acc:MGI:1916782]	227.4	221.681	148.952	150.841	29.4186	34.4693	64.1148	65.6966	-3.86617
Susd2	10	75636706	75644008	-	4.95069e-08	ENSMUSG00000006342	sushi domain containing 2 [Source:MGI Symbol;Acc:MGI:1918983]	30.3216	30.1109	17.3555	17.6842	4.19672	3.70204	8.44201	8.3244	-3.87073
Prdm1	10	44437177	44528501	-	0	ENSMUSG00000038151	PR domain containing 1, with ZNF domain [Source:MGI Symbol;Acc:MGI:99655]	24.6321	24.731	33.016	33.6535	7.12887	7.50942	7.19161	7.90825	-3.90181
Arhgef6	X	57231485	57338729	-	6.2364e-09	ENSMUSG00000031133	Rac/Cdc42 guanine nucleotide exchange factor (GEF) 6 [Source:MGI Symbol;Acc:MGI:1920591]	16.6059	15.8637	6.45139	6.61835	3.49548	3.00218	2.56106	2.49463	-3.94166
Pyy	11	102106676	102107832	-	0.0201618	ENSMUSG00000017311	peptide YY [Source:MGI Symbol;Acc:MGI:99924]	3.96369	4.70123	1.61145	1.97575	0.203981	0.335085	0.790251	1.77015	-3.95297
Ceacam15	7	16671331	16675705	-	1.08111e-11	ENSMUSG00000078795	carcinoembryonic antigen-related cell adhesion molecule 15 [Source:MGI Symbol;Acc:MGI:2141810]	7.73407	7.67743	7.36419	7.55099	1.22605	1.32461	2.95058	2.16809	-3.95428
Ppfia2	10	106470339	106935952	+	1.144e-28	ENSMUSG00000053825	protein tyrosine phosphatase, receptor type, f polypeptide (PTPRF), interacting protein (liprin), alpha 2 [Source:MGI Symbol;Acc:MGI:2443834]	2.37564	2.29755	2.50078	2.60134	0.749629	0.750774	0.415133	0.47125	-4.0956
Ehd3	17	73804841	73832093	+	3.61274e-18	ENSMUSG00000024065	EH-domain containing 3 [Source:MGI Symbol;Acc:MGI:1928900]	41.3329	41.7912	30.505	30.9715	6.50948	6.75454	10.7691	11.0434	-4.12243
S100a8	3	90668978	90670035	+	4.14279e-17	ENSMUSG00000056054	S100 calcium binding protein A8 (calgranulin A) [Source:MGI Symbol;Acc:MGI:88244]	19.0561	19.2351	21.2178	21.5118	7.18672	5.57104	2.81878	3.86271	-4.1679
Pi16	17	29318877	29329413	+	5.49454e-18	ENSMUSG00000024011	peptidase inhibitor 16 [Source:MGI Symbol;Acc:MGI:1921366]	16.3358	16.7739	21.0735	20.7314	3.01038	3.61375	5.42605	5.85517	-4.18392
Atp1a2	1	172271709	172298064	-	1.03025e-11	ENSMUSG00000007097	ATPase, Na+/K+ transporting, alpha 2 polypeptide [Source:MGI Symbol;Acc:MGI:88106]	9.63877	9.83486	4.5965	4.48602	2.08485	1.38195	1.70587	1.59234	-4.22116
Sh2d4a	8	68276567	68347699	+	6.18066e-06	ENSMUSG00000053886	SH2 domain containing 4A [Source:MGI Symbol;Acc:MGI:1919531]	7.17188	7.14171	2.42032	2.40366	1.32351	0.97616	0.788844	1.43569	-4.23004
Ccdc141	2	77009902	77170636	-	6.09023e-16	ENSMUSG00000044033	coiled-coil domain containing 141 [Source:MGI Symbol;Acc:MGI:1919735]	5.80137	5.51082	3.5645	3.29311	1.50495	1.13944	0.828238	0.819826	-4.23296
Ggt1	10	75561604	75586200	+	0.00229823	ENSMUSG00000006345	gamma-glutamyltransferase 1 [Source:MGI Symbol;Acc:MGI:95706]	10.2553	10.1366	6.00621	6.22253	0.86789	0.81469	2.68762	3.2746	-4.26704
Arg2	12	79130777	79156301	+	0	ENSMUSG00000021125	arginase type II [Source:MGI Symbol;Acc:MGI:1330806]	51.5841	50.4338	61.5275	61.6146	12.5287	12.1837	13.2962	12.9322	-4.42003
Anxa8	14	34085981	34100571	+	0	ENSMUSG00000021950	annexin A8 [Source:MGI Symbol;Acc:MGI:1201374]	54.2898	54.2276	49.0985	50.9289	9.29395	11.6484	11.8949	14.0611	-4.44674
Dclk3	9	111439081	111489118	+	0	ENSMUSG00000032500	doublecortin-like kinase 3 [Source:MGI Symbol;Acc:MGI:3039580]	3.55726	3.81709	3.84748	3.48495	0.942316	0.834295	0.702052	0.805355	-4.47829
Timp3	10	86300372	86349506	+	0.00136384	ENSMUSG00000020044	tissue inhibitor of metalloproteinase 3 [Source:MGI Symbol;Acc:MGI:98754]	132.675	135.846	27.1677	27.2026	16.575	16.2451	19.9135	18.4789	-4.53419
Bean1	8	104170442	104219122	+	1.19386e-14	ENSMUSG00000031872	brain expressed, associated with Nedd4, 1 [Source:MGI Symbol;Acc:MGI:1929597]	5.0696	4.96205	3.07189	3.41647	0.690712	0.639727	1.07586	1.17216	-4.61651
Frmpd1	4	45184875	45285936	+	1.42519e-11	ENSMUSG00000035615	FERM and PDZ domain containing 1 [Source:MGI Symbol;Acc:MGI:2446274]	7.90253	7.95542	3.86223	4.13888	0.882416	0.981509	1.40491	1.67839	-4.82272
Pkp2	16	16213318	16272712	+	5.05064e-35	ENSMUSG00000041957	plakophilin 2 [Source:MGI Symbol;Acc:MGI:1914701]	7.19746	6.94268	5.25557	5.30312	1.20067	1.06508	1.15931	1.6046	-4.91063
Otogl	10	107760531	107912134	-	0.00568731	ENSMUSG00000091455	otogelin-like [Source:MGI Symbol;Acc:MGI:3647600]	5.88423	5.89029	2.56569	2.3332	0.293762	0.372269	1.21687	1.44034	-5.01722
L1td1	4	98726734	98738480	+	3.60433e-09	ENSMUSG00000087166	LINE-1 type transposase domain containing 1 [Source:MGI Symbol;Acc:MGI:3578435]	5.22449	4.97424	2.43237	2.19959	0.517037	0.542443	0.8822	0.997081	-5.04658
Muc13	16	33794037	33819934	+	7.19195e-12	ENSMUSG00000022824	mucin 13, epithelial transmembrane [Source:MGI Symbol;Acc:MGI:103190]	32.1638	31.5504	20.5036	19.7387	2.90216	3.55944	6.71699	7.20623	-5.0997
Prl8a9	13	27557995	27564606	-	0.0411743	ENSMUSG00000006490	prolactin family8, subfamily a, member 9 [Source:MGI Symbol;Acc:MGI:1914560]	85.2535	79.9527	20.7891	21.3077	2.76689	3.62338	13.7631	19.4856	-5.22977
Nccrp1	7	28543596	28547254	-	0.010778	ENSMUSG00000047586	non-specific cytotoxic cell receptor protein 1 homolog (zebrafish) [Source:MGI Symbol;Acc:MGI:2685009]	14.6579	14.2952	5.06728	5.19118	0.630528	0.907546	2.02937	3.89102	-5.25733
Kcna1	6	126640397	126646384	-	6.84715e-12	ENSMUSG00000047976	potassium voltage-gated channel, shaker- related subfamily, member 1 [Source:MGI Symbol;Acc:MGI:96654]	8.37183	8.91597	7.08296	7.20503	0.794351	0.947871	2.03825	2.21991	-5.2623
Pkib	10	57631981	57741112	+	5.36333e-36	ENSMUSG00000019876	protein kinase inhibitor beta, cAMP dependent, testis specific [Source:MGI Symbol;Acc:MGI:101937]	2.26184	2.29329	1.7362	1.75119	0.474489	0.453083	0.30231	0.280819	-5.3237
Bmp8a	4	123312645	123343252	-	0.00253946	ENSMUSG00000032726	bone morphogenetic protein 8a [Source:MGI Symbol;Acc:MGI:104515]	24.3463	26.0946	12.1985	13.4519	1.27106	1.38154	5.37484	6.03765	-5.40993
Gjb3	4	127325235	127330844	-	2.54838e-14	ENSMUSG00000042367	gap junction protein, beta 3 [Source:MGI Symbol;Acc:MGI:95721]	20.9472	22.3818	12.5662	14.902	2.02954	2.28923	4.21426	4.35575	-5.49294
Dmkn	7	30763756	30781063	+	0.000303739	ENSMUSG00000060962	dermokine [Source:MGI Symbol;Acc:MGI:1920962]	122.056	121.573	41.2338	43.5804	7.23711	8.87425	21.0862	21.9283	-5.555
Sema3e	5	14025276	14256689	+	4.13721e-07	ENSMUSG00000063531	sema domain, immunoglobulin domain (Ig), short basic domain, secreted, (semaphorin) 3E [Source:MGI Symbol;Acc:MGI:1340034]	11.8854	11.1751	4.40485	4.64239	2.14866	1.4932	1.05344	1.01852	-5.61931
Alppl2	1	87086694	87089928	-	6.33453e-40	ENSMUSG00000026246	alkaline phosphatase, placental-like 2 [Source:MGI Symbol;Acc:MGI:108009]	2.01985	2.06005	2.18683	2.04467	0.328055	0.348113	0.374054	0.297065	-6.16899
Wnt10a	1	74791516	74804179	+	2.49882e-05	ENSMUSG00000026167	wingless-type MMTV integration site family, member 10A [Source:MGI Symbol;Acc:MGI:108071]	63.5114	62.9434	34.2574	34.3246	3.35078	4.03882	10.8638	13.2455	-6.19186
Prl6a1	13	27312627	27319252	+	0.000421822	ENSMUSG00000069259	prolactin family 6, subfamily a, member 1 [Source:MGI Symbol;Acc:MGI:1206579]	96.34	97.2614	58.0988	58.2743	3.60926	6.38511	18.5996	21.0736	-6.24098
Gm2a	11	55098115	55113029	+	3.33218e-10	ENSMUSG00000000594	GM2 ganglioside activator protein [Source:MGI Symbol;Acc:MGI:95762]	334.67	340.829	172.952	176.137	28.2951	27.4462	54.1672	51.775	-6.337
AF529169	9	89587216	89623125	-	1.75228e-13	ENSMUSG00000039313	cDNA sequence AF529169 [Source:MGI Symbol;Acc:MGI:2667167]	3.97391	3.93643	2.05712	1.83111	0.278923	0.407284	0.664977	0.496907	-6.38419
Hephl1	9	15051841	15112108	-	0.0117799	ENSMUSG00000031936	hephaestin-like 1 [Source:MGI Symbol;Acc:MGI:2685355]	17.0754	16.6966	3.30717	3.08653	0.605516	0.855469	2.54453	2.20803	-6.4642
Stmn2	3	8509360	8561606	+	1.49329e-08	ENSMUSG00000027500	stathmin-like 2 [Source:MGI Symbol;Acc:MGI:98241]	16.1583	16.8099	9.74111	9.73079	1.11434	1.00829	2.25955	2.97751	-7.12531
Slc9b2	3	135307700	135345387	+	0	ENSMUSG00000037994	solute carrier family 9, subfamily B (NHA2, cation proton antiporter 2), member 2 [Source:MGI Symbol;Acc:MGI:2140077]	3.18494	3.34585	2.47323	2.46641	0.456591	0.456077	0.279116	0.413164	-7.14691
Retn	8	3655770	3660110	+	1.37834e-06	ENSMUSG00000012705	resistin [Source:MGI Symbol;Acc:MGI:1888506]	3.79718	3.84091	1.81265	1.89492	0.122272	0.191295	0.704477	0.518751	-7.38267
Atp7b	8	21992785	22060305	-	3.44329e-20	ENSMUSG00000006567	ATPase, Cu++ transporting, beta polypeptide [Source:MGI Symbol;Acc:MGI:103297]	17.1281	17.846	10.5831	10.6175	1.12784	1.38374	2.4412	2.47833	-7.55939
Tmem45a	16	56805161	56886166	-	2.14263e-10	ENSMUSG00000022754	transmembrane protein 45a [Source:MGI Symbol;Acc:MGI:1913122]	120.016	117.067	44.3149	45.4661	8.68679	8.69792	11.9867	13.426	-7.63746
Lyve1	7	110850607	110863239	-	1.59684e-15	ENSMUSG00000030787	lymphatic vessel endothelial hyaluronan receptor 1 [Source:MGI Symbol;Acc:MGI:2136348]	18.9441	18.9815	7.75396	7.8586	2.51339	1.61427	1.14324	1.54337	-7.85679
Arc	15	74669083	74672570	-	4.99333e-26	ENSMUSG00000022602	activity regulated cytoskeletal-associated protein [Source:MGI Symbol;Acc:MGI:88067]	11.5886	10.7821	7.23146	6.71879	0.778924	0.829985	1.53079	1.27883	-8.22015
Krtdap	7	30787896	30791097	+	0.000439816	ENSMUSG00000074199	keratinocyte differentiation associated protein [Source:MGI Symbol;Acc:MGI:1928282]	185.284	183.445	48.0321	51.4102	5.87639	7.51801	20.8453	21.2755	-8.43321
Fnd3c2	X	106235246	106255376	-	0.0273878	ENSMUSG00000073012	fibronectin type III domain containing 3C2 [Source:MGI Symbol;Acc:MGI:2685621]	1.64665	1.44012	1.05926	1.24261	0.1	0.1	0.240913	0.284681	-7.42652
Aass	6	23072173	23132986	-	0	ENSMUSG00000029695	aminoadipate-semialdehyde synthase [Source:MGI Symbol;Acc:MGI:1353573]	62.877	62.787	64.5069	65.1928	5.06653	5.95089	7.14494	7.62787	-9.90157
Nags	11	102145513	102149477	+	5.797e-16	ENSMUSG00000048217	N-acetylglutamate synthase [Source:MGI Symbol;Acc:MGI:2387600]	3.75451	4.03009	1.35354	1.57045	0.181412	0.266081	0.243283	0.236145	-11.5529
Serpinb9e	13	33249612	33260850	+	0.00209885	ENSMUSG00000062342	serine (or cysteine) peptidase inhibitor, clade B, member 9e [Source:MGI Symbol;Acc:MGI:894672]	15.5183	15.4948	7.18737	7.56901	0.184065	0.235612	1.41622	2.03296	-11.8303
1600025M17Rik	X	56317608	56320664	+	8.65244e-25	ENSMUSG00000085114	RIKEN cDNA 1600025M17 gene [Source:MGI Symbol;Acc:MGI:1919280]	3.64688	2.98525	4.14931	4.07418	0.120179	0.112812	0.501406	0.312875	-14.185
Mgat4c	10	101681487	102391469	+	0.0224979	ENSMUSG00000019888	MGAT4 family, member C [Source:MGI Symbol;Acc:MGI:1914819]	13.4565	13.2725	3.18092	2.94154	0.1	0.1	0.713979	1.34079	-14.5698
Prl3c1	13	27196659	27203749	+	8.81042e-09	ENSMUSG00000017922	prolactin family 3, subfamily c, member 1 [Source:MGI Symbol;Acc:MGI:1351649]	414.895	418.815	240.702	240.76	6.19339	9.77619	29.16	31.267	-17.2151
Tnnc1	14	31208312	31211729	+	1.87507e-09	ENSMUSG00000091898	troponin C, cardiac/slow skeletal [Source:MGI Symbol;Acc:MGI:98779]	71.847	74.0906	28.7969	26.886	1.29825	1.56686	3.05829	4.82838	-18.7523
Slit1	19	41600257	41743665	-	0	ENSMUSG00000025020	slit homolog 1 (Drosophila) [Source:MGI Symbol;Acc:MGI:1315203]	3.64545	3.44583	2.94489	2.90566	0.1	0.1	0.1	0.1	-32.3546
Hamp	7	30942368	30944032	-	1.72619e-15	ENSMUSG00000050440	hepcidin antimicrobial peptide [Source:MGI Symbol;Acc:MGI:1933533]	3.50971	3.61765	2.38821	2.20453	0.1	0.1	0.1	0.18162	-24.3347
