# Supplementary material for: The transcriptional repressor Blimp1/PRDM1 regulates the maternal decidual response in mice
Source: Nat Commun. 2020 Jun 3;11:2782. doi: 10.1038/s41467-020-16603-z (PMC7270082; doi:10.1038/s41467-020-16603-z)
Supplement: Supplementary file 3 — Supplementary Data 2 [file 41467_2020_16603_MOESM3_ESM.xlsx]

## Sheet: E6.5 FDR<0.05,  FPKM>1, 2 fold
SeqMonk V1.45.4, genome build =mm10
RNA-Seq analysis, E6.5 Blimp1 mutant vs wild type decidua.								FPKM (>1 in all samples in one or both groups), values <0.1 converted to 0.1.
Gene	Chromosome	Start	End	Strand	ID	Description	DESeq2 FDR p<0.05	WT_1	WT_2	WT_3	Mut_1	Mut_2	Mut_3	Mut_4	Fold change E6.5 Mut
Hist1h4m	13	21811746	21812147	+	ENSMUSG00000069306	histone cluster 1, H4m [Source:MGI Symbol;Acc:MGI:2448441]	0	0.288585	0.698187	1.07393	520.562	418.844	425.027	554.246	698.309
Saa3	7	46711998	46715700	-	ENSMUSG00000040026	serum amyloid A 3 [Source:MGI Symbol;Acc:MGI:98223]	0	0.1	0.1	0.1	27.6772	27.8649	24.2993	29.0394	272.202
Cd200r4	16	44811733	44839150	+	ENSMUSG00000062082	CD200 receptor 4 [Source:MGI Symbol;Acc:MGI:3036289]	1.81955e-21	0.1	0.1	0.1	25.6897	16.6091	16.459	33.8487	231.516
Rpl29	9	106429454	106431568	+	ENSMUSG00000048758	ribosomal protein L29 [Source:MGI Symbol;Acc:MGI:99687]	0	1.95756	2.7419	2.77973	239.504	205.994	230.23	255.039	93.3355
Hba-a2	11	32296489	32297298	+	ENSMUSG00000069917	hemoglobin alpha, adult chain 2 [Source:MGI Symbol;Acc:MGI:96016]	4.19445e-09	0.1	0.1	0.1	5.415	5.61907	7.12753	11.4987	74.1507
Gbp2b	3	142594847	142619179	+	ENSMUSG00000040264	guanylate binding protein 2b [Source:MGI Symbol;Acc:MGI:95666]	4.43082e-18	0.1	0.1	0.1	4.34228	6.57181	7.62872	4.00646	56.3732
Fgg	3	83007724	83015049	+	ENSMUSG00000033860	fibrinogen gamma chain [Source:MGI Symbol;Acc:MGI:95526]	0	0.110857	0.61686	0.206269	11.8443	13.4078	14.0373	16.2347	44.5865
Inmt	6	55170626	55175043	-	ENSMUSG00000003477	indolethylamine N-methyltransferase [Source:MGI Symbol;Acc:MGI:102963]	0	0.833832	0.491175	0.742021	25.7547	23.1317	32.8921	22.1169	37.6974
Xcl1	1	164931644	164935527	-	ENSMUSG00000026573	chemokine (C motif) ligand 1 [Source:MGI Symbol;Acc:MGI:104593]	9.50222e-24	0.554548	0.429325	0.412736	17.9973	12.8096	13.1805	24.503	36.7803
Rnaset2b	17	6978860	7011299	+	ENSMUSG00000094724	ribonuclease T2B [Source:MGI Symbol;Acc:MGI:3702087]	1.42419e-32	0.1	0.131822	0.1	4.1552	3.85061	3.75859	3.78075	35.1359
Pnoc	14	65400673	65425472	-	ENSMUSG00000045731	prepronociceptin [Source:MGI Symbol;Acc:MGI:105308]	9.16533e-18	0.1	0.1	0.1	4.05929	1.71584	3.5705	4.50087	34.6163
Gm42047	8	121833247	121841178	+	ENSMUSG00000110631	predicted gene, 42047 [Source:MGI Symbol;Acc:MGI:5624932]	5.85359e-17	0.1	0.1	0.1	4.00233	2.62162	2.90446	2.57881	30.2681
Gm4841	18	60268301	60273267	-	ENSMUSG00000068606	predicted gene 4841 [Source:MGI Symbol;Acc:MGI:3643814]	1.49325e-32	0.204389	0.158236	0.1	4.28076	3.38409	3.31679	5.45625	26.6488
Olfr1033	2	86020633	86045171	+	ENSMUSG00000045392	olfactory receptor 1033 [Source:MGI Symbol;Acc:MGI:3030867]	6.59494e-15	0.1	0.1	0.1	2.65852	2.60578	2.9678	1.89109	25.308
Apoa2	1	171225054	171226379	+	ENSMUSG00000005681	apolipoprotein A-II [Source:MGI Symbol;Acc:MGI:88050]	6.52605e-07	0.1	0.1	0.1	2.44578	1.74484	3.09855	2.53105	24.5505
Rimklb	6	122447296	122498761	-	ENSMUSG00000040649	ribosomal modification protein rimK-like family member B [Source:MGI Symbol;Acc:MGI:1918325]	2.32269e-05	0.1	0.1	0.1	1.29462	5.54989	1.75043	0.12088	21.7895
Klra8	6	130115226	130129898	-	ENSMUSG00000089727	killer cell lectin-like receptor, subfamily A, member 8 [Source:MGI Symbol;Acc:MGI:102968]	9.85208e-09	0.1	0.1	0.1	2.27631	1.9885	1.17035	2.9669	21.0052
Trim12a	7	104299894	104315466	-	ENSMUSG00000066258	tripartite motif-containing 12A [Source:MGI Symbol;Acc:MGI:1923931]	4.17588e-12	0.1	0.1	0.1	1.60926	1.94495	2.18748	1.43585	17.9439
Gpr39	1	125676995	125873862	+	ENSMUSG00000026343	G protein-coupled receptor 39 [Source:MGI Symbol;Acc:MGI:1918361]	9.8e-45	0.480976	0.502695	0.823349	12.3788	7.07009	9.50812	14.1681	17.899
Igsf9	1	172481788	172498878	+	ENSMUSG00000037995	immunoglobulin superfamily, member 9 [Source:MGI Symbol;Acc:MGI:2135283]	1.19044e-25	0.105273	0.220733	0.514187	4.66796	3.44353	4.29246	5.55016	16.0267
Klra4	6	130043731	130067271	-	ENSMUSG00000079852	killer cell lectin-like receptor, subfamily A, member 4 [Source:MGI Symbol;Acc:MGI:101904]	2.3306e-14	0.186364	0.270526	0.216728	4.26366	3.49957	2.25293	4.28884	15.9271
Gm15888	7	55979927	55980850	+	ENSMUSG00000085927	predicted gene 15888 [Source:MGI Symbol;Acc:MGI:3802176]	1.15333e-05	0.1	0.1	0.1	1.32234	1.82868	1.59058	1.62408	15.9142
Ptger3	3	157566892	157645888	+	ENSMUSG00000040016	prostaglandin E receptor 3 (subtype EP3) [Source:MGI Symbol;Acc:MGI:97795]	2.79125e-07	1.41751	0.730298	5.03789	29.5943	34.5685	38.4387	35.8943	14.4554
Gm26782	14	50870364	50879003	+	ENSMUSG00000097431	predicted gene, 26782 [Source:MGI Symbol;Acc:MGI:5477276]	0	0.437779	0.529568	0.672019	7.62011	7.46049	7.73207	8.3895	14.2748
Rps28	17	33819027	33824562	-	ENSMUSG00000067288	ribosomal protein S28 [Source:MGI Symbol;Acc:MGI:1859516]	0	8.32049	9.50908	9.03106	123.616	120.003	127.132	129.478	13.9673
Trim30d	7	104470014	104507849	-	ENSMUSG00000057596	tripartite motif-containing 30D [Source:MGI Symbol;Acc:MGI:3035181]	2.89054e-16	0.231529	0.194184	0.1	2.16975	2.63043	3.26383	1.62753	13.8263
Gm13528	2	33177902	33181881	+	ENSMUSG00000085087	predicted gene 13528 [Source:MGI Symbol;Acc:MGI:3651630]	0.00263364	0.1	0.136913	0.131622	2.00211	1.25693	1.39143	2.01271	13.5601
H2-Eb1	17	34305877	34316199	+	ENSMUSG00000060586	histocompatibility 2, class II antigen E beta [Source:MGI Symbol;Acc:MGI:95901]	1.9649e-06	5.24207	0.758571	5.51502	50.3797	34.8202	42.2806	77.7325	13.3653
Klra1	6	130363917	130386874	-	ENSMUSG00000079853	killer cell lectin-like receptor, subfamily A, member 1 [Source:MGI Symbol;Acc:MGI:101907]	1.944e-09	0.1	0.1	0.1	1.27194	1.35448	1.32057	1.23831	12.9633
Rnase2b	14	51162260	51163018	+	ENSMUSG00000059606	ribonuclease, RNase A family, 2B (liver, eosinophil-derived neurotoxin) [Source:MGI Symbol;Acc:MGI:1858598]	0.000133796	0.1	0.1	0.1	1.44201	1.04932	1.12744	1.53492	12.8842
A230056P14Rik	7	55962531	55980868	+	ENSMUSG00000087178	RIKEN cDNA A230056P14 gene [Source:MGI Symbol;Acc:MGI:2444856]	5.87785e-10	0.1	0.1	0.1	1.06938	1.51254	1.19154	1.31974	12.733
Hunk	16	90386397	90499553	+	ENSMUSG00000053414	hormonally upregulated Neu-associated kinase [Source:MGI Symbol;Acc:MGI:1347352]	1.19328e-30	0.196865	0.123273	0.23702	2.8187	1.89865	1.92668	2.68439	12.5571
Ddc	11	11814101	11898144	-	ENSMUSG00000020182	dopa decarboxylase [Source:MGI Symbol;Acc:MGI:94876]	2.87635e-30	0.377082	0.6795	1.04035	9.87517	6.15412	7.28934	11.4907	12.4501
Rps2	17	24718116	24721929	+	ENSMUSG00000044533	ribosomal protein S2 [Source:MGI Symbol;Acc:MGI:105110]	0.00074757	97.4686	11.3189	8.78777	488.781	442.071	456.831	542.024	12.3094
Fga	3	83026076	83033627	+	ENSMUSG00000028001	fibrinogen alpha chain [Source:MGI Symbol;Acc:MGI:1316726]	3.19355e-18	0.269794	0.48488	0.1	2.69077	3.11289	3.79061	4.35425	12.2402
Npy	6	49822710	49829507	+	ENSMUSG00000029819	neuropeptide Y [Source:MGI Symbol;Acc:MGI:97374]	0.00131552	0.1	0.1	0.286035	1.45029	2.31762	3.61174	0.514578	12.1816
Grem1	2	113746164	113758646	-	ENSMUSG00000074934	gremlin 1, DAN family BMP antagonist [Source:MGI Symbol;Acc:MGI:1344337]	1.69588e-10	0.1	0.1	0.1	1.02905	1.87486	1.37533	0.444694	11.8098
Nxpe2	9	48318006	48353454	-	ENSMUSG00000032028	neurexophilin and PC-esterase domain family, member 2 [Source:MGI Symbol;Acc:MGI:1925502]	2.40394e-24	0.664619	1.23161	0.31574	8.96508	7.94903	8.21703	9.5143	11.747
Trdv4	14	54074905	54075515	+	ENSMUSG00000076867	T cell receptor delta variable 4 [Source:MGI Symbol;Acc:MGI:4887419]	0.00373718	0.130643	0.126428	0.121543	1.47904	1.16067	1.07073	2.18657	11.6814
Calm4	13	3837757	3838673	+	ENSMUSG00000033765	calmodulin 4 [Source:MGI Symbol;Acc:MGI:1931464]	0.0342947	1.39163	0.857011	0.117699	5.55002	18.2389	11.613	0.317613	11.3211
Dynlt1a	17	6310547	6317474	-	ENSMUSG00000092074	dynein light chain Tctex-type 1A [Source:MGI Symbol;Acc:MGI:3807506]	0.0277694	0.1	2.49654	0.218188	12.2429	9.34455	9.22621	11.3177	11.2262
Cnn1	9	22099216	22109630	+	ENSMUSG00000001349	calponin 1 [Source:MGI Symbol;Acc:MGI:104979]	1.5532e-19	0.212009	0.32827	0.394482	5.26042	2.72259	3.07554	2.87419	11.1788
AC133947.2	9	75310335	75314871	-	ENSMUSG00000111348	No description	6.65389e-11	0.252748	0.448422	0.274333	3.09985	5.51165	3.83225	2.00936	11.1121
Myo7a	7	98051060	98119524	-	ENSMUSG00000030761	myosin VIIA [Source:MGI Symbol;Acc:MGI:104510]	0	0.568816	0.668421	0.522894	6.84214	5.79187	6.27141	6.47149	10.8132
Rps18	17	33951999	33956001	-	ENSMUSG00000008668	ribosomal protein S18 [Source:MGI Symbol;Acc:MGI:98146]	0	10.9445	14.4223	14.19	141.084	132.103	135.198	146.015	10.5115
Hmgn2	4	133964738	133968650	-	ENSMUSG00000003038	high mobility group nucleosomal binding domain 2 [Source:MGI Symbol;Acc:MGI:96136]	1.3776e-41	4.51155	5.81521	5.37888	68.2624	39.6073	38.0946	72.4162	10.4284
Actc1	2	114047282	114053548	-	ENSMUSG00000068614	actin, alpha, cardiac muscle 1 [Source:MGI Symbol;Acc:MGI:87905]	4.48511e-16	0.394353	0.346936	0.633707	6.46005	3.09817	3.67279	5.76022	10.3589
Prl7a1	13	27633366	27642493	-	ENSMUSG00000006488	prolactin family 7, subfamily a, member 1 [Source:MGI Symbol;Acc:MGI:1206572]	2.08228e-10	0.608326	0.692588	0.665826	4.92891	6.32939	12.0538	2.66516	9.90621
Fgf7	2	126034658	126091185	+	ENSMUSG00000027208	fibroblast growth factor 7 [Source:MGI Symbol;Acc:MGI:95521]	6.82374e-16	0.142871	0.172827	0.149534	1.75226	1.327	1.17095	1.88309	9.88748
Cd72	4	43446462	43454628	-	ENSMUSG00000028459	CD72 antigen [Source:MGI Symbol;Acc:MGI:88345]	2.10663e-19	0.220361	0.328078	0.394252	4.57369	2.28632	3.00081	2.4966	9.8315
Nwd2	5	63649102	63810546	+	ENSMUSG00000090061	NACHT and WD repeat domain containing 2 [Source:MGI Symbol;Acc:MGI:1920464]	0	0.322625	0.446791	0.253576	3.57377	3.15831	3.50126	3.04434	9.73445
Mgl2	11	70130329	70137550	+	ENSMUSG00000040950	macrophage galactose N-acetyl-galactosamine specific lectin 2 [Source:MGI Symbol;Acc:MGI:2385729]	2.89488e-12	0.110804	0.321686	0.231942	2.19525	1.6556	1.68004	2.9904	9.61869
Tnfsf4	1	161395409	161418410	+	ENSMUSG00000026700	tumor necrosis factor (ligand) superfamily, member 4 [Source:MGI Symbol;Acc:MGI:104511]	1.87858e-24	2.64521	1.58468	2.05079	17.677	27.0361	23.0476	12.3068	9.56116
AC153955.3	10	44715558	44717165	+	ENSMUSG00000111362	No description	3.61412e-05	0.179584	0.260685	0.167075	1.52483	1.81304	2.28136	1.9537	9.35169
1700007K13Rik	2	28462001	28466332	-	ENSMUSG00000026831	RIKEN cDNA 1700007K13 gene [Source:MGI Symbol;Acc:MGI:1916577]	3.1346e-06	0.240438	0.1	0.167767	1.81469	1.4079	1.47795	1.55938	9.23826
Crabp2	3	87948666	87953376	+	ENSMUSG00000004885	cellular retinoic acid binding protein II [Source:MGI Symbol;Acc:MGI:88491]	2.03047e-17	1.00918	0.721847	0.775596	7.24415	5.77639	5.39417	11.4562	8.9376
Kpna2	11	106988629	106999541	-	ENSMUSG00000018362	karyopherin (importin) alpha 2 [Source:MGI Symbol;Acc:MGI:103561]	0	1.81709	1.99293	1.82201	16.7049	16.0131	15.6373	18.3827	8.8873
Wdr72	9	74110356	74283308	+	ENSMUSG00000044976	WD repeat domain 72 [Source:MGI Symbol;Acc:MGI:3583957]	4.56346e-37	0.170468	0.232455	0.237891	1.79101	1.51449	2.00679	2.25007	8.85087
Tenm1	X	42527866	43429126	-	ENSMUSG00000016150	teneurin transmembrane protein 1 [Source:MGI Symbol;Acc:MGI:1345185]	4.59418e-22	0.127471	0.189782	0.15204	1.23343	1.44663	1.88855	0.823299	8.61708
Aoah	13	20794113	21036617	+	ENSMUSG00000021322	acyloxyacyl hydrolase [Source:MGI Symbol;Acc:MGI:1350928]	3.07504e-23	0.1958	0.104215	0.127513	1.15452	1.06745	1.35601	1.29445	8.54756
Nppb	4	147985788	147987205	+	ENSMUSG00000029019	natriuretic peptide type B [Source:MGI Symbol;Acc:MGI:97368]	8.45545e-07	0.1	0.431249	0.621878	3.57355	2.45942	2.25224	4.84797	8.5419
C1qb	4	136880129	136886187	-	ENSMUSG00000036905	complement component 1, q subcomponent, beta polypeptide [Source:MGI Symbol;Acc:MGI:88224]	0	9.01007	8.46141	11.4081	84.2494	62.8242	72.01	103.196	8.36958
Pnp2	14	50955992	50964749	+	ENSMUSG00000068417	purine-nucleoside phosphorylase 2 [Source:MGI Symbol;Acc:MGI:3712328]	7.00656e-09	0.126835	0.368227	0.353999	2.63251	1.91221	1.59393	3.07809	8.14141
Tmem200a	10	25912331	26079052	-	ENSMUSG00000049420	transmembrane protein 200A [Source:MGI Symbol;Acc:MGI:1924470]	1.17614e-26	0.138998	0.151328	0.202056	1.38512	1.21385	1.50945	1.17047	8.04084
Shisa9	16	11984113	12270902	+	ENSMUSG00000022494	shisa family member 9 [Source:MGI Symbol;Acc:MGI:1919805]	1.16597e-09	0.1	0.143115	0.1	1.0625	1.11173	1.01626	0.437914	7.93119
Gabra3	X	72432681	72656848	-	ENSMUSG00000031343	gamma-aminobutyric acid (GABA) A receptor, subunit alpha 3 [Source:MGI Symbol;Acc:MGI:95615]	2.7391e-39	0.635638	0.600825	0.866414	5.62026	4.19062	5.19748	6.58111	7.69998
Marc1	1	184786767	184811313	-	ENSMUSG00000026621	mitochondrial amidoxime reducing component 1 [Source:MGI Symbol;Acc:MGI:1913362]	4.00597e-14	0.439046	0.224937	0.768872	4.48321	2.5865	4.02169	3.56607	7.67217
C920006O11Rik	9	78175914	78178879	+	ENSMUSG00000097574	RIKEN cDNA C920006O11 gene [Source:MGI Symbol;Acc:MGI:2443759]	1.59476e-06	0.200851	0.155496	0.1	1.13693	1.00576	1.28399	1.21018	7.62063
Nrn1	13	36725361	36735131	-	ENSMUSG00000039114	neuritin 1 [Source:MGI Symbol;Acc:MGI:1915654]	0	2.94026	2.8454	3.21536	17.7142	23.1641	24.5207	24.7997	7.51572
Gm10036	18	15832794	15833330	+	ENSMUSG00000058064	predicted gene 10036 [Source:MGI Symbol;Acc:MGI:3642334]	0.0048587	9.50559	13.2757	17.1844	45.9603	159.74	174.581	17.175	7.4587
Rpl26	11	68901583	68906989	+	ENSMUSG00000060938	ribosomal protein L26 [Source:MGI Symbol;Acc:MGI:106022]	0.0172865	81.8667	6.53085	7.99761	233.147	223.571	229.933	263.215	7.39041
Dlg2	7	91090706	92449247	+	ENSMUSG00000108872	discs, large homolog 2 (Drosophila) [Source:MGI Symbol;Acc:MGI:1344351]	0	0.333644	0.327127	0.469689	2.70453	2.21605	2.66253	3.44969	7.31968
Bcl2a1b	9	89199209	89207827	+	ENSMUSG00000089929	B cell leukemia/lymphoma 2 related protein A1b [Source:MGI Symbol;Acc:MGI:1278326]	3.52689e-13	1.27797	0.412247	1.18895	7.03312	5.9063	5.87711	9.03104	7.25407
Clec4b1	6	123049962	123071555	+	ENSMUSG00000030147	C-type lectin domain family 4, member b1 [Source:MGI Symbol;Acc:MGI:1917060]	4.45578e-05	0.221961	0.286399	0.206499	2.16385	1.73294	1.33405	1.60981	7.17691
Pctp	11	89982665	90002894	-	ENSMUSG00000020553	phosphatidylcholine transfer protein [Source:MGI Symbol;Acc:MGI:107375]	4.36203e-39	0.809481	0.803979	0.713458	5.60709	4.85179	5.13292	6.6315	7.16289
Thbs2	17	14665500	14694262	-	ENSMUSG00000023885	thrombospondin 2 [Source:MGI Symbol;Acc:MGI:98738]	4.45787e-20	0.509337	0.369678	0.537647	2.89239	4.3827	3.68476	2.23774	6.98698
Klra7	6	130218605	130233322	-	ENSMUSG00000067599	killer cell lectin-like receptor, subfamily A, member 7 [Source:MGI Symbol;Acc:MGI:101901]	9.5246e-29	1.19221	1.37562	2.26099	11.2477	11.5919	9.28263	12.3177	6.90229
Rpl34	3	130726831	130730398	-	ENSMUSG00000062006	ribosomal protein L34 [Source:MGI Symbol;Acc:MGI:1915686]	0	5.90372	7.51855	8.94315	53.9168	47.5049	48.332	54.3639	6.84487
H2-DMb1	17	34153072	34160230	+	ENSMUSG00000079547	histocompatibility 2, class II, locus Mb1 [Source:MGI Symbol;Acc:MGI:95922]	8.66705e-26	1.01559	1.09622	1.34459	8.29157	6.46737	6.78694	9.96987	6.83857
Clvs2	10	33512286	33624769	-	ENSMUSG00000019785	clavesin 2 [Source:MGI Symbol;Acc:MGI:2443223]	3.78079e-22	0.255708	0.115996	0.178422	1.07805	1.29078	1.33604	1.2973	6.81959
Tdg	10	82629828	82650799	+	ENSMUSG00000034674	thymine DNA glycosylase [Source:MGI Symbol;Acc:MGI:108247]	0	0.982232	0.929651	1.02427	7.1384	6.06753	6.60827	6.82874	6.80556
Upk1b	16	38773184	38800203	-	ENSMUSG00000049436	uroplakin 1B [Source:MGI Symbol;Acc:MGI:98912]	0	2.81995	3.68093	4.66742	25.6143	24.0734	25.3156	23.4614	6.61233
Bex1	X	136213972	136215513	-	ENSMUSG00000050071	brain expressed X-linked 1 [Source:MGI Symbol;Acc:MGI:1328321]	2.26741e-20	1.46726	1.32526	3.13963	13.8887	10.6655	12.5866	13.834	6.44474
Lgi2	5	52533517	52566462	-	ENSMUSG00000039252	leucine-rich repeat LGI family, member 2 [Source:MGI Symbol;Acc:MGI:2180196]	2.35633e-34	0.586455	0.507341	0.462937	3.72206	2.91371	3.91074	2.78848	6.42451
2810414N06Rik	1	151748949	151755018	-	ENSMUSG00000100594	RIKEN cDNA 2810414N06 gene [Source:MGI Symbol;Acc:MGI:1919065]	6.12194e-06	0.126008	0.16259	0.312615	1.06992	1.22126	1.61796	1.23024	6.41127
Lrrc2	9	110951545	110984066	+	ENSMUSG00000032495	leucine rich repeat containing 2 [Source:MGI Symbol;Acc:MGI:1921499]	0.039456	0.663893	0.1	0.58892	1.34007	4.05268	3.85943	2.24814	6.37579
Prl3d3	13	27156790	27162593	+	ENSMUSG00000062201	prolactin family 3, subfamily d, member 3 [Source:MGI Symbol;Acc:MGI:2660938]	6.22311e-12	0.810324	2.09115	2.19881	13.5059	7.25369	9.02109	13.1103	6.30714
Klre1	6	129577905	129585827	+	ENSMUSG00000050241	killer cell lectin-like receptor family E member 1 [Source:MGI Symbol;Acc:MGI:2662547]	2.45092e-25	0.398436	0.449845	0.355237	2.69393	2.62805	2.25865	2.47294	6.26511
Zfp97	17	17121415	17146831	+	ENSMUSG00000095990	zinc finger protein 97 [Source:MGI Symbol;Acc:MGI:105921]	0.00435264	0.432233	1.10846	0.1	3.09914	3.14189	3.68422	3.7799	6.26494
H2-T23	17	36029773	36032855	-	ENSMUSG00000067212	histocompatibility 2, T region locus 23 [Source:MGI Symbol;Acc:MGI:95957]	1.76768e-05	1.72672	1.39898	5.64122	14.3393	20.1245	20.8165	17.8608	6.25714
Gm9493	19	23619742	23620320	+	ENSMUSG00000044424	predicted gene 9493 [Source:MGI Symbol;Acc:MGI:3779903]	5.42602e-25	27.3498	28.6973	32.0622	213.983	127.196	131.784	254.949	6.1961
Gnpda1	18	38327558	38339003	-	ENSMUSG00000052102	glucosamine-6-phosphate deaminase 1 [Source:MGI Symbol;Acc:MGI:1347054]	0	5.26222	5.81994	6.02371	34.8204	33.1782	34.8406	37.8269	6.16745
Tmsb15b1	X	136974022	136976874	-	ENSMUSG00000089768	thymosin beta 15b1 [Source:MGI Symbol;Acc:MGI:3843059]	2.54019e-10	0.92492	1.27868	1.3522	7.85338	7.57695	7.14733	6.41327	6.11484
Acp1	12	30893326	30911589	-	ENSMUSG00000044573	acid phosphatase 1, soluble [Source:MGI Symbol;Acc:MGI:87881]	1.19862e-21	3.22431	3.44467	3.96497	25.0732	15.9859	14.3511	31.2036	6.10877
Osr1	12	9570116	9581500	+	ENSMUSG00000048387	odd-skipped related 1 (Drosophila) [Source:MGI Symbol;Acc:MGI:1344424]	5.42095e-08	1.62843	0.733603	0.496292	3.60238	5.87314	8.72114	4.88708	6.05698
Fam189a2	19	23972751	24031019	-	ENSMUSG00000071604	family with sequence similarity 189, member A2 [Source:MGI Symbol;Acc:MGI:2685813]	1.29701e-30	7.28772	5.62003	3.9833	34.5922	36.0887	36.4161	28.5686	6.02385
Tcf21	10	22817281	22820174	-	ENSMUSG00000045680	transcription factor 21 [Source:MGI Symbol;Acc:MGI:1202715]	2.15103e-13	0.617344	0.740809	0.574342	3.91388	2.49303	3.35962	5.60019	5.96381
Prr9	3	92122204	92123947	-	ENSMUSG00000056270	proline rich 9 [Source:MGI Symbol;Acc:MGI:1925680]	2.1367e-06	0.392262	0.142352	0.456172	1.71158	1.98009	2.53175	1.55925	5.89129
Tmem100	11	90030348	90036508	+	ENSMUSG00000069763	transmembrane protein 100 [Source:MGI Symbol;Acc:MGI:1915138]	1.69405e-31	6.72958	11.3412	9.95622	59.9893	43.0311	47.7558	68.8157	5.87626
Aldh1a3	7	66390890	66427517	-	ENSMUSG00000015134	aldehyde dehydrogenase family 1, subfamily A3 [Source:MGI Symbol;Acc:MGI:1861722]	1.04634e-05	2.96499	6.17635	1.54286	23.1367	20.6188	23.1267	16.2647	5.83668
Adgra1	7	139834174	139878088	+	ENSMUSG00000025475	adhesion G protein-coupled receptor A1 [Source:MGI Symbol;Acc:MGI:1277167]	1.50059e-18	1.74469	2.10529	0.821601	9.90647	8.41125	8.78256	9.23791	5.83391
Gm13056	4	141278439	141279794	+	ENSMUSG00000085395	predicted gene 13056 [Source:MGI Symbol;Acc:MGI:3650725]	0.00102524	0.411388	0.1	0.478415	1.45544	2.49197	2.023	1.72134	5.82825
Fzd10	5	128600844	128604093	+	ENSMUSG00000081683	frizzled class receptor 10 [Source:MGI Symbol;Acc:MGI:2136761]	7.60218e-18	0.838851	1.03632	0.813629	5.85972	3.51728	4.24208	7.04977	5.76525
3110045C21Rik	1	169969409	169972396	+	ENSMUSG00000097503	RIKEN cDNA 3110045C21 gene [Source:MGI Symbol;Acc:MGI:1914553]	2.82918e-10	0.459957	0.445117	0.66565	2.5072	3.30213	3.14145	3.03654	5.72379
Sfrp1	8	23411502	23449632	+	ENSMUSG00000031548	secreted frizzled-related protein 1 [Source:MGI Symbol;Acc:MGI:892014]	8.08248e-18	4.0864	2.27259	3.14756	17.261	12.7195	15.1908	27.0244	5.69574
Egfl6	X	166523007	166585720	-	ENSMUSG00000000402	EGF-like-domain, multiple 6 [Source:MGI Symbol;Acc:MGI:1858599]	4.21064e-10	0.493392	0.207597	0.938004	2.93455	3.13597	2.98887	3.26724	5.64064
AC122354.1	12	70522598	70544587	+	ENSMUSG00000113302	No description	0.00167091	0.1	0.1	0.47468	1.26356	1.18475	1.43746	1.17418	5.62484
Sptssb	3	69819542	69859940	-	ENSMUSG00000043461	serine palmitoyltransferase, small subunit B [Source:MGI Symbol;Acc:MGI:1913433]	2.14951e-07	0.127066	0.399641	0.413753	2.18778	1.20586	1.87455	1.78111	5.62168
Stmn1	4	134468320	134473843	+	ENSMUSG00000028832	stathmin 1 [Source:MGI Symbol;Acc:MGI:96739]	1.78795e-17	3.07835	3.67998	4.5205	26.2233	14.3813	15.0636	28.8675	5.62131
Prph	15	99055174	99058978	+	ENSMUSG00000023484	peripherin [Source:MGI Symbol;Acc:MGI:97774]	4.62194e-10	1.05748	1.11365	0.636587	4.31339	6.95827	6.50019	3.20142	5.6024
Sfn	4	133600556	133602168	-	ENSMUSG00000047281	stratifin [Source:MGI Symbol;Acc:MGI:1891831]	1.57547e-17	0.611343	0.661222	0.602215	3.49449	3.36918	3.44839	3.6113	5.56999
H2-Ab1	17	34263209	34269418	+	ENSMUSG00000073421	histocompatibility 2, class II antigen A, beta 1 [Source:MGI Symbol;Acc:MGI:103070]	4.83508e-21	7.83094	8.05837	7.68106	42.8234	29.1912	36.0402	66.0371	5.53954
Trem2	17	48346401	48354147	+	ENSMUSG00000023992	triggering receptor expressed on myeloid cells 2 [Source:MGI Symbol;Acc:MGI:1913150]	2.12158e-15	2.46284	4.07444	4.57166	12.0712	24.8359	25.6927	18.1369	5.4508
Prl3d2	13	27121698	27127555	+	ENSMUSG00000062737	prolactin family 3, subfamily d, member 1 [Source:MGI Symbol;Acc:MGI:2660935]	1.5092e-19	3.11713	4.13137	6.11521	28.7686	18.9366	20.438	28.921	5.44745
C1qc	4	136889804	136893065	-	ENSMUSG00000036896	complement component 1, q subcomponent, C chain [Source:MGI Symbol;Acc:MGI:88225]	5.56949e-37	5.67741	5.58145	7.57357	33.7812	27.7067	30.6761	44.5197	5.44342
Slamf9	1	172475358	172478575	+	ENSMUSG00000026548	SLAM family member 9 [Source:MGI Symbol;Acc:MGI:1923692]	2.75309e-10	1.19281	0.598537	0.822013	6.7103	3.60377	3.94663	4.65824	5.4295
Wdr86	5	24711738	24730727	-	ENSMUSG00000055235	WD repeat domain 86 [Source:MGI Symbol;Acc:MGI:1915466]	1.40968e-22	0.507002	0.713665	0.375205	3.04387	2.35455	3.10704	3.00855	5.41115
Prnd	2	131950861	131956130	+	ENSMUSG00000027338	prion like protein doppel [Source:MGI Symbol;Acc:MGI:1346999]	5.42602e-25	1.49937	1.36358	1.49577	7.82264	5.82148	7.06224	10.7333	5.40979
Rps2-ps6	14	76236688	76237353	-	ENSMUSG00000095427	ribosomal protein S2, pseudogene 6 [Source:MGI Symbol;Acc:MGI:3644876]	0.000111966	2.0032	0.337143	0.405144	4.76579	5.55717	4.28294	5.17488	5.40363
Plcd4	1	74542888	74567794	+	ENSMUSG00000026173	phospholipase C, delta 4 [Source:MGI Symbol;Acc:MGI:107469]	1.36074e-15	0.156438	0.223103	0.252782	1.18848	1.08394	1.39686	0.881953	5.39823
Ifi209	1	173630917	173647928	+	ENSMUSG00000043263	interferon activated gene 209 [Source:MGI Symbol;Acc:MGI:2138243]	3.02686e-10	0.735905	0.300691	0.273858	2.68453	2.21896	1.88983	2.62758	5.39178
C3ar1	6	122847138	122856161	-	ENSMUSG00000040552	complement component 3a receptor 1 [Source:MGI Symbol;Acc:MGI:1097680]	2.81316e-25	1.05097	1.17354	1.46665	6.4576	4.76652	6.50439	8.79504	5.38927
1600015I10Rik	6	48929895	48933687	+	ENSMUSG00000029813	RIKEN cDNA 1600015I10 gene [Source:MGI Symbol;Acc:MGI:1917011]	0.0181096	0.1	0.203303	0.325746	1.03503	1.41395	1.9705	0.1	5.38847
Pappa	4	65124174	65357509	+	ENSMUSG00000028370	pregnancy-associated plasma protein A [Source:MGI Symbol;Acc:MGI:97479]	4.49223e-12	0.78905	0.386887	0.283847	3.17617	2.06056	2.50917	2.7337	5.38415
Cx3cr1	9	119901616	120069879	-	ENSMUSG00000052336	chemokine (C-X3-C motif) receptor 1 [Source:MGI Symbol;Acc:MGI:1333815]	1.45646e-19	2.27902	2.62915	3.60567	13.0828	11.6681	12.9906	23.1126	5.36075
Prl3d1	13	27094190	27100258	+	ENSMUSG00000057170	prolactin family 3, subfamily d, member 1 [Source:MGI Symbol;Acc:MGI:97606]	3.05575e-29	6.09888	8.5324	12.3966	52.6605	43.6365	50.0399	45.9899	5.3369
Lum	10	97565128	97572703	+	ENSMUSG00000036446	lumican [Source:MGI Symbol;Acc:MGI:109347]	8.30579e-21	31.4197	19.4681	47.1314	178.301	162.938	154.371	195.496	5.28804
Reln	5	21884454	22344702	-	ENSMUSG00000042453	reelin [Source:MGI Symbol;Acc:MGI:103022]	1.89747e-06	0.718412	0.673951	0.907073	4.35941	3.96889	6.08627	1.78929	5.28516
Brinp2	1	158245269	158356326	-	ENSMUSG00000004031	bone morphogenic protein/retinoic acid inducible neural-specific 2 [Source:MGI Symbol;Acc:MGI:2443333]	0.00282443	0.410215	0.332951	1.02181	2.759	4.27503	4.0887	1.04093	5.16876
Rpl3	15	80077794	80091868	-	ENSMUSG00000060036	ribosomal protein L3 [Source:MGI Symbol;Acc:MGI:1351605]	0	14.8222	17.7995	14.3261	82.4462	74.1113	78.3452	87.1076	5.14417
Cck	9	121489824	121495694	-	ENSMUSG00000032532	cholecystokinin [Source:MGI Symbol;Acc:MGI:88297]	0.0116539	0.222244	0.1	0.372174	1.09029	1.79498	1.6029	0.260378	5.12864
Tbx20	9	24718138	24774303	-	ENSMUSG00000031965	T-box 20 [Source:MGI Symbol;Acc:MGI:1888496]	7.30173e-09	0.643057	0.196519	0.55778	2.26707	2.82336	2.85711	1.54968	5.09742
Hspa8	9	40800984	40810087	+	ENSMUSG00000015656	heat shock protein 8 [Source:MGI Symbol;Acc:MGI:105384]	3.85036e-37	68.4847	79.9531	78.6077	453.28	394.867	269.139	417.205	5.06888
Gm12796	4	101292414	101321745	-	ENSMUSG00000085721	predicted gene 12796 [Source:MGI Symbol;Acc:MGI:3649207]	3.01924e-15	3.87829	2.44771	3.76501	16.3855	14.8446	17.5513	19.191	5.05195
Dact1	12	71309884	71320107	+	ENSMUSG00000044548	dishevelled-binding antagonist of beta- catenin 1 [Source:MGI Symbol;Acc:MGI:1891740]	6.132e-42	5.8453	6.08954	9.61358	37.4093	33.3835	36.1389	37.9713	5.0434
Gpr176	2	118277110	118373419	-	ENSMUSG00000040133	G protein-coupled receptor 176 [Source:MGI Symbol;Acc:MGI:2685858]	1.43399e-10	0.550451	0.302339	0.53979	2.58253	1.52599	1.98746	3.26185	5.03983
Itgax	7	128129547	128150657	+	ENSMUSG00000030789	integrin alpha X [Source:MGI Symbol;Acc:MGI:96609]	1.54308e-09	0.458925	0.724614	0.382015	2.95099	1.71673	1.92023	3.90114	5.02494
4930486L24Rik	13	60842612	60864475	-	ENSMUSG00000050345	RIKEN cDNA 4930486L24 gene [Source:MGI Symbol;Acc:MGI:1922258]	1.15333e-05	26.5319	31.2423	38.8157	101.767	238.727	82.2665	223.93	5.02141
Fcgr4	1	171018920	171029761	+	ENSMUSG00000059089	Fc receptor, IgG, low affinity IV [Source:MGI Symbol;Acc:MGI:2179523]	1.57729e-07	0.877475	0.670393	0.429659	4.57489	3.05862	2.2332	3.32372	5.00262
Ms4a7	19	11321039	11336146	-	ENSMUSG00000024672	membrane-spanning 4-domains, subfamily A, member 7 [Source:MGI Symbol;Acc:MGI:1918846]	1.52205e-25	0.65131	0.731144	1.24824	4.44874	3.94529	4.54801	4.56749	4.99189
Grem2	1	174833785	174921819	-	ENSMUSG00000050069	gremlin 2, DAN family BMP antagonist [Source:MGI Symbol;Acc:MGI:1344367]	7.1666e-16	1.33204	1.75373	2.11826	9.76125	5.82955	6.85499	12.0544	4.97215
Vcp	4	42979963	43000507	-	ENSMUSG00000028452	valosin containing protein [Source:MGI Symbol;Acc:MGI:99919]	0	13.8946	14.0249	14.3062	69.4236	66.2994	69.346	73.2681	4.94375
4833403J16Rik	6	48755338	48756368	+	ENSMUSG00000107481	RIKEN cDNA 4833403J16 gene [Source:MGI Symbol;Acc:MGI:1921153]	2.23664e-05	0.506354	0.272232	0.314055	1.96392	2.09026	1.61389	1.50663	4.92479
Clec12a	6	129342691	129365303	+	ENSMUSG00000053063	C-type lectin domain family 12, member a [Source:MGI Symbol;Acc:MGI:3040968]	6.27637e-15	0.482681	0.609272	0.644302	2.98964	1.94074	2.41659	4.04808	4.92226
Tnfrsf26	7	143607659	143628722	-	ENSMUSG00000045362	tumor necrosis factor receptor superfamily, member 26 [Source:MGI Symbol;Acc:MGI:2651928]	1.9169e-11	0.432609	0.488427	0.503094	1.64955	2.82434	2.86603	1.93081	4.88231
4930502E18Rik	X	53724826	53738441	+	ENSMUSG00000055555	RIKEN cDNA 4930502E18 gene [Source:MGI Symbol;Acc:MGI:1922263]	3.63108e-17	19.552	15.7349	10.6266	62.6243	98.1958	71.3275	63.7133	4.8329
Abcg3	5	104935057	104982718	-	ENSMUSG00000029299	ATP-binding cassette, sub-family G (WHITE), member 3 [Source:MGI Symbol;Acc:MGI:1351624]	1.92426e-10	0.522868	0.268812	0.395238	1.58778	1.64961	1.70075	2.7074	4.83113
C1qa	4	136895917	136898803	-	ENSMUSG00000036887	complement component 1, q subcomponent, alpha polypeptide [Source:MGI Symbol;Acc:MGI:88223]	2.7e-44	13.4975	13.008	16.9679	71.6679	58.4262	64.1798	85.6017	4.82839
Nts	10	102481756	102490486	-	ENSMUSG00000019890	neurotensin [Source:MGI Symbol;Acc:MGI:1328351]	1.28473e-06	0.41831	0.539752	0.302689	2.23633	1.95204	2.13323	1.59472	4.70929
Adgre1	17	57358686	57483529	+	ENSMUSG00000004730	adhesion G protein-coupled receptor E1 [Source:MGI Symbol;Acc:MGI:106912]	2.46831e-21	3.00307	4.27277	4.98908	16.4089	14.2496	22.2979	24.0391	4.70827
Ly9	1	171588624	171607410	-	ENSMUSG00000004707	lymphocyte antigen 9 [Source:MGI Symbol;Acc:MGI:96885]	9.23798e-16	0.403426	0.509231	0.456917	1.86993	1.85583	2.12761	2.53938	4.596
Trnp1	4	133491100	133498550	-	ENSMUSG00000056596	TMF1-regulated nuclear protein 1 [Source:MGI Symbol;Acc:MGI:1916789]	1.71075e-14	0.911818	0.8824	0.946185	4.0365	4.4753	4.85753	3.40439	4.59067
Ahcy	2	155059310	155074497	-	ENSMUSG00000027597	S-adenosylhomocysteine hydrolase [Source:MGI Symbol;Acc:MGI:87968]	2.59787e-26	1.28212	1.82111	2.0778	7.37462	6.88121	7.71158	9.72567	4.58785
Cxcl16	11	70453983	70459984	-	ENSMUSG00000018920	chemokine (C-X-C motif) ligand 16 [Source:MGI Symbol;Acc:MGI:1932682]	1.53757e-14	0.883238	0.83616	1.23257	5.72423	2.993	4.72101	4.61156	4.58587
Lcp2	11	34046920	34092295	+	ENSMUSG00000002699	lymphocyte cytosolic protein 2 [Source:MGI Symbol;Acc:MGI:1321402]	5.87093e-21	0.923616	0.591682	0.750357	3.69411	2.6897	3.3691	4.00614	4.55466
Cts7	13	61352461	61358197	-	ENSMUSG00000021440	cathepsin 7 [Source:MGI Symbol;Acc:MGI:1860262]	9.68477e-12	4.194	4.94243	8.81064	27.2824	26.8801	35.2881	17.6619	4.47619
Fcrls	3	87250758	87263738	-	ENSMUSG00000015852	Fc receptor-like S, scavenger receptor [Source:MGI Symbol;Acc:MGI:1933397]	8.80101e-15	3.10656	3.7519	4.80924	12.9425	13.9704	16.5394	26.1219	4.47223
Hck	2	153108468	153151441	+	ENSMUSG00000003283	hemopoietic cell kinase [Source:MGI Symbol;Acc:MGI:96052]	5.70314e-18	2.35683	1.95879	1.9089	10.9867	6.29282	8.9309	10.7665	4.45539
Ciita	16	10488178	10527564	+	ENSMUSG00000022504	class II transactivator [Source:MGI Symbol;Acc:MGI:108445]	3.4292e-10	0.320168	0.363259	0.256781	1.45821	1.0076	1.1582	1.95867	4.45328
Pld4	12	112760655	112768990	+	ENSMUSG00000052160	phospholipase D family, member 4 [Source:MGI Symbol;Acc:MGI:2144765]	3.50514e-17	2.0106	2.30244	1.80819	10.7489	6.5226	7.25056	11.82	4.45278
Folr2	7	101839988	101857194	-	ENSMUSG00000032725	folate receptor 2 (fetal) [Source:MGI Symbol;Acc:MGI:95569]	0.000136163	0.487758	0.871424	0.767939	1.76987	2.18184	2.58306	6.09128	4.45181
Klrd1	6	129591782	129598775	+	ENSMUSG00000030165	killer cell lectin-like receptor, subfamily D, member 1 [Source:MGI Symbol;Acc:MGI:1196275]	1.14234e-18	1.7207	2.27867	2.1485	8.67217	10.0939	7.19975	10.1934	4.41119
Mns1	9	72438011	72462025	+	ENSMUSG00000032221	meiosis-specific nuclear structural protein 1 [Source:MGI Symbol;Acc:MGI:107933]	2.04333e-27	0.9518	1.41304	1.63012	5.85713	4.8832	5.69991	6.65267	4.33538
Fndc5	4	129136999	129144593	+	ENSMUSG00000001334	fibronectin type III domain containing 5 [Source:MGI Symbol;Acc:MGI:1917614]	3.03104e-25	4.17775	3.06778	5.72269	18.7564	17.5493	17.1717	21.3106	4.32527
Dio2	12	90724552	90738438	-	ENSMUSG00000007682	deiodinase, iodothyronine, type II [Source:MGI Symbol;Acc:MGI:1338833]	0.000266066	1.5661	2.47126	1.70758	7.88633	4.74533	5.30591	15.1928	4.32516
Lpxn	19	12798606	12833807	+	ENSMUSG00000024696	leupaxin [Source:MGI Symbol;Acc:MGI:2147677]	2.96594e-09	1.03891	0.971876	1.12763	4.63932	3.71995	3.0653	6.63647	4.31612
Aif1	17	35170991	35176068	-	ENSMUSG00000024397	allograft inflammatory factor 1 [Source:MGI Symbol;Acc:MGI:1343098]	1.23353e-15	1.28733	1.94198	1.79649	7.60854	5.22923	7.41658	8.61839	4.30868
Klrk1	6	129610323	129623864	-	ENSMUSG00000030149	killer cell lectin-like receptor subfamily K, member 1 [Source:MGI Symbol;Acc:MGI:1196250]	7.94399e-12	0.532977	0.343854	0.2329	1.50086	1.80665	1.40312	1.65568	4.3026
Asic3	5	24413392	24417835	+	ENSMUSG00000038276	acid-sensing (proton-gated) ion channel 3 [Source:MGI Symbol;Acc:MGI:2159339]	6.48214e-26	1.98699	2.52523	2.13812	11.383	7.5407	9.10393	10.0369	4.29278
Trim34a	7	104244457	104262234	+	ENSMUSG00000056144	tripartite motif-containing 34A [Source:MGI Symbol;Acc:MGI:2137359]	3.33941e-16	1.81268	1.40769	1.10345	5.55266	6.7237	7.26315	5.16881	4.28585
Isoc2b	7	4844959	4870258	-	ENSMUSG00000052605	isochorismatase domain containing 2b [Source:MGI Symbol;Acc:MGI:1914691]	6.00595e-27	1.77439	2.41218	2.20106	9.0078	9.31521	8.89871	8.98006	4.25062
Cd74	18	60803848	60812646	+	ENSMUSG00000024610	CD74 antigen (invariant polypeptide of major histocompatibility complex, class II antigen-associated) [Source:MGI Symbol;Acc:MGI:96534]	6.08623e-17	24.0662	21.8167	20.1317	89.7324	67.5158	76.3684	139.36	4.23743
Ly86	13	37345208	37419036	+	ENSMUSG00000021423	lymphocyte antigen 86 [Source:MGI Symbol;Acc:MGI:1321404]	9.00504e-15	0.734654	0.803684	0.713196	3.36	3.18604	2.23828	3.92932	4.235
Fgd2	17	29360914	29379660	+	ENSMUSG00000024013	FYVE, RhoGEF and PH domain containing 2 [Source:MGI Symbol;Acc:MGI:1347084]	1.26669e-11	0.519161	0.448096	0.430782	1.70765	1.88121	1.56399	2.73591	4.23205
Cts8	13	61246745	61255358	-	ENSMUSG00000057446	cathepsin 8 [Source:MGI Symbol;Acc:MGI:1860275]	4.42027e-08	0.833615	1.0084	1.74498	5.74551	5.36753	6.16794	2.88732	4.21696
Lair1	7	4003402	4063204	-	ENSMUSG00000055541	leukocyte-associated Ig-like receptor 1 [Source:MGI Symbol;Acc:MGI:105492]	2.1847e-16	0.364718	0.465595	0.360971	1.71311	1.44151	1.37375	2.16247	4.21237
Slc11a1	1	74375195	74386062	+	ENSMUSG00000026177	solute carrier family 11 (proton-coupled divalent metal ion transporters), member 1 [Source:MGI Symbol;Acc:MGI:1345275]	3.97331e-18	0.986332	0.863604	0.888496	4.0914	2.7945	3.75962	4.71662	4.20738
Sult5a1	8	123140192	123158315	-	ENSMUSG00000000739	sulfotransferase family 5A, member 1 [Source:MGI Symbol;Acc:MGI:1931463]	1.08272e-06	0.695701	1.43543	0.671664	3.14551	5.5341	4.61528	2.36173	4.18955
Wnt10b	15	98771753	98778150	-	ENSMUSG00000022996	wingless-type MMTV integration site family, member 10B [Source:MGI Symbol;Acc:MGI:108061]	6.69242e-13	0.720722	0.601266	0.578033	2.48534	3.07108	2.6072	2.41253	4.17475
AA465934	11	83291699	83294632	+	ENSMUSG00000093483	expressed sequence AA465934 [Source:MGI Symbol;Acc:MGI:2671018]	0.00012452	2.77383	3.31595	3.18782	14.2391	3.75583	13.9078	19.5942	4.16301
Olfml2a	2	38931978	38963753	+	ENSMUSG00000046618	olfactomedin-like 2A [Source:MGI Symbol;Acc:MGI:2444741]	3.85163e-05	3.639	7.2243	2.68907	14.9881	20.498	23.1951	16.5141	4.16138
Gjb2	14	57098600	57104702	-	ENSMUSG00000046352	gap junction protein, beta 2 [Source:MGI Symbol;Acc:MGI:95720]	0.00590976	3.73686	3.89627	2.60181	10.6901	7.67187	7.94319	30.3033	4.14818
Bcl2a1d	9	88723285	88731914	-	ENSMUSG00000099974	B cell leukemia/lymphoma 2 related protein A1d [Source:MGI Symbol;Acc:MGI:1278325]	0.00316714	0.67214	0.325227	0.250128	2.40965	1.03144	1.37719	2.08117	4.14798
Mall	2	127704386	127729932	-	ENSMUSG00000027377	mal, T cell differentiation protein-like [Source:MGI Symbol;Acc:MGI:2385152]	8.04064e-07	0.260245	0.587646	0.349725	1.44586	1.37791	1.91963	1.86327	4.13739
Pf4	5	90772435	90773383	+	ENSMUSG00000029373	platelet factor 4 [Source:MGI Symbol;Acc:MGI:1888711]	1.49244e-09	3.94213	4.35994	4.56571	13.3585	13.0605	16.2205	28.3441	4.13729
Ctsk	3	95499256	95509362	+	ENSMUSG00000028111	cathepsin K [Source:MGI Symbol;Acc:MGI:107823]	0.00252742	33.3763	12.8827	59.533	124.759	188.697	162.462	103.216	4.1057
Phf11b	14	59320964	59341351	-	ENSMUSG00000091649	PHD finger protein 11B [Source:MGI Symbol;Acc:MGI:3645789]	7.40147e-06	0.979826	0.426696	0.410208	2.72697	2.41367	2.04778	2.74688	4.10159
Ncf1	5	134220053	134229625	-	ENSMUSG00000015950	neutrophil cytosolic factor 1 [Source:MGI Symbol;Acc:MGI:97283]	2.02663e-11	1.4252	1.01143	1.63531	5.49783	3.83694	4.77612	8.12344	4.09529
AC116797.1	13	61247878	61288839	-	ENSMUSG00000114473	No description	4.8975e-07	0.469325	0.539343	1.00972	3.07176	2.94953	3.40177	1.53419	4.07155
Efs	14	54916543	54926788	-	ENSMUSG00000022203	embryonal Fyn-associated substrate [Source:MGI Symbol;Acc:MGI:105311]	4.1e-44	3.31368	2.76663	3.94425	12.2904	13.1193	14.2182	14.5449	4.05301
Itgam	7	128062640	128128160	+	ENSMUSG00000030786	integrin alpha M [Source:MGI Symbol;Acc:MGI:96607]	1.08871e-15	1.21887	1.15314	1.10012	5.14033	3.36473	3.81696	6.42454	4.04936
Pcdh17	14	84443563	84537060	+	ENSMUSG00000035566	protocadherin 17 [Source:MGI Symbol;Acc:MGI:2684924]	1.00094e-29	3.66005	3.46522	3.77966	14.0365	17.1601	16.0985	11.4195	4.03816
Wnt11	7	98835112	98855195	+	ENSMUSG00000015957	wingless-type MMTV integration site family, member 11 [Source:MGI Symbol;Acc:MGI:101948]	4.181e-21	0.715081	0.746285	1.0827	3.09536	3.52189	3.14869	3.88382	4.024
Ctss	3	95526786	95556403	+	ENSMUSG00000038642	cathepsin S [Source:MGI Symbol;Acc:MGI:107341]	2.04265e-31	16.3595	16.0384	20.4654	69.0301	61.4419	61.5787	90.864	4.01387
Papss2	19	32620005	32667187	+	ENSMUSG00000024899	3'-phosphoadenosine 5'-phosphosulfate synthase 2 [Source:MGI Symbol;Acc:MGI:1330223]	1.15908e-11	2.45746	2.8569	1.72214	8.74686	12.1923	10.0313	6.4767	3.99139
Pid1	1	84036296	84364180	-	ENSMUSG00000045658	phosphotyrosine interaction domain containing 1 [Source:MGI Symbol;Acc:MGI:2138391]	1.34651e-19	1.18538	1.64171	1.13583	5.40413	3.97861	4.91579	6.55778	3.94714
Pltp	2	164839518	164857711	-	ENSMUSG00000017754	phospholipid transfer protein [Source:MGI Symbol;Acc:MGI:103151]	6.69066e-37	4.34703	3.92195	3.39125	13.9908	13.7877	16.1623	17.2606	3.93655
Ccr2	9	124101950	124113557	+	ENSMUSG00000049103	chemokine (C-C motif) receptor 2 [Source:MGI Symbol;Acc:MGI:106185]	1.62091e-20	4.19597	4.40106	3.64025	14.6525	15.122	12.293	21.9731	3.92493
Nnmt	9	48591877	48605153	-	ENSMUSG00000032271	nicotinamide N-methyltransferase [Source:MGI Symbol;Acc:MGI:1099443]	5.50079e-06	0.883335	0.569891	1.16422	3.85432	2.61594	2.2624	4.95891	3.92316
Milr1	11	106751226	106768794	+	ENSMUSG00000040528	mast cell immunoglobulin like receptor 1 [Source:MGI Symbol;Acc:MGI:2685731]	2.67977e-08	0.586153	0.363035	0.501697	1.92442	1.64748	1.53729	2.47222	3.91903
H2-Aa	17	34282744	34287827	-	ENSMUSG00000036594	histocompatibility 2, class II antigen A, alpha [Source:MGI Symbol;Acc:MGI:95895]	2.21426e-14	10.8645	10.7835	9.38775	40.8535	29.9494	31.0764	59.8614	3.90857
Tbx1	16	18581713	18586969	-	ENSMUSG00000009097	T-box 1 [Source:MGI Symbol;Acc:MGI:98493]	5.70085e-05	0.91399	0.505429	0.334056	3.11039	1.55548	1.89948	2.54046	3.89476
Tpbpa	13	60938492	60941984	-	ENSMUSG00000033834	trophoblast specific protein alpha [Source:MGI Symbol;Acc:MGI:98795]	2.89429e-08	0.516694	0.815828	0.986705	2.9761	3.95351	2.49627	2.54885	3.87243
Sla	15	66780819	66831829	-	ENSMUSG00000022372	src-like adaptor [Source:MGI Symbol;Acc:MGI:104295]	5.57964e-13	0.486222	0.531644	0.434729	1.91827	1.39741	1.5526	2.62103	3.86686
Hist1h1t	13	23695814	23696725	+	ENSMUSG00000036211	histone cluster 1, H1t [Source:MGI Symbol;Acc:MGI:1888530]	0.000442859	0.318014	0.553956	0.828413	2.58021	1.54109	1.82447	2.82096	3.8668
4930481A15Rik	19	5406740	5422847	+	ENSMUSG00000086938	RIKEN cDNA 4930481A15 gene [Source:MGI Symbol;Acc:MGI:1922181]	3.44026e-07	0.388431	0.426019	0.722748	2.17432	2.09147	2.22846	1.43025	3.86637
Serpine1	5	137061504	137072268	-	ENSMUSG00000037411	serine (or cysteine) peptidase inhibitor, clade E, member 1 [Source:MGI Symbol;Acc:MGI:97608]	9.38388e-19	60.879	50.3123	76.4089	228.004	249.064	305.212	178.851	3.84247
Eda2r	X	97333840	97377216	-	ENSMUSG00000034457	ectodysplasin A2 receptor [Source:MGI Symbol;Acc:MGI:2442860]	1.46e-43	3.2198	3.92587	4.40626	14.9839	12.43	16.2046	15.3594	3.8291
Zfp786	6	47819266	47830867	-	ENSMUSG00000051499	zinc finger protein 786 [Source:MGI Symbol;Acc:MGI:3026883]	2.60178e-11	0.267505	0.196744	0.348419	1.01958	1.07163	1.07867	0.97603	3.8262
H19	7	142575529	142578143	-	ENSMUSG00000000031	H19, imprinted maternally expressed transcript [Source:MGI Symbol;Acc:MGI:95891]	2.90231e-13	22.4735	25.3693	44.7738	120.177	85.778	115.364	150.23	3.81856
C1qtnf7	5	43515538	43618803	+	ENSMUSG00000061535	C1q and tumor necrosis factor related protein 7 [Source:MGI Symbol;Acc:MGI:1925911]	1.54019e-21	0.627164	0.714828	0.674241	2.65601	2.34133	2.42158	2.8458	3.81828
Gjc2	11	59175568	59183213	-	ENSMUSG00000043448	gap junction protein, gamma 2 [Source:MGI Symbol;Acc:MGI:2153060]	2.52778e-07	0.257803	0.623714	0.599613	1.53228	1.97807	2.04953	1.96325	3.80949
Ddit4l	3	137621612	137628333	+	ENSMUSG00000046818	DNA-damage-inducible transcript 4-like [Source:MGI Symbol;Acc:MGI:1920534]	1.63583e-08	0.477413	0.558262	0.610717	1.74532	1.59055	2.05422	2.96312	3.80524
Ifit3	19	34583531	34588731	+	ENSMUSG00000074896	interferon-induced protein with tetratricopeptide repeats 3 [Source:MGI Symbol;Acc:MGI:1101055]	9.66365e-05	1.6953	2.70216	0.958694	5.08043	7.89319	10.1347	3.89447	3.78109
Atp6v0c	17	24163866	24169702	-	ENSMUSG00000024121	ATPase, H+ transporting, lysosomal V0 subunit C [Source:MGI Symbol;Acc:MGI:88116]	6.9e-44	3.35967	3.11857	3.12564	12.2903	10.5078	13.5429	11.992	3.77449
Lsp1	7	142460809	142494867	+	ENSMUSG00000018819	lymphocyte specific 1 [Source:MGI Symbol;Acc:MGI:96832]	5.35156e-10	8.43067	11.1422	9.54351	38.9649	23.18	26.5544	57.7548	3.77247
C1s1	6	124530345	124542359	-	ENSMUSG00000038521	complement component 1, s subcomponent 1 [Source:MGI Symbol;Acc:MGI:1355312]	1.16563e-40	19.7616	25.0263	29.6645	93.4109	81.6302	97.7856	101.552	3.77132
Ifi207	1	173723427	173741747	-	ENSMUSG00000073490	interferon activated gene 207 [Source:MGI Symbol;Acc:MGI:2138302]	1.68285e-07	0.915344	0.37729	0.425792	1.93502	2.21787	1.98665	2.48241	3.76302
Calml3	13	3802896	3804316	-	ENSMUSG00000063130	calmodulin-like 3 [Source:MGI Symbol;Acc:MGI:1917655]	0.0310237	0.408203	2.05417	0.189885	3.08089	2.04408	2.40881	5.70478	3.74357
Ccl7	11	82045712	82047525	+	ENSMUSG00000035373	chemokine (C-C motif) ligand 7 [Source:MGI Symbol;Acc:MGI:99512]	0.000425088	1.44833	0.420481	0.943212	3.21104	3.09987	2.61147	5.02993	3.72125
Zfp984	4	147753974	147809788	-	ENSMUSG00000078495	zinc finger protein 984 [Source:MGI Symbol;Acc:MGI:3651978]	8.10941e-10	6.61329	3.0843	2.96512	15.9926	16.2652	15.2809	15.2693	3.72006
Rai2	X	161717069	161779496	+	ENSMUSG00000043518	retinoic acid induced 2 [Source:MGI Symbol;Acc:MGI:1344378]	1.14878e-10	0.724166	0.443841	0.718637	2.16347	2.18356	2.27514	2.72707	3.71661
Lilrb4a	10	51480612	51496613	+	ENSMUSG00000062593	leukocyte immunoglobulin-like receptor, subfamily B, member 4A [Source:MGI Symbol;Acc:MGI:102701]	3.44282e-18	0.561589	0.501665	0.793753	2.10909	2.23298	2.19513	2.62095	3.69876
Cxcl12	6	117168535	117181367	+	ENSMUSG00000061353	chemokine (C-X-C motif) ligand 12 [Source:MGI Symbol;Acc:MGI:103556]	6.23657e-33	3.63245	3.1651	4.23748	13.6008	11.0991	13.2109	16.4161	3.69235
Wdfy4	14	32959547	33185508	-	ENSMUSG00000051506	WD repeat and FYVE domain containing 4 [Source:MGI Symbol;Acc:MGI:3584510]	1.27773e-10	0.629057	0.550021	0.426095	2.14483	1.54202	1.46077	2.73371	3.68247
Cd7	11	121036747	121039418	-	ENSMUSG00000025163	CD7 antigen [Source:MGI Symbol;Acc:MGI:88344]	0.00242101	0.204786	0.396358	0.666825	1.40071	1.32319	1.17488	2.31356	3.67458
Fam162b	10	51585416	51590517	-	ENSMUSG00000019909	family with sequence similarity 162, member B [Source:MGI Symbol;Acc:MGI:1924546]	0.00704899	1.52647	1.04274	8.01959	16.8578	9.3553	13.2466	12.3985	3.67309
Srp9	1	182124737	182132407	+	ENSMUSG00000026511	signal recognition particle 9 [Source:MGI Symbol;Acc:MGI:1350930]	0	5.1086	5.48071	6.32077	20.2068	21.3319	20.3513	20.1141	3.63706
Ror2	13	53109312	53286124	-	ENSMUSG00000021464	receptor tyrosine kinase-like orphan receptor 2 [Source:MGI Symbol;Acc:MGI:1347521]	3.54943e-29	1.75029	1.50856	1.47571	6.4632	5.12446	5.26734	6.06487	3.63073
Ephx2	14	66084374	66124500	-	ENSMUSG00000022040	epoxide hydrolase 2, cytoplasmic [Source:MGI Symbol;Acc:MGI:99500]	8.57832e-20	6.65524	8.47437	11.1233	33.6189	33.6468	34.0861	25.5802	3.62623
Cd83	13	43784775	43803132	+	ENSMUSG00000015396	CD83 antigen [Source:MGI Symbol;Acc:MGI:1328316]	3.10045e-11	0.766794	0.698404	0.58749	2.34047	2.27688	2.23655	3.05746	3.62136
Fam20a	11	109669749	109722279	-	ENSMUSG00000020614	family with sequence similarity 20, member A [Source:MGI Symbol;Acc:MGI:2388266]	7.03839e-15	0.98964	0.957711	1.02466	4.17134	2.6944	3.24438	4.22103	3.61653
Stom	2	35313986	35336976	-	ENSMUSG00000026880	stomatin [Source:MGI Symbol;Acc:MGI:95403]	1.72946e-36	37.3436	31.0952	40.5264	122.651	150.49	132.01	120.281	3.61652
Slco2b1	7	99657804	99711340	-	ENSMUSG00000030737	solute carrier organic anion transporter family, member 2b1 [Source:MGI Symbol;Acc:MGI:1351872]	2.01568e-38	2.04451	2.4779	2.21005	7.27454	8.25638	9.03255	7.8133	3.60679
Ugt1a7c	1	88095062	88220002	+	ENSMUSG00000090124	UDP glucuronosyltransferase 1 family, polypeptide A7C [Source:MGI Symbol;Acc:MGI:3032636]	1.773e-42	21.7092	18.6138	17.7667	66.5149	65.693	64.1161	81.8388	3.59138
3830417A13Rik	X	64173548	64178778	+	ENSMUSG00000031179	RIKEN cDNA 3830417A13 gene [Source:MGI Symbol;Acc:MGI:1917946]	1.00877e-21	7.38612	8.1644	10.8419	31.4657	26.0361	28.8418	39.8884	3.58717
Rab27b	18	69979131	70141605	-	ENSMUSG00000024511	RAB27B, member RAS oncogene family [Source:MGI Symbol;Acc:MGI:1931295]	1.39633e-07	1.74359	1.6558	1.97588	6.19038	8.57225	7.86185	3.06824	3.58485
Cacng7	7	3332955	3368221	+	ENSMUSG00000069806	calcium channel, voltage-dependent, gamma subunit 7 [Source:MGI Symbol;Acc:MGI:1932374]	2.84475e-06	2.09115	2.43762	1.52544	9.75219	5.22038	4.10941	9.80382	3.57839
Alox5ap	5	149264767	149288153	+	ENSMUSG00000060063	arachidonate 5-lipoxygenase activating protein [Source:MGI Symbol;Acc:MGI:107505]	1.07428e-33	6.33161	5.73202	6.42262	21.2346	18.4757	23.1677	24.9888	3.56482
Tnfrsf11a	1	105780718	105847981	+	ENSMUSG00000026321	tumor necrosis factor receptor superfamily, member 11a, NFKB activator [Source:MGI Symbol;Acc:MGI:1314891]	1.38595e-22	1.34717	1.01295	1.20824	4.1329	3.67121	3.94781	5.20699	3.56444
Rnps1	17	24414675	24425895	+	ENSMUSG00000034681	ribonucleic acid binding protein S1 [Source:MGI Symbol;Acc:MGI:97960]	2.34045e-36	9.24466	11.8408	14.0815	40.7582	39.0165	40.88	45.9631	3.55342
AC159326.2	10	25701410	25707943	-	ENSMUSG00000112803	No description	0.0169294	0.428086	0.207137	0.896101	1.61548	1.46943	2.01741	2.14945	3.55172
Thbs1	2	118111876	118127133	+	ENSMUSG00000040152	thrombospondin 1 [Source:MGI Symbol;Acc:MGI:98737]	3.31185e-17	8.1378	6.79378	9.16155	28.6823	21.6927	24.1578	39.142	3.5386
Slfn2	11	83065112	83070678	+	ENSMUSG00000072620	schlafen 2 [Source:MGI Symbol;Acc:MGI:1313258]	0	25.8307	21.86	26.0421	83.2376	95.1058	80.7961	88.7114	3.5383
Cd209a	8	3743397	3748984	-	ENSMUSG00000031494	CD209a antigen [Source:MGI Symbol;Acc:MGI:2157942]	8.28517e-05	0.806144	1.41843	0.647719	3.42243	2.69315	2.28243	5.15163	3.53803
Tbx2	11	85832551	85841948	+	ENSMUSG00000000093	T-box 2 [Source:MGI Symbol;Acc:MGI:98494]	3.57595e-22	3.82332	4.58239	6.22103	18.5634	18.2693	17.2017	14.8999	3.53467
Tcam1	11	106276672	106288745	+	ENSMUSG00000020712	testicular cell adhesion molecule 1 [Source:MGI Symbol;Acc:MGI:1923120]	1.21099e-12	1.93249	1.46619	1.10749	5.00279	6.14332	5.47376	4.51522	3.51768
Pla1a	16	38396119	38433145	-	ENSMUSG00000002847	phospholipase A1 member A [Source:MGI Symbol;Acc:MGI:1934677]	2.75555e-23	2.0002	2.04953	2.29872	6.99317	7.83985	7.95558	6.9662	3.51521
Sp140	1	85600378	85645037	+	ENSMUSG00000070031	Sp140 nuclear body protein [Source:MGI Symbol;Acc:MGI:3702467]	1.40361e-10	0.488029	0.421681	0.535111	1.51281	1.5485	1.67135	2.01285	3.50156
Ch25h	19	34473786	34475135	-	ENSMUSG00000050370	cholesterol 25-hydroxylase [Source:MGI Symbol;Acc:MGI:1333869]	4.21264e-05	0.472639	0.706875	0.839458	2.83756	1.59634	2.04248	2.94847	3.50111
Apol10b	15	77584158	77596125	-	ENSMUSG00000050014	apolipoprotein L 10B [Source:MGI Symbol;Acc:MGI:3043522]	1.12031e-05	0.554939	0.763154	0.380419	1.95641	1.50974	1.7714	2.68862	3.4999
Cpe	8	64592542	64693054	-	ENSMUSG00000037852	carboxypeptidase E [Source:MGI Symbol;Acc:MGI:101932]	1.57917e-16	6.98114	7.48743	7.71522	23.1147	29.88	31.3961	18.959	3.4941
Rprm	2	54084093	54085552	-	ENSMUSG00000075334	reprimo, TP53 dependent G2 arrest mediator candidate [Source:MGI Symbol;Acc:MGI:1915124]	2.59244e-07	3.21812	8.42013	6.80109	18.3664	22.9432	27.6777	16.5574	3.47944
Gm29094	9	89199379	89215471	+	ENSMUSG00000100838	predicted gene 29094 [Source:MGI Symbol;Acc:MGI:5579800]	1.25894e-09	2.00923	2.11349	3.73855	9.06578	8.89003	8.44848	10.0154	3.4746
Clec4a2	6	123106428	123143999	+	ENSMUSG00000030148	C-type lectin domain family 4, member a2 [Source:MGI Symbol;Acc:MGI:1349412]	3.83562e-14	0.733496	0.690647	0.793063	2.41266	2.2736	2.68086	2.85345	3.45725
Has2	15	56665627	56694539	-	ENSMUSG00000022367	hyaluronan synthase 2 [Source:MGI Symbol;Acc:MGI:107821]	1.85201e-18	2.9571	2.72921	4.55972	11.8826	9.6197	12.3312	13.2324	3.44518
P2ry10	X	107088492	107104974	+	ENSMUSG00000050921	purinergic receptor P2Y, G-protein coupled 10 [Source:MGI Symbol;Acc:MGI:1926076]	2.66784e-10	0.816981	0.545906	0.524812	2.45911	2.04238	2.1363	2.01851	3.43922
Tcf15	2	152143561	152149097	+	ENSMUSG00000068079	transcription factor 15 [Source:MGI Symbol;Acc:MGI:104664]	7.04579e-05	0.591895	0.801917	0.660798	2.79206	2.00782	1.98894	2.62522	3.43643
Fam83f	15	80671847	80700420	+	ENSMUSG00000022408	family with sequence similarity 83, member F [Source:MGI Symbol;Acc:MGI:2146227]	0.00494228	0.524148	0.469664	0.180606	1.17214	1.89717	1.71833	0.584842	3.43094
Fbxo44	4	148152800	148160482	-	ENSMUSG00000029001	F-box protein 44 [Source:MGI Symbol;Acc:MGI:1354744]	0.00293991	1.70718	1.03952	0.231993	3.47456	2.91257	3.34859	3.78832	3.4052
Sh2d1b1	1	170277320	170286769	+	ENSMUSG00000102418	SH2 domain containing 1B1 [Source:MGI Symbol;Acc:MGI:1349420]	4.30126e-08	0.615626	0.485438	0.403042	1.89298	1.56532	1.55105	1.79361	3.39219
Rpl21	5	146832890	146837032	+	ENSMUSG00000041453	ribosomal protein L21 [Source:MGI Symbol;Acc:MGI:1278340]	0.0214973	21.2233	6.43893	6.06315	30.8549	42.1641	26.6787	52.1111	3.376
Gm43489	5	16572951	16573943	+	ENSMUSG00000106339	predicted gene 43489 [Source:MGI Symbol;Acc:MGI:5663626]	4.30992e-05	1.28512	1.01754	0.543456	3.69238	3.20819	3.30342	2.59085	3.37166
Klra2	6	131219223	131247362	-	ENSMUSG00000030187	killer cell lectin-like receptor, subfamily A, member 2 [Source:MGI Symbol;Acc:MGI:101906]	0.000113349	1.03909	0.709811	0.42649	3.48875	1.87594	2.17915	2.14832	3.34152
Gm26626	16	92612824	92620032	+	ENSMUSG00000097139	predicted gene, 26626 [Source:MGI Symbol;Acc:MGI:5477120]	6.43609e-05	1.46438	2.51935	2.04356	5.21915	8.73902	8.40128	4.49335	3.3414
Ms4a6b	19	11516512	11531256	+	ENSMUSG00000024677	membrane-spanning 4-domains, subfamily A, member 6B [Source:MGI Symbol;Acc:MGI:1917024]	5.54193e-12	1.21573	1.05134	1.20324	3.28224	3.60377	3.16937	5.37911	3.33569
Il18r1	1	40465552	40500854	+	ENSMUSG00000026070	interleukin 18 receptor 1 [Source:MGI Symbol;Acc:MGI:105383]	4.42486e-06	0.361256	0.396214	0.504138	1.20423	1.75064	1.75674	0.89687	3.33413
Ugt1a10	1	88055388	88219004	+	ENSMUSG00000090165	UDP glycosyltransferase 1 family, polypeptide A10 [Source:MGI Symbol;Acc:MGI:3580642]	3.99329e-34	29.1436	25.3557	23.3524	81.7124	82.084	79.2064	101.837	3.32209
Ugt1a5	1	88166012	88218997	+	ENSMUSG00000089943	UDP glucuronosyltransferase 1 family, polypeptide A5 [Source:MGI Symbol;Acc:MGI:3032634]	4.7297e-34	30.0692	26.1178	24.0798	84.2353	84.5112	81.5721	104.862	3.31875
Bst2	8	71534255	71537456	-	ENSMUSG00000046718	bone marrow stromal cell antigen 2 [Source:MGI Symbol;Acc:MGI:1916800]	1.44324e-10	38.1566	38.0445	21.8729	125.63	79.0675	99.8721	129.176	3.31698
Ugt1a1	1	88211959	88218997	+	ENSMUSG00000089960	UDP glucuronosyltransferase 1 family, polypeptide A1 [Source:MGI Symbol;Acc:MGI:98898]	5.06177e-34	29.7853	25.846	23.8767	83.3415	83.5657	80.7805	103.85	3.31606
Ugt1a2	1	88200601	88218997	+	ENSMUSG00000090171	UDP glucuronosyltransferase 1 family, polypeptide A2 [Source:MGI Symbol;Acc:MGI:3576049]	6.56923e-34	29.9604	26.0487	23.9683	83.8067	84.0782	81.191	104.351	3.31431
Ugt1a9	1	88070800	88218997	+	ENSMUSG00000090175	UDP glucuronosyltransferase 1 family, polypeptide A9 [Source:MGI Symbol;Acc:MGI:3576092]	5.7165e-34	30.2477	26.2985	24.2474	84.5354	84.8203	81.9478	105.329	3.31059
Actg2	6	83512905	83536265	-	ENSMUSG00000059430	actin, gamma 2, smooth muscle, enteric [Source:MGI Symbol;Acc:MGI:104589]	7.29167e-10	7.93527	7.67925	11.1951	39.0838	29.0061	31.0525	19.0489	3.30641
Evi2a	11	79526560	79530609	-	ENSMUSG00000078771	ecotropic viral integration site 2a [Source:MGI Symbol;Acc:MGI:95458]	1.8483e-09	1.18688	1.19747	1.29216	4.07395	3.18174	3.35288	5.5579	3.29793
Apol7a	15	77388221	77399110	-	ENSMUSG00000010601	apolipoprotein L 7a [Source:MGI Symbol;Acc:MGI:1923011]	8.10007e-07	0.287441	0.500702	0.51701	1.12088	1.42389	1.57055	1.61967	3.29558
Ugt1a8	1	88087813	88219004	+	ENSMUSG00000089675	UDP glucuronosyltransferase 1 family, polypeptide A8 [Source:MGI Symbol;Acc:MGI:3576090]	1.44707e-33	29.9275	26.038	23.9657	83.18	83.4531	80.6504	103.666	3.29299
Lrmp	6	145115653	145174934	+	ENSMUSG00000030263	lymphoid-restricted membrane protein [Source:MGI Symbol;Acc:MGI:108424]	6.14156e-15	0.669844	0.634441	0.556889	1.96308	2.01439	1.98572	2.20645	3.29214
Tacr1	6	82402334	82560104	+	ENSMUSG00000030043	tachykinin receptor 1 [Source:MGI Symbol;Acc:MGI:98475]	5.16475e-09	0.974059	0.639953	1.16394	3.87817	2.51892	2.27779	3.50734	3.28899
Clec4n	6	123229843	123247021	+	ENSMUSG00000023349	C-type lectin domain family 4, member n [Source:MGI Symbol;Acc:MGI:1861231]	6.96295e-05	1.34802	0.909216	1.29212	2.65914	3.4312	6.16019	3.2817	3.28205
Calcb	7	114718643	114723365	+	ENSMUSG00000030666	calcitonin-related polypeptide, beta [Source:MGI Symbol;Acc:MGI:2151254]	1.52184e-05	0.734249	1.06584	1.4089	3.72333	2.59449	2.93368	4.76202	3.27522
Ccr5	9	124121543	124147699	+	ENSMUSG00000079227	chemokine (C-C motif) receptor 5 [Source:MGI Symbol;Acc:MGI:107182]	4.36811e-12	1.12105	0.818652	0.633454	3.15992	2.52187	2.4069	3.11372	3.26518
Art3	5	92331827	92414628	+	ENSMUSG00000034842	ADP-ribosyltransferase 3 [Source:MGI Symbol;Acc:MGI:1202729]	9.89983e-09	0.368805	0.513945	0.507811	1.61445	1.56084	1.68061	1.1975	3.2649
Gpr171	3	59096448	59101821	-	ENSMUSG00000050075	G protein-coupled receptor 171 [Source:MGI Symbol;Acc:MGI:2442043]	3.36053e-08	0.860309	0.807324	0.509334	2.45952	2.1898	2.11529	2.66162	3.24749
Mapkapk3	9	107254927	107289877	-	ENSMUSG00000032577	mitogen-activated protein kinase-activated protein kinase 3 [Source:MGI Symbol;Acc:MGI:2143163]	2.79314e-34	1.10946	1.32688	1.27561	4.05841	3.9055	4.06609	4.02909	3.24474
Hpgd	8	56294585	56321043	+	ENSMUSG00000031613	hydroxyprostaglandin dehydrogenase 15 (NAD) [Source:MGI Symbol;Acc:MGI:108085]	1.00018e-06	1.75775	3.80232	2.34074	7.51119	7.68291	6.8359	12.085	3.23844
Itgb8	12	119158022	119238802	-	ENSMUSG00000025321	integrin beta 8 [Source:MGI Symbol;Acc:MGI:1338035]	6.86947e-10	0.534953	0.426336	0.678224	1.48439	1.4275	1.65919	2.49293	3.23145
A630001G21Rik	1	85717083	85778643	-	ENSMUSG00000052760	RIKEN cDNA A630001G21 gene [Source:MGI Symbol;Acc:MGI:2443131]	6.68545e-06	0.406832	0.331542	0.438255	1.45447	1.07222	1.0354	1.48725	3.21852
Epsti1	14	77904239	78002656	+	ENSMUSG00000022014	epithelial stromal interaction 1 (breast) [Source:MGI Symbol;Acc:MGI:1915168]	9.85767e-17	1.42698	1.1629	1.32759	4.13326	3.92262	4.24726	4.39956	3.19773
Mmp11	10	75923222	75936496	-	ENSMUSG00000000901	matrix metallopeptidase 11 [Source:MGI Symbol;Acc:MGI:97008]	5.13944e-07	2.42212	2.44501	3.03044	8.92373	5.51463	6.14365	13.0354	3.1925
Golga7b	19	42247574	42270348	+	ENSMUSG00000042532	golgi autoantigen, golgin subfamily a, 7B [Source:MGI Symbol;Acc:MGI:1918396]	0.000617426	14.2879	10.9338	16.4352	39.8894	58.2163	55.8459	22.5489	3.17776
Ccl2	11	82035571	82037453	+	ENSMUSG00000035385	chemokine (C-C motif) ligand 2 [Source:MGI Symbol;Acc:MGI:98259]	0.000607261	1.22332	0.443944	1.09068	2.8372	2.1819	2.54831	4.05226	3.15987
Ceacam15	7	16671331	16675705	-	ENSMUSG00000078795	carcinoembryonic antigen-related cell adhesion molecule 15 [Source:MGI Symbol;Acc:MGI:2141810]	5.75919e-05	2.50204	3.4302	4.07358	8.96992	11.0471	16.4393	5.68822	3.159
Cd300c2	11	114996721	115001880	-	ENSMUSG00000044811	CD300C molecule 2 [Source:MGI Symbol;Acc:MGI:2153249]	8.91985e-08	1.91078	1.45289	2.62419	6.18063	5.07072	5.6303	8.33778	3.15882
Rbp4	19	38116620	38125321	-	ENSMUSG00000024990	retinol binding protein 4, plasma [Source:MGI Symbol;Acc:MGI:97879]	0.000215899	1.47586	0.519361	1.78913	3.67079	4.40677	4.61844	3.21866	3.15404
Ugt1a6b	1	88103252	88219003	+	ENSMUSG00000090145	UDP glucuronosyltransferase 1 family, polypeptide A6B [Source:MGI Symbol;Acc:MGI:3580629]	1.19161e-31	29.709	25.7812	23.9015	79.008	79.8322	76.6597	98.2249	3.15264
Ifi27l2a	12	103442167	103443680	-	ENSMUSG00000079017	interferon, alpha-inducible protein 27 like 2A [Source:MGI Symbol;Acc:MGI:1924183]	2.0451e-09	9.1456	8.60806	12.8211	37.2315	24.3858	26.0806	40.469	3.14394
AB124611	9	21526176	21545333	+	ENSMUSG00000057191	cDNA sequence AB124611 [Source:MGI Symbol;Acc:MGI:3043001]	0.000464287	0.921998	1.35777	0.708596	2.9499	1.97498	2.72693	4.86425	3.14119
Fam26e	10	34087815	34096519	-	ENSMUSG00000049872	family with sequence similarity 26, member E [Source:MGI Symbol;Acc:MGI:2143897]	3.15177e-06	0.228841	0.506189	0.669116	1.31593	1.417	1.42899	1.7053	3.13388
Greb1	12	16670615	16800886	-	ENSMUSG00000036523	gene regulated by estrogen in breast cancer protein [Source:MGI Symbol;Acc:MGI:2149712]	1.49514e-05	1.89518	1.74614	1.35758	7.63171	3.34007	3.07674	6.81005	3.12948
Tnfaip8l2	3	95139521	95142360	-	ENSMUSG00000013707	tumor necrosis factor, alpha-induced protein 8-like 2 [Source:MGI Symbol;Acc:MGI:1917019]	1.94848e-05	0.982271	1.20073	1.25053	2.78011	3.50741	3.00836	5.01859	3.12677
Clec4a1	6	122921848	122934619	+	ENSMUSG00000049037	C-type lectin domain family 4, member a1 [Source:MGI Symbol;Acc:MGI:3036291]	3.85363e-06	1.78708	1.08089	1.14304	5.19846	2.79651	4.36348	4.36191	3.12646
Tmsb15l	X	136954988	136976869	-	ENSMUSG00000072955	thymosin beta 15b like [Source:MGI Symbol;Acc:MGI:3026988]	6.35794e-09	1.91931	2.47651	2.11628	6.1699	7.00439	7.69039	6.24619	3.12237
Fgl2	5	21372642	21378374	+	ENSMUSG00000039899	fibrinogen-like protein 2 [Source:MGI Symbol;Acc:MGI:103266]	7.68631e-09	3.20042	2.13393	1.82353	9.34706	6.88884	5.63509	7.80411	3.10934
Gpr34	X	13632089	13640858	+	ENSMUSG00000040229	G protein-coupled receptor 34 [Source:MGI Symbol;Acc:MGI:1346334]	5.42807e-07	1.27668	1.53093	2.11729	3.79667	5.06597	4.27638	7.24644	3.10444
C5ar1	7	16246743	16259540	-	ENSMUSG00000049130	complement component 5a receptor 1 [Source:MGI Symbol;Acc:MGI:88232]	0.000335139	0.609398	0.436842	0.755933	1.34149	1.27604	1.90532	2.92762	3.10062
Spi1	2	91082390	91115756	+	ENSMUSG00000002111	spleen focus forming virus (SFFV) proviral integration oncogene [Source:MGI Symbol;Acc:MGI:98282]	1.22245e-07	1.05465	1.31223	1.10133	3.61445	2.52063	3.17525	5.00728	3.09619
P4ha3	7	100285520	100319699	+	ENSMUSG00000051048	procollagen-proline, 2-oxoglutarate 4- dioxygenase (proline 4-hydroxylase), alpha polypeptide III [Source:MGI Symbol;Acc:MGI:2444049]	8.69274e-07	0.85112	0.465547	0.654123	2.56602	1.68866	1.74391	2.1058	3.08419
AC027700.1	10	44418400	44424324	-	ENSMUSG00000111078	No description	2.25743e-21	3.54267	5.01237	4.02601	13.4537	11.5538	11.8714	14.7671	3.07879
Apoe	7	19696109	19699188	-	ENSMUSG00000002985	apolipoprotein E [Source:MGI Symbol;Acc:MGI:88057]	3.15583e-22	36.4367	39.6458	48.7151	103.306	130.38	123.165	154.798	3.07487
6030419C18Rik	9	58488603	58499780	+	ENSMUSG00000066607	RIKEN cDNA 6030419C18 gene [Source:MGI Symbol;Acc:MGI:2442108]	5.74434e-06	3.38429	5.20163	4.09774	15.2834	8.0996	9.15733	19.4292	3.07302
Slc37a2	9	37227585	37255738	-	ENSMUSG00000032122	solute carrier family 37 (glycerol-3- phosphate transporter), member 2 [Source:MGI Symbol;Acc:MGI:1929693]	1.01275e-10	4.40085	2.68714	3.4038	9.11935	11.4601	13.5258	8.82712	3.069
Gap43	16	42248442	42340651	-	ENSMUSG00000047261	growth associated protein 43 [Source:MGI Symbol;Acc:MGI:95639]	6.96295e-05	0.875989	0.663438	0.496069	2.08405	1.56881	2.12263	2.5498	3.06754
H2-Q7	17	35439155	35443773	+	ENSMUSG00000060550	histocompatibility 2, Q region locus 7 [Source:MGI Symbol;Acc:MGI:95936]	0.000330242	0.503215	0.368525	0.961631	2.30959	1.09845	1.6943	2.3901	3.06503
Ptpn6	6	124720707	124738714	-	ENSMUSG00000004266	protein tyrosine phosphatase, non-receptor type 6 [Source:MGI Symbol;Acc:MGI:96055]	2.23215e-17	3.97469	3.32558	4.12154	11.4253	9.11232	11.5882	14.4829	3.06051
Ugt1a6a	1	88134809	88218997	+	ENSMUSG00000054545	UDP glucuronosyltransferase 1 family, polypeptide A6A [Source:MGI Symbol;Acc:MGI:2137698]	5.52642e-33	18.2949	16.0253	14.8554	47.3762	48.3592	46.5924	58.0318	3.05577
St6gal1	16	23224740	23360350	+	ENSMUSG00000022885	beta galactoside alpha 2,6 sialyltransferase 1 [Source:MGI Symbol;Acc:MGI:108470]	4.91406e-10	6.67844	3.84809	4.4788	13.5364	18.3546	16.5077	12.718	3.05475
Vash1	12	86678700	86692091	+	ENSMUSG00000021256	vasohibin 1 [Source:MGI Symbol;Acc:MGI:2442543]	2.60123e-15	3.30313	3.65013	5.73082	13.9811	11.8429	12.4934	13.2981	3.05199
Lrrc25	8	70616155	70620890	+	ENSMUSG00000049988	leucine rich repeat containing 25 [Source:MGI Symbol;Acc:MGI:2445284]	3.52826e-08	1.12321	0.970509	1.34353	3.2547	3.01311	3.74801	3.92766	3.04244
Nlrc5	8	94434356	94527272	+	ENSMUSG00000074151	NLR family, CARD domain containing 5 [Source:MGI Symbol;Acc:MGI:3612191]	7.77871e-16	0.730791	0.634509	0.68624	2.10701	1.88654	1.76325	2.55483	3.03856
Psrc1	3	108383839	108388231	+	ENSMUSG00000068744	proline/serine-rich coiled-coil 1 [Source:MGI Symbol;Acc:MGI:1913099]	1.52938e-21	1.91398	2.0191	2.34213	6.49079	5.27818	7.05195	6.57999	3.03587
Spock2	10	60106219	60135198	+	ENSMUSG00000058297	sparc/osteonectin, cwcv and kazal-like domains proteoglycan 2 [Source:MGI Symbol;Acc:MGI:1891351]	1.06679e-12	3.69022	3.50015	5.16927	13.9358	8.54341	13.4382	14.0721	3.03343
Ccl12	11	82101845	82103400	+	ENSMUSG00000035352	chemokine (C-C motif) ligand 12 [Source:MGI Symbol;Acc:MGI:108224]	0.011528	0.972162	1.04533	0.602963	3.56676	2.09381	1.85913	3.07341	3.03185
Lrrn2	1	132880273	132940005	+	ENSMUSG00000026443	leucine rich repeat protein 2, neuronal [Source:MGI Symbol;Acc:MGI:106037]	0.000471128	0.79062	0.624581	0.480358	1.99413	1.25105	1.30918	3.1056	3.03075
Gpr65	12	98268635	98276644	+	ENSMUSG00000021886	G-protein coupled receptor 65 [Source:MGI Symbol;Acc:MGI:108031]	8.96967e-10	1.93446	1.41082	1.25197	4.17905	4.2343	4.43467	5.72461	3.02996
Entpd2	2	25395874	25401321	+	ENSMUSG00000015085	ectonucleoside triphosphate diphosphohydrolase 2 [Source:MGI Symbol;Acc:MGI:1096863]	1.25037e-09	1.33566	1.52997	1.52157	4.03746	3.39039	4.55746	5.72556	3.0277
Sp110	1	85576899	85598817	-	ENSMUSG00000070034	Sp110 nuclear body protein [Source:MGI Symbol;Acc:MGI:1923364]	1.7955e-12	0.402045	0.546359	0.445664	1.5737	1.25051	1.28299	1.50329	3.0184
2610528A11Rik	14	37102140	37114022	-	ENSMUSG00000096001	RIKEN cDNA 2610528A11 gene [Source:MGI Symbol;Acc:MGI:1917295]	5.42079e-10	16.6731	21.3554	12.3181	48.1812	60.2587	52.0765	40.9792	3.00162
Eif3j1	2	122028546	122056598	+	ENSMUSG00000027236	eukaryotic translation initiation factor 3, subunit J1 [Source:MGI Symbol;Acc:MGI:1925905]	3.52146e-12	1.56207	2.48416	1.40698	5.57569	4.9983	5.34934	5.88664	2.9996
Gng8	7	16891786	16895436	+	ENSMUSG00000063594	guanine nucleotide binding protein (G protein), gamma 8 [Source:MGI Symbol;Acc:MGI:109163]	1.70932e-05	0.533561	0.811401	0.780049	1.83373	2.30859	2.31143	2.04118	2.9982
Spon2	5	33198184	33218455	-	ENSMUSG00000037379	spondin 2, extracellular matrix protein [Source:MGI Symbol;Acc:MGI:1923724]	0.00651727	24.5447	16.5336	15.4552	60.0352	33.8928	38.1035	93.1964	2.98798
Serpinb8	1	107590006	107610484	+	ENSMUSG00000026315	serine (or cysteine) peptidase inhibitor, clade B, member 8 [Source:MGI Symbol;Acc:MGI:894657]	2.14379e-10	0.870993	0.948253	1.31677	2.38527	3.53688	3.02396	3.52295	2.98206
Gm43101	5	75727605	75735967	+	ENSMUSG00000106754	predicted gene 43101 [Source:MGI Symbol;Acc:MGI:5663238]	0.00528664	1.11908	1.53422	0.694086	3.25531	2.10896	4.58591	3.35579	2.98128
Gdf10	14	33923587	33935280	+	ENSMUSG00000021943	growth differentiation factor 10 [Source:MGI Symbol;Acc:MGI:95684]	9.8324e-06	2.5914	3.13474	3.70244	9.36448	5.86781	7.1491	15.0834	2.98015
Vstm2l	2	157914653	157944719	+	ENSMUSG00000037843	V-set and transmembrane domain containing 2- like [Source:MGI Symbol;Acc:MGI:2685537]	0.017765	0.553246	0.700133	0.277151	2.2484	1.23739	1.74397	0.819121	2.96411
Tlr1	5	64924679	64933563	-	ENSMUSG00000044827	toll-like receptor 1 [Source:MGI Symbol;Acc:MGI:1341295]	0.00010383	0.294709	0.587178	0.645131	1.25935	1.26014	1.36399	2.1471	2.96193
Gcnt1	19	17326141	17356667	-	ENSMUSG00000038843	glucosaminyl (N-acetyl) transferase 1, core 2 [Source:MGI Symbol;Acc:MGI:95676]	2.736e-28	1.52016	1.64241	1.72425	5.39287	4.6252	4.5996	4.67033	2.9602
H2-K1	17	33996017	34000333	-	ENSMUSG00000061232	histocompatibility 2, K1, K region [Source:MGI Symbol;Acc:MGI:95904]	5.6334e-30	27.8463	33.6633	35.0318	90.27	81.896	94.352	114.245	2.95802
Mfsd7c	12	85746539	85813585	+	ENSMUSG00000034258	major facilitator superfamily domain containing 7C [Source:MGI Symbol;Acc:MGI:2384974]	2.14085e-08	0.96014	0.544681	1.01647	2.48321	2.25956	2.87631	2.3135	2.95461
Clstn2	9	97444395	98033181	-	ENSMUSG00000032452	calsyntenin 2 [Source:MGI Symbol;Acc:MGI:1929897]	1.52915e-10	1.06002	1.21323	1.91547	4.7022	3.36694	3.83432	4.58038	2.95146
Prrx1	1	163245119	163313710	-	ENSMUSG00000026586	paired related homeobox 1 [Source:MGI Symbol;Acc:MGI:97712]	1.57547e-17	6.61514	4.42337	7.38815	17.6447	17.0318	17.7858	19.9721	2.94822
Slco5a1	1	12866549	12992650	-	ENSMUSG00000025938	solute carrier organic anion transporter family, member 5A1 [Source:MGI Symbol;Acc:MGI:2443431]	5.02176e-07	5.58995	3.80296	2.74406	11.4639	15.192	12.029	8.93832	2.94286
2600014E21Rik	2	75138842	75322897	+	ENSMUSG00000100303	RIKEN cDNA 2600014E21 gene [Source:MGI Symbol;Acc:MGI:1919384]	4.29086e-05	0.748787	0.544834	0.293318	1.63063	1.73245	1.73496	1.11661	2.93709
Cryaa	17	31677933	31681722	+	ENSMUSG00000024041	crystallin, alpha A [Source:MGI Symbol;Acc:MGI:88515]	0.0195476	10.9555	8.85084	5.96074	19.4258	38.0797	31.5868	11.7876	2.93629
Gli1	10	127329882	127341974	-	ENSMUSG00000025407	GLI-Kruppel family member GLI1 [Source:MGI Symbol;Acc:MGI:95727]	1.37613e-08	1.1845	1.43847	0.939934	4.15226	2.40107	3.41683	3.95526	2.93133
Tmsb15b2	X	136955265	136975497	-	ENSMUSG00000089996	thymosin beta 15b2 [Source:MGI Symbol;Acc:MGI:3843061]	4.39913e-07	2.84755	3.67424	2.6492	7.86041	9.02909	10.4589	8.47276	2.92944
Apobec1	6	122577792	122602444	-	ENSMUSG00000040613	apolipoprotein B mRNA editing enzyme, catalytic polypeptide 1 [Source:MGI Symbol;Acc:MGI:103298]	9.84571e-09	2.61906	2.97083	2.67629	8.78992	6.39796	5.92938	11.1564	2.92822
Plek	11	16971206	17052381	-	ENSMUSG00000020120	pleckstrin [Source:MGI Symbol;Acc:MGI:1860485]	1.02155e-19	2.90934	2.99066	2.61044	8.05129	7.75944	7.15334	10.1715	2.92014
Lhfpl2	13	94057796	94195409	+	ENSMUSG00000045312	lipoma HMGIC fusion partner-like 2 [Source:MGI Symbol;Acc:MGI:2145236]	3.91475e-38	3.46724	3.34204	3.03975	9.75479	10.0769	9.00531	9.3911	2.91105
Lysmd1	3	95134088	95139518	+	ENSMUSG00000053769	LysM, putative peptidoglycan-binding, domain containing 1 [Source:MGI Symbol;Acc:MGI:1919409]	0.000298352	0.484592	0.234479	0.698797	1.41726	1.33072	1.27093	1.45991	2.89808
Mcub	3	129914960	129970206	-	ENSMUSG00000027994	mitochondrial calcium uniporter dominant negative beta subunit [Source:MGI Symbol;Acc:MGI:1914065]	8.17673e-08	1.76042	1.87398	1.35118	3.90295	4.51429	5.23019	5.56132	2.88965
Glipr2	4	43957401	43979118	+	ENSMUSG00000028480	GLI pathogenesis-related 2 [Source:MGI Symbol;Acc:MGI:1917770]	3.33535e-10	5.87558	6.55706	6.04782	19.5073	12.4594	15.1843	24.0408	2.88921
P2ry13	3	59207892	59210882	-	ENSMUSG00000036362	purinergic receptor P2Y, G-protein coupled 13 [Source:MGI Symbol;Acc:MGI:1921441]	0.000595908	0.43596	0.4441	0.704451	1.08236	1.59376	1.20356	2.20819	2.88159
Twist1	12	33957671	33959829	+	ENSMUSG00000035799	twist basic helix-loop-helix transcription factor 1 [Source:MGI Symbol;Acc:MGI:98872]	7.6777e-11	1.74587	1.86195	2.71815	6.65567	5.20865	6.21999	6.11246	2.86874
Galnt9	5	110544355	110621380	+	ENSMUSG00000033316	UDP-N-acetyl-alpha-D- galactosamine:polypeptide N- acetylgalactosaminyltransferase 9 [Source:MGI Symbol;Acc:MGI:2677965]	1.75625e-06	0.578899	0.933703	0.897625	2.20281	1.7923	2.13506	3.05203	2.85726
Ptafr	4	132564067	132582683	+	ENSMUSG00000056529	platelet-activating factor receptor [Source:MGI Symbol;Acc:MGI:106066]	4.3363e-05	1.08452	0.956921	0.771567	2.12157	1.99659	2.36592	4.23089	2.85681
Tmod2	9	75565621	75611325	-	ENSMUSG00000032186	tropomodulin 2 [Source:MGI Symbol;Acc:MGI:1355335]	3.55681e-18	3.0038	3.09428	2.59133	9.23237	6.22756	8.35409	9.15743	2.84583
Ptgis	2	167191805	167240604	-	ENSMUSG00000017969	prostaglandin I2 (prostacyclin) synthase [Source:MGI Symbol;Acc:MGI:1097156]	7.6089e-22	4.29337	5.72932	4.60396	14.4112	12.6841	12.8343	15.544	2.84448
Ptprn	1	75247027	75264502	-	ENSMUSG00000026204	protein tyrosine phosphatase, receptor type, N [Source:MGI Symbol;Acc:MGI:102765]	3.11382e-07	0.76449	0.56808	0.571531	2.02206	1.33413	1.6783	2.18204	2.8425
Tmem86a	7	47050601	47054777	+	ENSMUSG00000010307	transmembrane protein 86A [Source:MGI Symbol;Acc:MGI:1915143]	6.09317e-07	3.31988	2.64756	3.74639	10.5273	6.57922	7.07944	12.502	2.83266
Gbp2	3	142620602	142638008	+	ENSMUSG00000028270	guanylate binding protein 2 [Source:MGI Symbol;Acc:MGI:102772]	3.28854e-07	6.50143	5.39924	4.50425	13.0286	17.5963	20.4258	10.8814	2.83141
Hist1h3c	13	23744973	23745602	-	ENSMUSG00000069310	histone cluster 1, H3c [Source:MGI Symbol;Acc:MGI:2448320]	1.4113e-33	222.815	229.972	270.939	713.849	578.92	647.986	782.063	2.82166
Prss23	7	89507783	89527187	-	ENSMUSG00000039405	protease, serine 23 [Source:MGI Symbol;Acc:MGI:1923703]	6.22311e-12	17.7389	13.9181	20.142	43.9451	57.8306	54.4565	38.0526	2.81306
Ackr4	9	104084157	104126933	-	ENSMUSG00000079355	atypical chemokine receptor 4 [Source:MGI Symbol;Acc:MGI:2181676]	3.03629e-10	11.4825	11.4564	11.3548	28.5421	41.5197	35.5141	22.8363	2.80836
Col11a1	3	114030540	114220718	+	ENSMUSG00000027966	collagen, type XI, alpha 1 [Source:MGI Symbol;Acc:MGI:88446]	1.27334e-09	0.978596	1.35226	1.47786	3.42671	2.76815	3.13356	4.93265	2.80824
Zfp951	5	104813169	104860070	-	ENSMUSG00000072774	zinc finger protein 951 [Source:MGI Symbol;Acc:MGI:2441896]	2.3654e-06	0.882962	0.890078	0.627502	3.08909	1.98093	2.18104	1.73437	2.80731
Layn	9	51054640	51077094	-	ENSMUSG00000060594	layilin [Source:MGI Symbol;Acc:MGI:2685357]	3.91253e-18	2.43195	2.60981	2.68818	7.04216	6.20375	8.15038	7.39513	2.7935
Dcn	10	97479609	97518143	+	ENSMUSG00000019929	decorin [Source:MGI Symbol;Acc:MGI:94872]	1.21936e-17	79.9739	62.7303	71.8242	191.442	226.622	215.911	164.683	2.79214
Cd52	4	134082448	134095082	-	ENSMUSG00000000682	CD52 antigen [Source:MGI Symbol;Acc:MGI:1346088]	1.36901e-12	10.8486	8.32319	7.31962	25.4489	20.1684	24.1107	28.5035	2.78104
Parp3	9	106470322	106476949	-	ENSMUSG00000023249	poly (ADP-ribose) polymerase family, member 3 [Source:MGI Symbol;Acc:MGI:1891258]	3.34372e-37	15.2737	15.0845	15.4645	40.433	44.7086	45.8698	38.739	2.77838
Plac1	X	53069995	53240111	-	ENSMUSG00000061082	placental specific protein 1 [Source:MGI Symbol;Acc:MGI:1926287]	0.00158922	0.790042	0.442635	0.851064	1.56916	1.51126	2.04476	2.57498	2.77151
Gm43102	5	75737882	75740205	+	ENSMUSG00000107251	predicted gene 43102 [Source:MGI Symbol;Acc:MGI:5663239]	0.000143127	0.499188	0.845395	0.441196	1.93089	1.43127	1.43195	1.7963	2.76787
Gm10069	6	128438757	128503281	+	ENSMUSG00000059659	predicted gene 10069 [Source:MGI Symbol;Acc:MGI:3641875]	2.75755e-05	0.318567	0.411052	0.75329	1.55282	1.23287	1.27283	1.41071	2.76613
Zfp811	17	32795676	32809853	-	ENSMUSG00000055202	zinc finger protein 811 [Source:MGI Symbol;Acc:MGI:2682944]	6.99798e-06	0.335487	0.405829	0.436965	1.0603	1.00255	1.01735	1.26338	2.76478
Car3	3	14863512	14872523	+	ENSMUSG00000027559	carbonic anhydrase 3 [Source:MGI Symbol;Acc:MGI:88270]	0.0013057	1.21478	1.90053	4.20043	4.87075	5.55975	8.87756	7.62437	2.76108
Nfix	8	84699876	84800344	-	ENSMUSG00000001911	nuclear factor I/X [Source:MGI Symbol;Acc:MGI:97311]	6.94994e-09	5.27109	3.61959	2.92914	12.1494	8.50816	10.8067	12.0116	2.75867
Adcy7	8	88272403	88329962	+	ENSMUSG00000031659	adenylate cyclase 7 [Source:MGI Symbol;Acc:MGI:102891]	6.82807e-14	1.74026	1.84252	1.61904	4.95795	4.03571	4.06704	6.05601	2.75626
Abca6	11	110176820	110251776	-	ENSMUSG00000044749	ATP-binding cassette, sub-family A (ABC1), member 6 [Source:MGI Symbol;Acc:MGI:1923434]	2.83822e-05	0.96712	0.405564	0.709805	1.68289	1.56221	2.06086	2.33807	2.75297
Fcgr1	3	96282909	96293969	-	ENSMUSG00000015947	Fc receptor, IgG, high affinity I [Source:MGI Symbol;Acc:MGI:95498]	7.80155e-08	1.41149	1.86464	1.18811	4.03722	3.60099	3.52561	5.2123	2.75121
Tagln3	16	45711230	45724608	-	ENSMUSG00000022658	transgelin 3 [Source:MGI Symbol;Acc:MGI:1926784]	0.0333211	0.795239	0.497965	0.565764	1.58877	2.56914	1.9553	0.70464	2.75066
Rhbdl2	4	123787874	123829904	+	ENSMUSG00000043333	rhomboid, veinlet-like 2 (Drosophila) [Source:MGI Symbol;Acc:MGI:3608413]	0.000368716	0.245627	0.310841	0.59766	1.03388	1.06822	1.0685	1.05938	2.74882
Gbp3	3	142560026	142573209	+	ENSMUSG00000028268	guanylate binding protein 3 [Source:MGI Symbol;Acc:MGI:1926263]	4.60556e-07	5.04552	5.26097	3.68583	11.3639	13.9614	16.9923	8.93527	2.7472
Mylk	16	34745210	35002420	+	ENSMUSG00000022836	myosin, light polypeptide kinase [Source:MGI Symbol;Acc:MGI:894806]	1.03733e-40	10.2434	9.97917	12.8658	30.9902	28.7071	29.084	32.1	2.73997
Gm45187	7	98904268	98908055	+	ENSMUSG00000109130	predicted gene 45187 [Source:MGI Symbol;Acc:MGI:5753763]	1.0256e-08	2.38912	1.48759	2.92914	6.98906	5.28024	6.04124	6.54044	2.73856
Ccl9	11	83572919	83578636	-	ENSMUSG00000019122	chemokine (C-C motif) ligand 9 [Source:MGI Symbol;Acc:MGI:104533]	0.000270711	1.54301	1.97253	1.73681	4.36717	3.40021	3.23182	8.17798	2.73837
Csf1	3	107741048	107760469	-	ENSMUSG00000014599	colony stimulating factor 1 (macrophage) [Source:MGI Symbol;Acc:MGI:1339753]	5.14184e-15	2.86678	2.58296	3.29043	8.03094	6.42278	7.40881	10.0282	2.73657
Ms4a6c	19	11469366	11482192	+	ENSMUSG00000079419	membrane-spanning 4-domains, subfamily A, member 6C [Source:MGI Symbol;Acc:MGI:2385644]	3.82811e-07	3.79159	3.50497	2.73775	7.66141	6.94737	9.0675	12.8813	2.73245
Pla2g5	4	138799244	138863482	-	ENSMUSG00000041193	phospholipase A2, group V [Source:MGI Symbol;Acc:MGI:101899]	0.00235186	0.784404	0.642313	0.767189	1.97342	2.14427	2.90123	0.959391	2.72743
Cilp	9	65265180	65280605	+	ENSMUSG00000042254	cartilage intermediate layer protein, nucleotide pyrophosphohydrolase [Source:MGI Symbol;Acc:MGI:2444507]	0.00690964	0.804877	0.726101	1.44686	3.23044	1.44337	1.59885	4.54366	2.72421
Lzts1	8	69132669	69184225	-	ENSMUSG00000036306	leucine zipper, putative tumor suppressor 1 [Source:MGI Symbol;Acc:MGI:2684762]	5.34762e-10	1.3218	1.46071	0.904444	3.62845	2.69991	3.32686	3.71807	2.72039
Gpr183	14	121952331	121965193	-	ENSMUSG00000051212	G protein-coupled receptor 183 [Source:MGI Symbol;Acc:MGI:2442034]	4.25647e-08	0.788657	0.934934	0.953837	2.47394	2.16569	2.06839	2.98643	2.71561
Chst11	10	82985498	83195900	+	ENSMUSG00000034612	carbohydrate sulfotransferase 11 [Source:MGI Symbol;Acc:MGI:1927166]	2.93275e-15	4.91165	3.81879	3.88604	13.3271	10.4938	9.59069	12.2694	2.71555
Vwa1	4	155768149	155774698	-	ENSMUSG00000042116	von Willebrand factor A domain containing 1 [Source:MGI Symbol;Acc:MGI:2179729]	7.79326e-13	7.81308	9.34279	8.25192	25.7535	21.2456	17.006	27.9755	2.71513
Hp	8	109575128	109579172	-	ENSMUSG00000031722	haptoglobin [Source:MGI Symbol;Acc:MGI:96211]	3.01484e-08	8.3794	14.9598	13.1049	31.7919	35.7931	38.6896	25.2381	2.70646
Ube2l6	2	84798828	84810335	+	ENSMUSG00000027078	ubiquitin-conjugating enzyme E2L 6 [Source:MGI Symbol;Acc:MGI:1914500]	3.99192e-10	7.2943	10.7431	14.735	28.0476	30.0904	31.1539	28.6971	2.70019
Laptm5	4	130913125	130936141	+	ENSMUSG00000028581	lysosomal-associated protein transmembrane 5 [Source:MGI Symbol;Acc:MGI:108046]	8.66247e-09	6.53866	6.75745	4.50185	14.5912	12.7017	15.1984	21.567	2.6994
Angptl2	2	33216069	33247717	+	ENSMUSG00000004105	angiopoietin-like 2 [Source:MGI Symbol;Acc:MGI:1347002]	1.16181e-15	2.593	2.89333	3.27088	6.73825	9.42049	7.86545	7.48283	2.69838
Adra2a	19	54045182	54048982	+	ENSMUSG00000033717	adrenergic receptor, alpha 2a [Source:MGI Symbol;Acc:MGI:87934]	5.75256e-05	1.37346	0.575963	0.823462	2.69231	1.9844	2.78915	2.50308	2.69636
H2-DMa	17	34135182	34139101	+	ENSMUSG00000037649	histocompatibility 2, class II, locus DMa [Source:MGI Symbol;Acc:MGI:95921]	3.96078e-06	2.50969	2.05244	2.13756	5.96932	5.39578	4.3166	8.4009	2.69594
Clec4a3	6	122952515	122969875	+	ENSMUSG00000043832	C-type lectin domain family 4, member a3 [Source:MGI Symbol;Acc:MGI:1920399]	1.44516e-06	2.66643	3.46873	1.74868	7.91792	6.17828	6.55609	7.64525	2.69198
Pdgfd	9	6168584	6378850	+	ENSMUSG00000032006	platelet-derived growth factor, D polypeptide [Source:MGI Symbol;Acc:MGI:1919035]	4.67286e-15	5.99552	6.26482	8.79458	20.4913	15.6708	17.8315	21.5776	2.69193
Enc1	13	97241105	97253034	+	ENSMUSG00000041773	ectodermal-neural cortex 1 [Source:MGI Symbol;Acc:MGI:109610]	2.91313e-18	3.85725	3.31805	3.45186	10.2933	8.29773	10.9292	8.6078	2.69085
Nlrc3	16	3945007	3976632	-	ENSMUSG00000049871	NLR family, CARD domain containing 3 [Source:MGI Symbol;Acc:MGI:2444070]	2.55634e-06	0.943782	0.428869	0.748244	2.14469	1.58417	1.95059	1.92986	2.69084
Rspo1	4	124986430	125009099	+	ENSMUSG00000028871	R-spondin 1 [Source:MGI Symbol;Acc:MGI:2183426]	0.000117802	1.0775	0.782056	1.55937	3.16261	2.44156	2.52667	4.13282	2.69024
Dpt	1	164796644	164824266	+	ENSMUSG00000026574	dermatopontin [Source:MGI Symbol;Acc:MGI:1928392]	0.0122446	1.54772	1.13962	1.06428	3.14252	2.0381	1.98545	6.2789	2.68784
Cyp7b1	3	18071950	18243338	-	ENSMUSG00000039519	cytochrome P450, family 7, subfamily b, polypeptide 1 [Source:MGI Symbol;Acc:MGI:104978]	0.011355	0.241021	0.59607	0.822184	1.54118	1.03821	1.18522	2.17385	2.68421
Kcnn4	7	24370263	24386690	+	ENSMUSG00000054342	potassium intermediate/small conductance calcium-activated channel, subfamily N, member 4 [Source:MGI Symbol;Acc:MGI:1277957]	0.0476854	6.25985	4.78485	3.42887	10.3671	20.489	15.3171	5.59916	2.68277
Mrap	16	90738324	90749785	+	ENSMUSG00000039956	melanocortin 2 receptor accessory protein [Source:MGI Symbol;Acc:MGI:1924287]	5.41155e-19	11.094	16.2191	16.3665	39.7724	37.3448	41.2408	37.8321	2.68186
Cpxm1	2	130390775	130397574	-	ENSMUSG00000027408	carboxypeptidase X 1 (M14 family) [Source:MGI Symbol;Acc:MGI:1934569]	1.19284e-14	8.63407	9.50958	13.225	26.8671	24.5611	26.8393	33.7917	2.67925
Rab7b	1	131688695	131715439	+	ENSMUSG00000052688	RAB7B, member RAS oncogene family [Source:MGI Symbol;Acc:MGI:2442295]	4.64608e-09	1.70605	1.8331	2.81263	6.41449	4.87335	4.69854	6.6976	2.67846
Tlr12	4	128615443	128618619	-	ENSMUSG00000062545	toll-like receptor 12 [Source:MGI Symbol;Acc:MGI:3045221]	2.89693e-10	1.24154	1.41352	1.15506	3.46226	2.90502	3.09755	4.11009	2.67214
Arhgap20	9	51765337	51853856	+	ENSMUSG00000053199	Rho GTPase activating protein 20 [Source:MGI Symbol;Acc:MGI:2445175]	1.28334e-22	3.08663	3.37646	4.33083	9.8534	8.2766	9.54185	10.7301	2.66831
Syt4	18	31437808	31447415	-	ENSMUSG00000024261	synaptotagmin IV [Source:MGI Symbol;Acc:MGI:101759]	1.97461e-16	2.72111	2.90672	3.51375	8.97811	6.54517	8.82322	8.10068	2.66205
P2rx4	5	122707544	122729738	+	ENSMUSG00000029470	purinergic receptor P2X, ligand-gated ion channel 4 [Source:MGI Symbol;Acc:MGI:1338859]	1.98762e-09	2.10554	1.7899	1.70538	4.33121	5.7686	5.85375	3.88335	2.65634
Bex2	X	136066564	136068236	-	ENSMUSG00000042750	brain expressed X-linked 2 [Source:MGI Symbol;Acc:MGI:1338017]	0.0225421	0.899313	0.683806	1.07572	2.2423	1.19328	2.26384	3.70918	2.65396
Mrc1	2	14229392	14332057	+	ENSMUSG00000026712	mannose receptor, C type 1 [Source:MGI Symbol;Acc:MGI:97142]	1.46674e-05	4.03336	4.15874	4.37922	7.96256	9.38304	8.57387	18.5222	2.65138
Ccdc170	10	4482502	4562231	+	ENSMUSG00000019767	coiled-coil domain containing 170 [Source:MGI Symbol;Acc:MGI:2685067]	1.51925e-06	0.458906	0.503313	0.498096	1.26997	1.12428	1.20356	1.53613	2.63673
Il16	7	83642825	83745726	-	ENSMUSG00000001741	interleukin 16 [Source:MGI Symbol;Acc:MGI:1270855]	2.85408e-09	0.759642	0.635212	0.590083	1.87865	1.36407	1.61995	2.11078	2.63489
Nrgn	9	37544492	37552904	-	ENSMUSG00000053310	neurogranin [Source:MGI Symbol;Acc:MGI:1927184]	0.000284921	1.43717	1.23627	1.26278	3.61565	2.38598	2.87927	4.94439	2.63425
Plbd1	6	136612070	136661928	-	ENSMUSG00000030214	phospholipase B domain containing 1 [Source:MGI Symbol;Acc:MGI:1914107]	6.35771e-10	2.95206	2.81417	2.23403	7.27441	5.26674	7.29449	8.24087	2.63209
Unc93b1	19	3935186	3949340	+	ENSMUSG00000036908	unc-93 homolog B1 (C. elegans) [Source:MGI Symbol;Acc:MGI:1859307]	1.34718e-22	9.67782	8.45669	9.47857	23.4423	20.3985	24.3978	28.6364	2.63123
Sspn	6	145931641	145965223	+	ENSMUSG00000030255	sarcospan [Source:MGI Symbol;Acc:MGI:1353511]	1.48735e-15	1.06816	1.23594	1.23139	3.18751	2.63502	3.11164	3.44923	2.62695
Loxl3	6	83034173	83052562	+	ENSMUSG00000000693	lysyl oxidase-like 3 [Source:MGI Symbol;Acc:MGI:1337004]	2.42372e-17	3.15043	3.7683	4.34957	9.42786	8.34591	10.0183	11.653	2.6254
Mdfi	17	47815328	47834691	-	ENSMUSG00000032717	MyoD family inhibitor [Source:MGI Symbol;Acc:MGI:107687]	2.70216e-06	2.87027	3.63093	5.48029	11.9289	7.60615	8.96383	13.4385	2.62514
Abca9	11	110100749	110168196	-	ENSMUSG00000041797	ATP-binding cassette, sub-family A (ABC1), member 9 [Source:MGI Symbol;Acc:MGI:2386796]	7.58749e-12	2.04692	1.70188	1.85069	4.41304	4.32515	4.34765	6.502	2.62361
Rassf9	10	102512222	102549736	+	ENSMUSG00000044921	Ras association (RalGDS/AF-6) domain family (N-terminal) member 9 [Source:MGI Symbol;Acc:MGI:2384307]	7.8319e-17	1.78942	1.60143	1.42905	4.16072	4.37411	4.55549	3.77018	2.62358
Adamtsl1	4	85514172	86428385	+	ENSMUSG00000066113	ADAMTS-like 1 [Source:MGI Symbol;Acc:MGI:1924989]	5.68872e-13	1.60382	1.28827	1.25962	3.14621	4.14658	3.91362	3.30025	2.6206
Neurl3	1	36264597	36274679	-	ENSMUSG00000047180	neuralized E3 ubiquitin protein ligase 3 [Source:MGI Symbol;Acc:MGI:2429944]	0.000165728	0.955642	0.750318	0.43615	1.8542	1.54367	1.7438	2.33882	2.61908
Mug1	6	121838541	121889057	+	ENSMUSG00000059908	murinoglobulin 1 [Source:MGI Symbol;Acc:MGI:99837]	7.3595e-10	0.733867	0.564261	0.738865	2.06758	1.52645	1.78792	1.72462	2.61657
Ccdc80	16	45093402	45127924	+	ENSMUSG00000022665	coiled-coil domain containing 80 [Source:MGI Symbol;Acc:MGI:1915146]	7.04214e-09	20.5262	23.6469	35.325	61.7037	59.7721	62.6525	93.2027	2.61639
Masp1	16	23451785	23520590	-	ENSMUSG00000022887	mannan-binding lectin serine peptidase 1 [Source:MGI Symbol;Acc:MGI:88492]	0.000890752	9.37955	6.11928	5.84361	15.3316	27.2719	22.0601	9.73659	2.61451
Plekha4	7	45526330	45554229	+	ENSMUSG00000040428	pleckstrin homology domain containing, family A (phosphoinositide binding specific) member 4 [Source:MGI Symbol;Acc:MGI:1916467]	2.41011e-06	0.336872	0.39649	0.626813	1.00498	1.16185	1.35063	1.21907	2.61172
F13a1	13	36867178	37050244	-	ENSMUSG00000039109	coagulation factor XIII, A1 subunit [Source:MGI Symbol;Acc:MGI:1921395]	0.00030759	2.71996	1.94916	1.43341	3.24822	6.3193	4.32444	7.35439	2.61117
Ccdc171	4	83525545	83864670	+	ENSMUSG00000052407	coiled-coil domain containing 171 [Source:MGI Symbol;Acc:MGI:1922152]	8.69311e-08	0.7542	0.860868	0.494763	1.96128	1.74151	1.94156	1.69116	2.60762
Fads6	11	115279622	115297663	-	ENSMUSG00000044788	fatty acid desaturase domain family, member 6 [Source:MGI Symbol;Acc:MGI:3039592]	0.00150106	2.53715	1.34155	1.14371	3.14215	6.16157	5.07347	3.07171	2.60566
P2rx7	5	122643911	122691432	+	ENSMUSG00000029468	purinergic receptor P2X, ligand-gated ion channel, 7 [Source:MGI Symbol;Acc:MGI:1339957]	7.07968e-23	1.88494	1.75831	1.85308	4.90411	4.12774	4.70628	5.30139	2.59803
Vav1	17	57279100	57328031	+	ENSMUSG00000034116	vav 1 oncogene [Source:MGI Symbol;Acc:MGI:98923]	1.5291e-11	1.90312	1.73517	1.77055	3.90252	4.14121	4.96289	5.69919	2.59379
Tlr8	X	167242696	167264329	-	ENSMUSG00000040522	toll-like receptor 8 [Source:MGI Symbol;Acc:MGI:2176887]	0.000301593	0.630848	0.735725	0.451466	1.34293	1.64612	1.15338	2.13876	2.5912
Fam151a	4	106733889	106748292	+	ENSMUSG00000034871	family with sequence simliarity 151, member A [Source:MGI Symbol;Acc:MGI:2657115]	0.0012201	0.36197	0.525437	0.589323	1.47981	1.07195	1.31027	1.2369	2.58963
P2ry12	3	59216272	59262871	-	ENSMUSG00000036353	purinergic receptor P2Y, G-protein coupled 12 [Source:MGI Symbol;Acc:MGI:1918089]	0.00102834	1.27585	0.683488	0.784254	2.10644	2.07932	1.79258	3.48906	2.58804
Mpp6	6	50110241	50198939	+	ENSMUSG00000038388	membrane protein, palmitoylated 6 (MAGUK p55 subfamily member 6) [Source:MGI Symbol;Acc:MGI:1927340]	1.29573e-18	5.69483	5.38544	5.71234	15.4005	12.143	12.8087	17.5725	2.58707
Psg29	7	17203477	17215760	+	ENSMUSG00000023159	pregnancy-specific glycoprotein 29 [Source:MGI Symbol;Acc:MGI:1891361]	0.000191973	2.70587	3.17527	4.07341	8.32172	9.59351	11.979	4.41289	2.58479
Klhl6	16	19946499	19983037	-	ENSMUSG00000043008	kelch-like 6 [Source:MGI Symbol;Acc:MGI:2686922]	1.15661e-10	5.18623	4.4804	6.50233	14.2796	11.7572	11.876	17.5652	2.57336
Igsf10	3	59316735	59344394	-	ENSMUSG00000036334	immunoglobulin superfamily, member 10 [Source:MGI Symbol;Acc:MGI:1923481]	2.15246e-08	1.58301	1.70891	1.50996	4.20003	2.88479	3.74236	5.62894	2.57026
Tlr13	X	106143204	106160493	+	ENSMUSG00000033777	toll-like receptor 13 [Source:MGI Symbol;Acc:MGI:3045213]	3.90273e-06	1.4906	1.55242	1.55847	4.05812	2.90083	3.10654	5.70242	2.57003
Spa17	9	37603290	37613722	-	ENSMUSG00000001948	sperm autoantigenic protein 17 [Source:MGI Symbol;Acc:MGI:1333778]	0.00140127	0.656049	0.952324	1.47501	2.93995	2.64933	2.50921	2.4248	2.55968
Slc26a7	4	14502430	14621805	-	ENSMUSG00000040569	solute carrier family 26, member 7 [Source:MGI Symbol;Acc:MGI:2384791]	0.000550875	2.01861	0.806199	2.6133	4.94746	5.08947	4.40304	4.1025	2.5573
Wisp1	15	66891320	66923201	+	ENSMUSG00000005124	WNT1 inducible signaling pathway protein 1 [Source:MGI Symbol;Acc:MGI:1197008]	0.000200902	2.0919	1.55646	1.91685	4.47276	2.4282	5.33302	6.70331	2.5521
Hist1h2ad	13	23574381	23574952	+	ENSMUSG00000071478	histone cluster 1, H2ad [Source:MGI Symbol;Acc:MGI:2448289]	3.02613e-05	73.9268	94.6038	38.587	193.927	157.256	155.504	197.477	2.54987
CT010498.2	13	60842621	60896894	-	ENSMUSG00000114635	No description	0.007673	47.6563	72.1387	71.9536	108.954	232.579	104.337	205.608	2.54817
Ogn	13	49608046	49624501	+	ENSMUSG00000021390	osteoglycin [Source:MGI Symbol;Acc:MGI:109278]	0.00011146	2.07971	1.99073	3.49112	6.35536	4.25402	5.83604	9.21273	2.54493
Cd84	1	171839697	171890718	+	ENSMUSG00000038147	CD84 antigen [Source:MGI Symbol;Acc:MGI:1336885]	8.0629e-07	0.823104	0.814447	0.739956	1.71886	1.65824	1.85705	2.83264	2.54472
Prss35	9	86743649	86758443	+	ENSMUSG00000033491	protease, serine 35 [Source:MGI Symbol;Acc:MGI:2444800]	6.81742e-07	10.7287	13.0556	9.98137	34.0359	18.9627	23.8807	37.6608	2.54415
Nup35	2	80617236	80658906	+	ENSMUSG00000026999	nucleoporin 35 [Source:MGI Symbol;Acc:MGI:1916732]	8.18262e-05	2.1024	1.86781	4.66544	7.69002	6.56944	6.90652	8.07589	2.53964
Dnm3os	1	162217623	162225550	+	ENSMUSG00000078190	dynamin 3, opposite strand [Source:MGI Symbol;Acc:MGI:3052332]	2.78441e-10	1.44868	0.98419	1.07549	2.74726	2.61783	2.9503	3.56349	2.53941
Slc16a2	X	103697414	103821983	-	ENSMUSG00000033965	solute carrier family 16 (monocarboxylic acid transporters), member 2 [Source:MGI Symbol;Acc:MGI:1203732]	2.07031e-09	5.66042	3.76598	3.58249	10.6034	9.72587	10.6835	13.0151	2.53833
Sec16b	1	157506728	157568425	+	ENSMUSG00000026589	SEC16 homolog B (S. cerevisiae) [Source:MGI Symbol;Acc:MGI:2148802]	5.20169e-05	1.59757	1.23475	3.0025	5.60394	4.11336	4.33226	5.69761	2.53828
Fam26f	10	34126067	34127984	-	ENSMUSG00000046031	family with sequence similarity 26, member F [Source:MGI Symbol;Acc:MGI:2443082]	0.0347595	0.63626	0.461799	0.246642	1.15051	1.02777	1.12985	1.24239	2.53803
Ublcp1	11	44454571	44470498	-	ENSMUSG00000041231	ubiquitin-like domain containing CTD phosphatase 1 [Source:MGI Symbol;Acc:MGI:1933105]	8.97756e-16	7.89534	8.3031	10.1264	24.6712	19.2225	25.2291	19.9361	2.5373
Gm14399	2	175129493	175142012	-	ENSMUSG00000090093	predicted gene 14399 [Source:MGI Symbol;Acc:MGI:3650082]	1.26083e-09	1.33633	1.20554	1.07467	3.07704	2.9818	3.06294	3.1085	2.53633
Irf5	6	29526625	29541871	+	ENSMUSG00000029771	interferon regulatory factor 5 [Source:MGI Symbol;Acc:MGI:1350924]	2.42618e-05	1.85698	1.75842	1.41183	4.72834	3.1609	3.25665	5.83171	2.53285
Higd1b	11	102835849	102838040	+	ENSMUSG00000020928	HIG1 domain family, member 1B [Source:MGI Symbol;Acc:MGI:1922939]	1.02316e-07	3.3557	2.98234	3.50423	8.0762	8.62863	9.20503	7.2211	2.52464
Tifab	13	56173704	56178885	-	ENSMUSG00000049625	TRAF-interacting protein with forkhead- associated domain, family member B [Source:MGI Symbol;Acc:MGI:2385852]	0.000208517	0.995236	0.850762	0.756161	2.51948	1.60763	1.61777	3.01218	2.52398
Aoc3	11	101330605	101341938	+	ENSMUSG00000019326	amine oxidase, copper containing 3 [Source:MGI Symbol;Acc:MGI:1306797]	3.61649e-08	0.928894	0.765301	0.73573	2.21455	1.73365	1.82097	2.40556	2.52314
Ifi211	1	173896345	173913046	-	ENSMUSG00000026536	interferon activated gene 211 [Source:MGI Symbol;Acc:MGI:3041120]	4.78968e-06	1.52732	2.01266	3.05349	5.51842	4.43557	6.15231	6.06433	2.52189
Arhgap28	17	67842713	68004120	-	ENSMUSG00000024043	Rho GTPase activating protein 28 [Source:MGI Symbol;Acc:MGI:2147003]	2.14758e-16	7.18464	5.90887	5.18877	14.9813	14.0887	16.8784	15.4734	2.51973
Mc5r	18	68337603	68339711	+	ENSMUSG00000007480	melanocortin 5 receptor [Source:MGI Symbol;Acc:MGI:99420]	0.0142781	0.648945	0.579699	0.417975	1.27156	1.3708	1.71833	1.16968	2.51897
Ptprr	10	116018213	116274932	+	ENSMUSG00000020151	protein tyrosine phosphatase, receptor type, R [Source:MGI Symbol;Acc:MGI:109559]	2.07017e-05	0.567436	0.407113	0.509707	1.00606	1.61984	1.1386	1.21989	2.51864
Lyz2	10	117277331	117282321	-	ENSMUSG00000069516	lysozyme 2 [Source:MGI Symbol;Acc:MGI:96897]	9.91194e-08	101.025	120.458	94.4801	185.589	217.585	324.548	332.084	2.51565
Gli2	1	118834132	119053619	-	ENSMUSG00000048402	GLI-Kruppel family member GLI2 [Source:MGI Symbol;Acc:MGI:95728]	1.62791e-05	1.97603	1.46281	1.46914	4.48534	2.61902	3.66123	5.68171	2.51335
Gm16046	17	13675662	13683516	-	ENSMUSG00000085705	predicted gene 16046 [Source:MGI Symbol;Acc:MGI:3802093]	0.00064233	0.954206	1.21503	1.35497	3.07973	3.61001	2.79893	2.31152	2.51124
Tlr2	3	83836272	83841767	-	ENSMUSG00000027995	toll-like receptor 2 [Source:MGI Symbol;Acc:MGI:1346060]	1.45279e-16	4.36871	5.41973	5.08497	11.6929	10.4144	13.4704	14.2211	2.51113
Lypd6b	2	49787688	49948849	+	ENSMUSG00000026765	LY6/PLAUR domain containing 6B [Source:MGI Symbol;Acc:MGI:1919147]	0.0207421	0.55689	0.452695	0.953302	1.11382	1.85309	2.61072	0.987987	2.50866
Fam212b	3	105704599	105720842	+	ENSMUSG00000048458	family with sequence similarity 212, member B [Source:MGI Symbol;Acc:MGI:1923497]	3.46702e-07	0.679422	0.692725	1.12874	2.11755	1.82261	2.36659	2.03061	2.50032
Tgtp2	11	49057194	49064206	-	ENSMUSG00000078921	T cell specific GTPase 2 [Source:MGI Symbol;Acc:MGI:3710083]	4.92139e-07	0.809473	0.649613	0.973504	1.9744	1.89756	2.05502	2.13135	2.48449
Asprv1	6	86628164	86629710	+	ENSMUSG00000033508	aspartic peptidase, retroviral-like 1 [Source:MGI Symbol;Acc:MGI:1915105]	0.00984676	2.06226	1.56029	1.46512	3.85582	2.72554	2.82724	7.4366	2.48324
Chat	14	32408203	32465909	-	ENSMUSG00000021919	choline acetyltransferase [Source:MGI Symbol;Acc:MGI:88392]	7.1102e-07	4.27302	4.89426	8.6037	14.8983	15.1384	15.7679	12.956	2.47991
Apitd1	4	149127121	149137629	-	ENSMUSG00000073705	apoptosis-inducing, TAF9-like domain 1 [Source:MGI Symbol;Acc:MGI:1917178]	7.47826e-07	1.36734	1.70549	2.14843	4.52931	3.60755	3.93474	5.16186	2.47547
BC035044	6	128849090	128891126	-	ENSMUSG00000090164	cDNA sequence BC035044 [Source:MGI Symbol;Acc:MGI:2448540]	0.000542984	0.988733	0.885957	0.851723	1.9347	2.75061	2.40104	1.86935	2.46359
Il10ra	9	45253837	45269149	-	ENSMUSG00000032089	interleukin 10 receptor, alpha [Source:MGI Symbol;Acc:MGI:96538]	8.45522e-08	2.32155	2.5997	1.69702	5.8041	4.54026	4.82473	6.56383	2.46283
Jph2	2	163336242	163397993	-	ENSMUSG00000017817	junctophilin 2 [Source:MGI Symbol;Acc:MGI:1891496]	4.53953e-06	0.722515	0.791552	1.1795	2.55938	2.21308	2.31279	1.75686	2.46201
Mfap2	4	141010418	141015984	+	ENSMUSG00000060572	microfibrillar-associated protein 2 [Source:MGI Symbol;Acc:MGI:99559]	2.90569e-05	10.0588	7.0921	8.46687	22.8658	12.6504	20.5316	27.9386	2.45883
Hgf	5	16553495	16620152	+	ENSMUSG00000028864	hepatocyte growth factor [Source:MGI Symbol;Acc:MGI:96079]	2.46112e-07	6.10246	4.95256	3.17663	10.989	11.7416	12.2457	11.6795	2.45874
Cldn14	16	93919031	94008837	-	ENSMUSG00000047109	claudin 14 [Source:MGI Symbol;Acc:MGI:1860425]	0.000720831	0.560299	0.57076	0.768188	1.8362	1.45287	1.28096	1.65343	2.45761
Sorcs2	5	36017180	36398139	-	ENSMUSG00000029093	sortilin-related VPS10 domain containing receptor 2 [Source:MGI Symbol;Acc:MGI:1932289]	6.70952e-08	0.573335	0.52295	0.680543	1.70975	1.08048	1.43129	1.5938	2.45465
Hes1	16	30064384	30067796	+	ENSMUSG00000022528	hairy and enhancer of split 1 (Drosophila) [Source:MGI Symbol;Acc:MGI:104853]	1.40396e-14	6.91968	7.19246	9.21938	21.6802	16.6283	17.3172	20.6845	2.45302
Gm2415	9	118890075	118926455	-	ENSMUSG00000086119	predicted gene 2415 [Source:MGI Symbol;Acc:MGI:3780582]	2.50141e-07	0.683333	0.826608	0.910256	1.91938	2.10727	2.12564	1.72853	2.4422
S1pr3	13	51408639	51422797	+	ENSMUSG00000067586	sphingosine-1-phosphate receptor 3 [Source:MGI Symbol;Acc:MGI:1339365]	2.63309e-07	6.5245	5.10654	6.21513	14.6161	11.0746	11.9624	20.4261	2.44082
Slc6a2	8	92960079	93001667	+	ENSMUSG00000055368	solute carrier family 6 (neurotransmitter transporter, noradrenalin), member 2 [Source:MGI Symbol;Acc:MGI:1270850]	3.66558e-08	28.0069	27.8797	50.4991	94.5366	82.5109	77.9923	90.8018	2.43812
Nxpe4	9	48162023	48400025	+	ENSMUSG00000044229	neurexophilin and PC-esterase domain family, member 4 [Source:MGI Symbol;Acc:MGI:1924792]	4.13868e-10	2.68881	1.9278	1.84418	5.08267	5.65898	5.4208	4.82051	2.4358
Myo1f	17	33555719	33607764	+	ENSMUSG00000024300	myosin IF [Source:MGI Symbol;Acc:MGI:107711]	2.17331e-12	3.02187	2.73018	2.4929	6.24753	5.70121	6.55932	8.26812	2.43569
Arl4c	1	88673125	88702221	-	ENSMUSG00000049866	ADP-ribosylation factor-like 4C [Source:MGI Symbol;Acc:MGI:2445172]	2.13741e-07	2.34473	2.09532	2.48601	6.26759	3.97517	4.84755	7.2742	2.42178
Kcna6	6	126708329	126740674	-	ENSMUSG00000038077	potassium voltage-gated channel, shaker- related, subfamily, member 6 [Source:MGI Symbol;Acc:MGI:96663]	1.84356e-05	0.751293	0.764823	0.671728	2.02512	1.82825	2.00718	1.19211	2.41768
Pcsk9	4	106442329	106464329	-	ENSMUSG00000044254	proprotein convertase subtilisin/kexin type 9 [Source:MGI Symbol;Acc:MGI:2140260]	0.0287242	1.30146	0.462338	2.66684	3.96328	2.75426	3.44301	4.10834	2.41538
Gm43796	17	24163865	24186287	-	ENSMUSG00000107169	predicted gene 43796 [Source:MGI Symbol;Acc:MGI:5663933]	2.56875e-15	3.31543	4.40815	4.23782	9.79163	8.70852	9.97124	10.0124	2.41299
Gas6	8	13465374	13494490	-	ENSMUSG00000031451	growth arrest specific 6 [Source:MGI Symbol;Acc:MGI:95660]	7.08162e-18	50.6981	57.8526	57.2268	140.913	107.506	155.328	129.451	2.41226
Azin2	4	128930233	128962442	-	ENSMUSG00000028789	antizyme inhibitor 2 [Source:MGI Symbol;Acc:MGI:2442093]	1.46304e-15	1.70096	1.84138	1.70318	4.27024	3.85364	4.5603	4.16176	2.40862
Eva1a	6	82041043	82093099	+	ENSMUSG00000035104	eva-1 homolog A (C. elegans) [Source:MGI Symbol;Acc:MGI:2385247]	1.51286e-09	1.42688	1.42087	1.42368	3.58976	3.03976	3.16937	3.91104	2.40726
Hist1h2bg	13	23571396	23572013	+	ENSMUSG00000058385	histone cluster 1, H2bg [Source:MGI Symbol;Acc:MGI:2448386]	0.0243338	280.173	275.403	99.1981	547.509	453.708	512.408	582.345	2.40079
Tro	X	150645304	150657583	-	ENSMUSG00000025272	trophinin [Source:MGI Symbol;Acc:MGI:1928994]	0.00118464	0.834786	1.10791	1.44972	2.71522	1.7273	2.11118	4.30463	2.40057
Rian	12	109603940	109661716	+	ENSMUSG00000097451	RNA imprinted and accumulated in nucleus [Source:MGI Symbol;Acc:MGI:1922995]	1.41571e-10	1.36155	1.20987	1.5597	3.58046	2.88535	2.65418	4.10239	2.40051
C1rl	6	124493113	124510643	+	ENSMUSG00000038527	complement component 1, r subcomponent-like [Source:MGI Symbol;Acc:MGI:2660692]	0.00934289	2.69794	1.82763	0.717145	4.09069	3.48644	4.54873	4.64454	2.3991
Tead2	7	45215753	45233644	+	ENSMUSG00000030796	TEA domain family member 2 [Source:MGI Symbol;Acc:MGI:104904]	4.2495e-12	8.08057	9.05088	10.8201	23.3161	17.9549	20.315	27.7585	2.3973
Col6a1	10	76708792	76726168	-	ENSMUSG00000001119	collagen, type VI, alpha 1 [Source:MGI Symbol;Acc:MGI:88459]	2.72583e-21	76.3874	71.8979	68.9966	176.817	145.585	165.914	203.643	2.38846
Trim30a	7	104409025	104465193	-	ENSMUSG00000030921	tripartite motif-containing 30A [Source:MGI Symbol;Acc:MGI:98178]	6.62372e-09	3.64035	3.05864	3.1111	6.92208	8.95727	8.88134	6.41163	2.38318
Efna3	3	89313899	89322965	-	ENSMUSG00000028039	ephrin A3 [Source:MGI Symbol;Acc:MGI:106644]	1.6888e-06	2.62146	4.12819	3.74697	9.21815	8.89246	9.02373	6.20235	2.38196
Cdkn2b	4	89306289	89311032	-	ENSMUSG00000073802	cyclin-dependent kinase inhibitor 2B (p15, inhibits CDK4) [Source:MGI Symbol;Acc:MGI:104737]	0.00267496	1.41579	1.97457	3.44788	5.57851	3.56497	5.66528	6.8997	2.38092
Zcchc5	X	106837082	106840644	-	ENSMUSG00000047686	zinc finger, CCHC domain containing 5 [Source:MGI Symbol;Acc:MGI:2685221]	4.83175e-05	1.37734	0.91399	1.72074	2.56172	3.76636	3.11239	3.26027	2.37423
Col6a2	10	76595762	76623630	-	ENSMUSG00000020241	collagen, type VI, alpha 2 [Source:MGI Symbol;Acc:MGI:88460]	1.32517e-08	27.7	19.4912	17.9668	53.2718	41.9537	49.442	61.4381	2.37237
Id3	4	136143497	136145755	+	ENSMUSG00000007872	inhibitor of DNA binding 3 [Source:MGI Symbol;Acc:MGI:96398]	2.02028e-13	98.6518	116.688	141.647	305.185	242.851	249.223	331.445	2.37132
Ctsw	19	5465240	5468498	-	ENSMUSG00000024910	cathepsin W [Source:MGI Symbol;Acc:MGI:1338045]	5.50491e-07	2.91912	2.96163	2.9786	6.39635	6.00824	6.63716	8.90459	2.36584
G0s2	1	193272161	193273217	-	ENSMUSG00000009633	G0/G1 switch gene 2 [Source:MGI Symbol;Acc:MGI:1316737]	1.04603e-05	2.19769	2.38458	2.7881	5.65464	5.86285	5.18525	6.46481	2.35751
Tsku	7	98350668	98361328	-	ENSMUSG00000049580	tsukushi, small leucine rich proteoglycan [Source:MGI Symbol;Acc:MGI:2443855]	1.88126e-17	8.34901	6.25759	7.76745	17.0453	17.9255	18.2836	17.0453	2.35652
Lbh	17	72918305	72941942	+	ENSMUSG00000024063	limb-bud and heart [Source:MGI Symbol;Acc:MGI:1925139]	3.6057e-08	4.46754	3.58825	4.76213	10.4091	8.01999	8.76099	13.0777	2.35614
Arhgap32	9	32116136	32268446	+	ENSMUSG00000041444	Rho GTPase activating protein 32 [Source:MGI Symbol;Acc:MGI:2450166]	7.01238e-09	0.712451	0.60124	0.521463	1.57047	1.15629	1.35047	1.68126	2.35341
Catsperz	19	6922426	6925380	-	ENSMUSG00000050623	cation channel sperm associated auxiliary subunit zeta [Source:MGI Symbol;Acc:MGI:1914327]	0.00730987	1.33688	1.58125	1.86563	4.55452	2.33945	4.50449	3.6049	2.35223
Bin2	15	100641077	100669553	-	ENSMUSG00000098112	bridging integrator 2 [Source:MGI Symbol;Acc:MGI:3611448]	6.36061e-05	2.26979	1.75281	1.25848	3.97995	3.20351	4.37824	4.89256	2.33678
Gprc5c	11	114851152	114872617	+	ENSMUSG00000051043	G protein-coupled receptor, family C, group 5, member C [Source:MGI Symbol;Acc:MGI:1917605]	1.22792e-10	2.49939	2.70771	3.8892	7.1366	6.03812	7.45059	7.69081	2.3347
Ptpn18	1	34459762	34475733	+	ENSMUSG00000026126	protein tyrosine phosphatase, non-receptor type 18 [Source:MGI Symbol;Acc:MGI:108410]	1.8191e-15	1.54575	1.49588	1.82045	3.73427	3.39172	3.64683	4.35919	2.33419
Tjp2	19	24094523	24225026	-	ENSMUSG00000024812	tight junction protein 2 [Source:MGI Symbol;Acc:MGI:1341872]	4.01059e-18	27.3035	21.7274	23.8853	56.0951	59.3802	59.6872	51.4812	2.33121
AC139323.1	13	3899209	3900248	-	ENSMUSG00000113128	No description	0.00663536	1.17127	1.02553	0.882123	3.10456	2.25236	1.91991	2.28707	2.32969
Slc46a1	11	78465697	78472059	+	ENSMUSG00000020829	solute carrier family 46, member 1 [Source:MGI Symbol;Acc:MGI:1098733]	8.69182e-26	7.15655	7.36306	8.62041	19.42	16.5949	17.9975	17.7777	2.32682
Snrpf	10	93583029	93589706	-	ENSMUSG00000020018	small nuclear ribonucleoprotein polypeptide F [Source:MGI Symbol;Acc:MGI:1917128]	3.66561e-18	21.4911	24.7095	26.3872	59.3006	49.0799	52.7309	63.9332	2.32523
Krt23	11	99477974	99493137	-	ENSMUSG00000006777	keratin 23 [Source:MGI Symbol;Acc:MGI:2148866]	6.48537e-09	10.0074	8.68018	7.99995	20.6309	16.3148	19.6238	26.0544	2.32198
Fgd3	13	49261554	49320311	-	ENSMUSG00000037946	FYVE, RhoGEF and PH domain containing 3 [Source:MGI Symbol;Acc:MGI:1353657]	4.6627e-05	0.97448	0.746962	0.888648	2.22102	1.54293	1.60525	2.70484	2.32004
Lyl1	8	84701457	84704715	+	ENSMUSG00000034041	lymphoblastomic leukemia 1 [Source:MGI Symbol;Acc:MGI:96891]	0.000102159	2.22355	1.87114	1.28917	4.16513	3.38354	3.98813	5.06993	2.3134
Pclaf	9	65890237	65903266	+	ENSMUSG00000040204	PCNA clamp associated factor [Source:MGI Symbol;Acc:MGI:1915276]	9.00504e-15	20.5243	21.32	26.7079	54.099	45.3792	48.0839	63.6198	2.31045
Dtx4	19	12466341	12501996	-	ENSMUSG00000039982	deltex 4, E3 ubiquitin ligase [Source:MGI Symbol;Acc:MGI:2672905]	0.000515944	3.30024	1.34372	2.38701	5.89485	4.49393	4.76643	6.45821	2.30553
Ccnd2	6	127125162	127152193	-	ENSMUSG00000000184	cyclin D2 [Source:MGI Symbol;Acc:MGI:88314]	1.32148e-05	0.961727	0.811378	0.820174	2.25086	1.36927	1.76844	2.57438	2.30296
Zfp365	10	67886103	67912662	-	ENSMUSG00000037855	zinc finger protein 365 [Source:MGI Symbol;Acc:MGI:2143676]	1.53615e-06	0.690942	0.571588	0.570237	1.47193	1.28711	1.58925	1.27766	2.30224
Cyp4b1	4	115624725	115647723	-	ENSMUSG00000028713	cytochrome P450, family 4, subfamily b, polypeptide 1 [Source:MGI Symbol;Acc:MGI:103225]	1.49554e-05	2.90543	3.6328	5.69314	9.26627	9.80175	10.6418	7.83211	2.30199
Serpinb9g	13	33484790	33496004	+	ENSMUSG00000057726	serine (or cysteine) peptidase inhibitor, clade B, member 9g [Source:MGI Symbol;Acc:MGI:1919260]	0.00903385	1.35457	3.14608	2.01634	4.34501	6.90458	5.55093	3.19918	2.30164
Cybb	X	9435252	9487771	-	ENSMUSG00000015340	cytochrome b-245, beta polypeptide [Source:MGI Symbol;Acc:MGI:88574]	9.60901e-14	3.45557	3.34408	2.99187	7.20801	6.35624	7.52235	8.95951	2.30144
Tmc7	7	118535841	118584736	-	ENSMUSG00000042246	transmembrane channel-like gene family 7 [Source:MGI Symbol;Acc:MGI:2443317]	7.82829e-05	1.85199	2.21108	1.73235	4.04522	4.99138	5.79099	2.94806	2.30039
Gm45133	7	5059277	5062049	-	ENSMUSG00000109274	predicted gene 45133 [Source:MGI Symbol;Acc:MGI:5753709]	0.00423678	0.376524	0.769239	0.583828	1.10514	1.57121	1.47439	1.13784	2.29328
Vill	9	119052778	119071525	+	ENSMUSG00000038775	villin-like [Source:MGI Symbol;Acc:MGI:1201781]	1.24305e-06	27.1544	24.4831	23.1332	50.3305	72.0427	64.6095	41.4406	2.29124
Ptpn22	3	103859795	103912247	+	ENSMUSG00000027843	protein tyrosine phosphatase, non-receptor type 22 (lymphoid) [Source:MGI Symbol;Acc:MGI:107170]	0.00234928	1.32707	1.36711	0.597401	2.47168	3.00802	2.65947	1.90585	2.2888
Daam2	17	49456022	49564343	-	ENSMUSG00000040260	dishevelled associated activator of morphogenesis 2 [Source:MGI Symbol;Acc:MGI:1923691]	5.73097e-09	11.0976	10.5327	14.3185	29.0175	22.2328	23.1693	35.2449	2.28793
Ghr	15	3317760	3583492	-	ENSMUSG00000055737	growth hormone receptor [Source:MGI Symbol;Acc:MGI:95708]	5.19685e-14	2.24257	2.04	1.78235	4.45508	4.82825	4.92578	4.28421	2.28692
Pde1a	2	79834453	80129458	-	ENSMUSG00000059173	phosphodiesterase 1A, calmodulin-dependent [Source:MGI Symbol;Acc:MGI:1201792]	2.46081e-11	1.14815	1.0831	1.31053	2.68524	2.27544	2.78348	3.05203	2.28618
Tmem200b	4	131921771	131923140	+	ENSMUSG00000070720	transmembrane protein 200B [Source:MGI Symbol;Acc:MGI:3646343]	0.000203231	2.96379	4.09739	3.97845	9.74653	6.5999	6.14211	11.1256	2.28365
Gimap3	6	48764464	48770851	-	ENSMUSG00000039264	GTPase, IMAP family member 3 [Source:MGI Symbol;Acc:MGI:1932723]	0.0031603	0.495198	0.413873	0.816702	1.29538	1.30894	1.10688	1.52576	2.27592
Mxra7	11	116803062	116828046	-	ENSMUSG00000020814	matrix-remodelling associated 7 [Source:MGI Symbol;Acc:MGI:1914872]	2.64374e-14	5.65258	7.09014	8.39609	16.6851	14.6954	16.0656	16.5866	2.27187
Dubr	16	50719294	50732773	-	ENSMUSG00000022639	Dppa2 upstream binding RNA [Source:MGI Symbol;Acc:MGI:1915440]	1.0979e-12	14.1326	13.1968	17.2541	35.403	30.128	39.7272	29.7123	2.27052
Efhc1	1	20951626	20990841	+	ENSMUSG00000041809	EF-hand domain (C-terminal) containing 1 [Source:MGI Symbol;Acc:MGI:1919127]	0.00224963	0.604226	0.559308	0.464374	1.18966	1.10333	1.2488	1.38503	2.26985
Pcdhb9	18	37400855	37403909	+	ENSMUSG00000051242	protocadherin beta 9 [Source:MGI Symbol;Acc:MGI:2136744]	0.00510736	1.23416	1.26784	2.77333	3.18852	3.18972	3.84371	5.73604	2.26876
Rgs10	7	128373621	128418758	-	ENSMUSG00000030844	regulator of G-protein signalling 10 [Source:MGI Symbol;Acc:MGI:1915115]	0.000133323	3.79698	4.06817	4.51024	9.21135	7.36551	7.02967	13.788	2.26627
Rps6ka2	17	7170115	7303313	+	ENSMUSG00000023809	ribosomal protein S6 kinase, polypeptide 2 [Source:MGI Symbol;Acc:MGI:1342290]	4.6e-44	7.50296	7.34399	8.19863	18.0254	16.6364	17.489	17.4531	2.26521
Dusp23	1	172630764	172632962	-	ENSMUSG00000026544	dual specificity phosphatase 23 [Source:MGI Symbol;Acc:MGI:1915690]	3.94375e-06	3.66135	2.4285	3.7125	7.25777	7.40946	8.4629	6.43782	2.26231
Armcx6	X	134748461	134751417	-	ENSMUSG00000050394	armadillo repeat containing, X-linked 6 [Source:MGI Symbol;Acc:MGI:2147993]	4.90271e-10	2.98662	3.72572	4.36324	8.76118	7.42499	7.64933	9.54825	2.26063
Tap1	17	34187553	34197225	+	ENSMUSG00000037321	transporter 1, ATP-binding cassette, sub- family B (MDR/TAP) [Source:MGI Symbol;Acc:MGI:98483]	4.65188e-39	5.53999	5.8943	5.72567	12.5818	12.3197	13.3523	13.4208	2.25851
Trpv2	11	62574486	62600515	+	ENSMUSG00000018507	transient receptor potential cation channel, subfamily V, member 2 [Source:MGI Symbol;Acc:MGI:1341836]	8.46494e-06	1.77186	2.26539	3.17655	5.1979	6.27787	5.79815	4.43749	2.25728
Nes	3	87971078	87980451	+	ENSMUSG00000004891	nestin [Source:MGI Symbol;Acc:MGI:101784]	1.69734e-14	7.8474	9.51902	11.5652	23.4216	21.6721	19.8283	22.0996	2.25588
Rbm43	2	51924448	51935163	-	ENSMUSG00000036249	RNA binding motif protein 43 [Source:MGI Symbol;Acc:MGI:1918934]	1.59667e-10	6.85141	4.88216	5.67731	11.3481	13.0601	13.5056	14.4353	2.25502
Mafb	2	160363703	160367065	-	ENSMUSG00000074622	v-maf musculoaponeurotic fibrosarcoma oncogene family, protein B (avian) [Source:MGI Symbol;Acc:MGI:104555]	0.000644888	1.67308	1.53564	0.994898	3.64504	2.21499	2.84141	3.91164	2.2504
Cmklr1	5	113612354	113650426	-	ENSMUSG00000042190	chemokine-like receptor 1 [Source:MGI Symbol;Acc:MGI:109603]	7.30541e-10	4.64658	4.33195	4.1804	9.53823	10.7775	11.0203	8.09031	2.24712
Slc7a2	8	40862396	40922308	+	ENSMUSG00000031596	solute carrier family 7 (cationic amino acid transporter, y+ system), member 2 [Source:MGI Symbol;Acc:MGI:99828]	7.51804e-19	2.60978	2.1999	2.48116	5.69708	4.74388	5.46444	5.91961	2.24511
Tagln	9	45929619	45936058	-	ENSMUSG00000032085	transgelin [Source:MGI Symbol;Acc:MGI:106012]	0.000844041	31.2204	28.1801	65.9635	121.671	72.4416	88.7679	92.3223	2.24468
Hist1h2be	13	23583670	23621124	-	ENSMUSG00000047246	histone cluster 1, H2be [Source:MGI Symbol;Acc:MGI:2448380]	3.43118e-05	30.3467	32.3346	16.2163	60.7433	52.5814	56.3836	66.3929	2.24438
Rasal3	17	32390659	32403583	-	ENSMUSG00000052142	RAS protein activator like 3 [Source:MGI Symbol;Acc:MGI:2444128]	0.00314775	0.923921	0.515834	0.396722	1.46394	1.19586	1.28147	1.54636	2.24109
Ephx1	1	180976210	181020904	-	ENSMUSG00000038776	epoxide hydrolase 1, microsomal [Source:MGI Symbol;Acc:MGI:95405]	1.46643e-08	1.87403	2.1878	2.54605	4.82697	4.54075	5.11976	5.25248	2.2405
Thbs3	3	89215180	89226837	+	ENSMUSG00000028047	thrombospondin 3 [Source:MGI Symbol;Acc:MGI:98739]	1.46341e-06	0.938097	1.22208	1.10772	2.53028	1.95245	2.24741	3.02946	2.23988
Ptgdr	14	44851235	44859375	-	ENSMUSG00000071489	prostaglandin D receptor [Source:MGI Symbol;Acc:MGI:102966]	0.0374894	2.4571	1.47953	1.98115	2.9706	4.77751	7.72702	2.17806	2.23731
Tspan32	7	143005046	143019644	+	ENSMUSG00000000244	tetraspanin 32 [Source:MGI Symbol;Acc:MGI:1350360]	1.85749e-06	0.576893	0.648326	0.545365	1.31676	1.22496	1.15153	1.58847	2.23728
Apba1	19	23758876	23949597	+	ENSMUSG00000024897	amyloid beta (A4) precursor protein binding, family A, member 1 [Source:MGI Symbol;Acc:MGI:1860297]	1.67291e-13	1.74052	1.72669	2.09123	4.43934	3.70158	3.77056	4.6551	2.23533
Parp8	13	116854820	117025537	-	ENSMUSG00000021725	poly (ADP-ribose) polymerase family, member 8 [Source:MGI Symbol;Acc:MGI:1098713]	0.000528046	0.907767	0.49928	0.522518	1.32467	1.21843	1.33812	1.86363	2.23296
Klhl23	2	69821944	69836651	+	ENSMUSG00000042155	kelch-like 23 [Source:MGI Symbol;Acc:MGI:2683536]	1.54108e-13	4.41668	5.01504	5.34721	11.4227	9.60762	9.80736	13.158	2.23269
Socs1	16	10783808	10785536	-	ENSMUSG00000038037	suppressor of cytokine signaling 1 [Source:MGI Symbol;Acc:MGI:1354910]	3.32747e-08	3.8512	4.96926	4.55608	11.0794	8.17938	10.2485	10.3052	2.23222
Col6a4	9	105989454	106096783	-	ENSMUSG00000032572	collagen, type VI, alpha 4 [Source:MGI Symbol;Acc:MGI:1915803]	9.11579e-07	1.54437	1.81715	1.10766	3.742	2.81885	3.17272	3.55837	2.2306
Inpp5d	1	87620312	87720507	+	ENSMUSG00000026288	inositol polyphosphate-5-phosphatase D [Source:MGI Symbol;Acc:MGI:107357]	1.47227e-09	3.46416	3.36717	2.56267	6.81715	6.18121	6.5101	8.42873	2.23045
Hexb	13	97176331	97198357	-	ENSMUSG00000021665	hexosaminidase B [Source:MGI Symbol;Acc:MGI:96074]	1.98096e-12	17.8643	19.6146	16.5633	37.4112	37.435	36.1668	49.637	2.22951
Psmb9	17	34181988	34187764	-	ENSMUSG00000096727	proteasome (prosome, macropain) subunit, beta type 9 (large multifunctional peptidase 2) [Source:MGI Symbol;Acc:MGI:1346526]	4.99473e-12	2.40964	3.00692	3.33319	6.19182	5.7617	6.86019	7.1904	2.22899
Pyroxd2	19	42725858	42752775	-	ENSMUSG00000060224	pyridine nucleotide-disulphide oxidoreductase domain 2 [Source:MGI Symbol;Acc:MGI:1921830]	0.000124141	1.26463	0.827885	0.865104	2.29846	1.77242	2.13392	2.5835	2.22856
Plscr4	9	92457373	92492456	+	ENSMUSG00000032377	phospholipid scramblase 4 [Source:MGI Symbol;Acc:MGI:2143267]	4.37227e-05	2.05201	1.01636	1.77379	3.55175	3.37992	3.68142	3.75895	2.22608
Odc1	12	17544794	17551505	+	ENSMUSG00000011179	ornithine decarboxylase, structural 1 [Source:MGI Symbol;Acc:MGI:97402]	1.51801e-08	34.9056	36.2029	49.4007	101.75	71.5738	77.3495	106.778	2.22463
Dapp1	3	137931007	137981545	-	ENSMUSG00000028159	dual adaptor for phosphotyrosine and 3- phosphoinositides 1 [Source:MGI Symbol;Acc:MGI:1347063]	5.47783e-13	1.99729	2.40925	2.14605	4.75056	4.86212	4.44973	5.36738	2.22391
Apcdd1	18	62922327	62953195	+	ENSMUSG00000071847	adenomatosis polyposis coli down-regulated 1 [Source:MGI Symbol;Acc:MGI:3513977]	6.49371e-16	34.6708	27.6359	34.8585	68.9578	63.7542	71.6591	83.7299	2.2238
Mvb12b	2	33729953	33887946	-	ENSMUSG00000038740	multivesicular body subunit 12B [Source:MGI Symbol;Acc:MGI:1919793]	1.12427e-11	1.29403	1.64402	1.26563	2.8486	2.91031	3.23609	3.46529	2.22311
Srp54a	12	55080262	55115367	+	ENSMUSG00000073079	signal recognition particle 54A [Source:MGI Symbol;Acc:MGI:1346087]	0.0221907	0.294113	1.19121	1.08437	1.81901	1.74199	1.91055	2.14222	2.22219
Snhg18	15	32240565	32244662	-	ENSMUSG00000096956	small nucleolar RNA host gene 18 [Source:MGI Symbol;Acc:MGI:1914085]	2.32789e-11	20.6884	24.5918	22.3705	50.4525	40.5752	47.3166	62.0656	2.22182
Pirb	7	3711409	3720391	-	ENSMUSG00000058818	paired Ig-like receptor B [Source:MGI Symbol;Acc:MGI:894311]	0.000120187	0.791399	0.652869	0.470732	1.45654	1.20502	1.43547	1.57427	2.22113
Fam129a	1	151571186	151721939	+	ENSMUSG00000026483	family with sequence similarity 129, member A [Source:MGI Symbol;Acc:MGI:2137237]	6.37384e-10	5.84773	5.4613	4.57022	13.2213	11.7884	9.45658	12.4709	2.21692
Sh2d2a	3	87846755	87855722	+	ENSMUSG00000028071	SH2 domain containing 2A [Source:MGI Symbol;Acc:MGI:1351596]	0.000746787	1.63107	1.2949	0.763272	2.55239	2.81615	3.21794	2.31307	2.21581
Myl4	11	104550663	104595753	+	ENSMUSG00000061086	myosin, light polypeptide 4 [Source:MGI Symbol;Acc:MGI:97267]	2.24883e-05	0.450335	0.617392	0.628449	1.28638	1.14167	1.16878	1.41323	2.21531
Tmem181a	17	6270470	6308314	+	ENSMUSG00000038141	transmembrane protein 181A [Source:MGI Symbol;Acc:MGI:1924356]	0.000146176	5.12241	8.98402	4.12855	13.2556	13.1986	13.987	13.411	2.21492
Ccrl2	9	111054486	111057519	-	ENSMUSG00000043953	chemokine (C-C motif) receptor-like 2 [Source:MGI Symbol;Acc:MGI:1920904]	0.0014006	0.647485	0.496954	0.581611	1.26384	1.44262	1.18943	1.1958	2.21243
Tmem140	6	34863146	34874946	+	ENSMUSG00000057137	transmembrane protein 140 [Source:MGI Symbol;Acc:MGI:1915737]	0.00945991	2.82447	2.9827	2.73837	4.90864	9.20492	8.01684	3.05201	2.21014
Fcgr2b	1	170958617	170976547	-	ENSMUSG00000026656	Fc receptor, IgG, low affinity IIb [Source:MGI Symbol;Acc:MGI:95499]	0.000156375	0.761387	0.601092	0.67107	1.31376	1.48881	1.17415	2.00371	2.20566
Pla2g4a	1	149829618	149961290	-	ENSMUSG00000056220	phospholipase A2, group IVA (cytosolic, calcium-dependent) [Source:MGI Symbol;Acc:MGI:1195256]	0	16.2917	15.5114	17.4114	37.479	35.1349	34.4485	37.6577	2.20545
Zc3h12a	4	125118423	125127840	-	ENSMUSG00000042677	zinc finger CCCH type containing 12A [Source:MGI Symbol;Acc:MGI:2385891]	0.00321393	1.28812	0.798578	0.580472	2.03175	1.90192	2.16094	1.73484	2.20162
Ifih1	2	62595798	62646255	-	ENSMUSG00000026896	interferon induced with helicase C domain 1 [Source:MGI Symbol;Acc:MGI:1918836]	9.45279e-05	2.57172	2.52999	1.87044	4.44363	6.04763	6.28828	3.68002	2.20085
Hist1h2bb	13	23746734	23747241	+	ENSMUSG00000075031	histone cluster 1, H2bb [Source:MGI Symbol;Acc:MGI:2448377]	3.36579e-16	440.181	489.517	572.902	1137.04	953.673	1030.83	1286.93	2.20042
Batf	12	85686669	85709087	+	ENSMUSG00000034266	basic leucine zipper transcription factor, ATF-like [Source:MGI Symbol;Acc:MGI:1859147]	0.000158728	3.83679	2.11601	4.03012	8.52392	7.06401	6.52584	7.14663	2.19828
Dapk2	9	66158223	66272242	+	ENSMUSG00000032380	death-associated protein kinase 2 [Source:MGI Symbol;Acc:MGI:1341297]	8.55579e-06	0.92492	0.943029	0.891225	1.6517	2.16103	2.01696	2.25294	2.19702
Fmo2	1	162874317	162898726	-	ENSMUSG00000040170	flavin containing monooxygenase 2 [Source:MGI Symbol;Acc:MGI:1916776]	2.89864e-10	5.32589	4.3134	5.8593	11.1322	10.758	13.4849	10.0217	2.19682
Coro1a	7	126699773	126707787	-	ENSMUSG00000030707	coronin, actin binding protein 1A [Source:MGI Symbol;Acc:MGI:1345961]	1.99468e-09	15.1528	14.321	10.9559	27.8243	25.7392	29.604	35.1462	2.1948
Cd300a	11	114890041	114904654	+	ENSMUSG00000034652	CD300A molecule [Source:MGI Symbol;Acc:MGI:2443411]	3.87669e-05	1.07735	1.38618	1.27566	2.33312	2.31378	2.49844	3.79073	2.19353
Nckap1l	15	103453825	103498800	+	ENSMUSG00000022488	NCK associated protein 1 like [Source:MGI Symbol;Acc:MGI:1926063]	6.70065e-08	5.22629	5.11718	4.07284	10.2441	8.54148	9.9677	13.409	2.19347
Lrrn4cl	19	8850785	8853909	+	ENSMUSG00000071656	LRRN4 C-terminal like [Source:MGI Symbol;Acc:MGI:1916102]	0.00146115	0.449134	0.586769	0.605881	1.16525	1.14266	1.19634	1.2967	2.19317
Zfp423	8	87661810	87959595	-	ENSMUSG00000045333	zinc finger protein 423 [Source:MGI Symbol;Acc:MGI:1891217]	5.45711e-07	2.04799	2.24217	2.36723	5.83544	3.60056	4.33189	5.68687	2.19171
Cfp	X	20925454	20931555	-	ENSMUSG00000001128	complement factor properdin [Source:MGI Symbol;Acc:MGI:97545]	0.00437141	3.64206	4.36528	3.73031	6.46227	5.28941	9.03709	13.4776	2.18952
Adap2	11	80154105	80178958	+	ENSMUSG00000020709	ArfGAP with dual PH domains 2 [Source:MGI Symbol;Acc:MGI:2663075]	4.61218e-07	2.5347	2.73595	2.93256	5.88632	5.03922	5.64628	7.36966	2.18891
Ednra	8	77663031	77724464	-	ENSMUSG00000031616	endothelin receptor type A [Source:MGI Symbol;Acc:MGI:105923]	3.31703e-11	4.18412	3.43407	3.26196	7.00544	7.62281	8.8379	8.26169	2.18709
Cpz	5	35502218	35525698	-	ENSMUSG00000036596	carboxypeptidase Z [Source:MGI Symbol;Acc:MGI:88487]	0.000236488	2.22204	1.50025	2.37976	4.53396	3.15109	4.59524	5.51366	2.18705
Gm10451	12	76444497	76451336	+	ENSMUSG00000073000	predicted gene 10451 [Source:MGI Symbol;Acc:MGI:3641898]	0.0193337	0.651227	0.337616	0.778968	1.73345	1.16465	1.16278	1.08995	2.18526
Nap1l2	X	103184176	103186640	-	ENSMUSG00000082229	nucleosome assembly protein 1-like 2 [Source:MGI Symbol;Acc:MGI:106654]	0.00717244	2.4473	2.77825	3.85309	8.0144	3.78213	4.97585	9.64929	2.18273
Gm42208	3	36272327	36274660	-	ENSMUSG00000106140	predicted gene, 42208 [Source:MGI Symbol;Acc:MGI:5625093]	0.00336278	3.11672	4.7756	8.0545	13.6403	11.6074	10.7144	10.4329	2.18201
Prkcb	7	122288751	122634402	+	ENSMUSG00000052889	protein kinase C, beta [Source:MGI Symbol;Acc:MGI:97596]	1.55926e-08	0.621679	0.660316	0.733548	1.61648	1.27976	1.38564	1.56709	2.17645
Fcgr3	1	171051174	171064935	-	ENSMUSG00000059498	Fc receptor, IgG, low affinity III [Source:MGI Symbol;Acc:MGI:95500]	0.000115991	7.7185	8.27786	5.65764	13.1767	14.33	13.1449	22.1458	2.17503
Agap2	10	127075284	127093169	+	ENSMUSG00000025422	ArfGAP with GTPase domain, ankyrin repeat and PH domain 2 [Source:MGI Symbol;Acc:MGI:3580016]	1.27439e-06	1.81603	1.91807	2.51613	5.13991	3.43029	4.12109	5.43348	2.17489
Hoxb2	11	96350525	96354012	+	ENSMUSG00000075588	homeobox B2 [Source:MGI Symbol;Acc:MGI:96183]	1.9599e-05	0.781613	0.901238	0.9283	1.88272	1.90727	1.58105	2.19886	2.1743
Pcna	2	132249162	132253314	-	ENSMUSG00000027342	proliferating cell nuclear antigen [Source:MGI Symbol;Acc:MGI:97503]	3.66983e-14	38.2838	45.1179	52.9533	95.6308	88.4275	94.9425	116.217	2.17384
Cd53	3	106759921	106790149	-	ENSMUSG00000040747	CD53 antigen [Source:MGI Symbol;Acc:MGI:88341]	6.32875e-12	11.1216	10.7306	9.01485	20.7337	21.4882	21.1777	26.0543	2.17352
Tpbgl	7	99624082	99627103	-	ENSMUSG00000096606	trophoblast glycoprotein-like [Source:MGI Symbol;Acc:MGI:3646425]	0.000460768	2.38011	1.30026	1.9286	4.69014	3.89117	4.53067	3.11619	2.16994
Erg	16	95359169	95586593	-	ENSMUSG00000040732	ETS transcription factor [Source:MGI Symbol;Acc:MGI:95415]	3.04456e-18	6.35954	7.59577	8.64128	16.1994	15.5443	17.1042	16.4841	2.16842
Gm20707	4	147782319	147809840	-	ENSMUSG00000093594	predicted gene 20707 [Source:MGI Symbol;Acc:MGI:5313154]	5.69176e-09	2.05187	2.14185	2.53096	5.24188	4.30132	4.61045	5.26706	2.16598
Mpeg1	19	12460779	12465284	+	ENSMUSG00000046805	macrophage expressed gene 1 [Source:MGI Symbol;Acc:MGI:1333743]	7.13312e-06	8.26932	8.00253	6.67251	14.7068	13.4333	14.6405	23.3919	2.16303
Pvt1	15	62037986	62378096	+	ENSMUSG00000097039	plasmacytoma variant translocation 1 [Source:MGI Symbol;Acc:MGI:97824]	3.66038e-11	1.60021	1.42823	1.45789	3.59823	2.74558	3.0987	3.49007	2.162
Vcam1	3	116109949	116129688	-	ENSMUSG00000027962	vascular cell adhesion molecule 1 [Source:MGI Symbol;Acc:MGI:98926]	1.86203e-09	0.758586	0.734112	0.693577	1.43752	1.43663	1.76334	1.66367	2.16161
Lmo2	2	103957986	103981878	+	ENSMUSG00000032698	LIM domain only 2 [Source:MGI Symbol;Acc:MGI:102811]	6.08178e-13	10.3371	10.2369	13.8526	25.6694	22.9919	22.7826	27.3188	2.1516
Siglec1	2	131069220	131086765	-	ENSMUSG00000027322	sialic acid binding Ig-like lectin 1, sialoadhesin [Source:MGI Symbol;Acc:MGI:99668]	3.07557e-06	0.730857	0.644408	0.574178	1.24878	1.30519	1.33777	1.69893	2.15087
Tdrp	8	13952008	13975032	-	ENSMUSG00000050052	testis development related protein [Source:MGI Symbol;Acc:MGI:1919398]	1.73406e-11	1.56906	1.61408	1.68964	3.61332	3.09333	3.36176	3.89782	2.14963
Pcdhb7	18	37341702	37345202	+	ENSMUSG00000045062	protocadherin beta 7 [Source:MGI Symbol;Acc:MGI:2136741]	1.42792e-07	1.40831	1.26667	1.15607	2.67291	2.70309	2.58004	3.0226	2.14928
Igtp	11	58199556	58207591	+	ENSMUSG00000078853	interferon gamma induced GTPase [Source:MGI Symbol;Acc:MGI:107729]	7.44158e-09	3.93016	3.30365	4.05673	7.65925	7.4838	9.4752	7.7302	2.14882
Arhgef10l	4	140514485	140666012	-	ENSMUSG00000040964	Rho guanine nucleotide exchange factor (GEF) 10-like [Source:MGI Symbol;Acc:MGI:1920004]	4.91954e-24	5.78732	5.67949	5.44107	12.3041	11.4716	11.3403	13.31	2.14808
Tnfrsf13b	11	61126755	61149372	+	ENSMUSG00000010142	tumor necrosis factor receptor superfamily, member 13b [Source:MGI Symbol;Acc:MGI:1889411]	0.00641637	1.30901	1.02926	1.14172	2.084	1.85017	2.11217	3.91963	2.14785
Ripply3	16	94328420	94336935	+	ENSMUSG00000022941	ripply transcriptional repressor 3 [Source:MGI Symbol;Acc:MGI:2181192]	1.82687e-07	2.7279	3.44652	3.63058	6.68416	7.61947	7.14196	6.62655	2.14728
1500015O10Rik	1	43730602	43742578	+	ENSMUSG00000026051	RIKEN cDNA 1500015O10 gene [Source:MGI Symbol;Acc:MGI:1926146]	0.00162495	12.0256	18.9189	32.9056	47.2013	39.3179	51.4935	44.7747	2.14707
Ppp1cc	5	122158278	122175273	+	ENSMUSG00000004455	protein phosphatase 1, catalytic subunit, gamma isoform [Source:MGI Symbol;Acc:MGI:104872]	7.15174e-15	7.40318	5.86917	6.77717	14.8798	14.8182	13.4958	14.0777	2.14237
Kctd5	17	24047734	24073485	-	ENSMUSG00000016946	potassium channel tetramerisation domain containing 5 [Source:MGI Symbol;Acc:MGI:1916509]	2.87718e-30	21.2962	24.7921	26.4039	52.377	50.272	52.3966	52.0179	2.14227
Arhgdib	6	136923655	136941899	-	ENSMUSG00000030220	Rho, GDP dissociation inhibitor (GDI) beta [Source:MGI Symbol;Acc:MGI:101940]	0.000228387	105.987	131.309	193.794	269.518	391.177	341.724	226.87	2.13869
Sept6	X	36911326	36991794	-	ENSMUSG00000050379	septin 6 [Source:MGI Symbol;Acc:MGI:1888939]	8.00574e-09	1.02722	1.2213	0.890136	2.30372	1.90108	2.28033	2.46099	2.13773
Adra1b	11	43774606	43901210	-	ENSMUSG00000050541	adrenergic receptor, alpha 1b [Source:MGI Symbol;Acc:MGI:104774]	2.6179e-07	1.42356	1.80918	1.91479	4.10999	3.17221	3.89377	3.45907	2.13234
Rorb	19	18930605	19111196	-	ENSMUSG00000036192	RAR-related orphan receptor beta [Source:MGI Symbol;Acc:MGI:1343464]	3.42825e-05	8.50499	4.62717	5.17922	13.5971	11.5135	12.7178	14.226	2.13205
Lcp1	14	75131101	75230842	+	ENSMUSG00000021998	lymphocyte cytosolic protein 1 [Source:MGI Symbol;Acc:MGI:104808]	2.98279e-09	12.3103	11.3639	8.52291	21.4832	20.5901	24.2605	25.0115	2.1278
Pop4	7	38261996	38271423	-	ENSMUSG00000030423	processing of precursor 4, ribonuclease P/MRP family, (S. cerevisiae) [Source:MGI Symbol;Acc:MGI:1913411]	1.21105e-06	14.9902	9.10604	10.9143	26.3822	22.5527	22.5183	27.8332	2.12692
Sfxn2	19	46573365	46596898	+	ENSMUSG00000025036	sideroflexin 2 [Source:MGI Symbol;Acc:MGI:2137678]	2.6506e-07	3.70441	4.80901	5.78318	10.8255	8.5525	9.16748	11.9767	2.1258
Rab20	8	11453518	11478710	-	ENSMUSG00000031504	RAB20, member RAS oncogene family [Source:MGI Symbol;Acc:MGI:102789]	1.69279e-05	3.00029	2.86317	2.55869	5.77908	6.86581	6.01088	5.19593	2.12401
Flt3l	7	45129788	45136432	-	ENSMUSG00000110206	FMS-like tyrosine kinase 3 ligand [Source:MGI Symbol;Acc:MGI:95560]	8.80544e-05	0.807712	0.810603	0.584461	1.45348	1.64298	1.60594	1.5271	2.12102
Apobec3	15	79891659	79915906	+	ENSMUSG00000009585	apolipoprotein B mRNA editing enzyme, catalytic polypeptide 3 [Source:MGI Symbol;Acc:MGI:1933111]	3.09233e-18	4.47225	4.90009	4.18734	9.98587	8.56422	9.4878	10.2781	2.1193
Vav3	3	109340653	109685698	+	ENSMUSG00000033721	vav 3 oncogene [Source:MGI Symbol;Acc:MGI:1888518]	2.18985e-10	5.94063	5.09461	4.37653	11.5372	10.0095	9.98313	11.996	2.11815
Tmem268	4	63558781	63586357	+	ENSMUSG00000045917	transmembrane protein 268 [Source:MGI Symbol;Acc:MGI:1913920]	6.7403e-10	1.50342	1.56792	1.64313	3.53904	3.20658	3.03858	3.53009	2.1181
Mpc1	17	8282904	8297661	+	ENSMUSG00000023861	mitochondrial pyruvate carrier 1 [Source:MGI Symbol;Acc:MGI:1915240]	3.74606e-05	2.56317	4.44868	3.05855	7.67508	7.38063	6.14237	7.22765	2.11703
Inhbb	1	119415465	119422248	-	ENSMUSG00000037035	inhibin beta-B [Source:MGI Symbol;Acc:MGI:96571]	5.73097e-09	11.8602	12.5989	14.9149	33.8507	22.0317	25.2507	29.9921	2.11673
Tifa	3	127789805	127832164	+	ENSMUSG00000046688	TRAF-interacting protein with forkhead- associated domain [Source:MGI Symbol;Acc:MGI:2182965]	6.62539e-07	1.2874	1.19323	1.34955	2.70286	2.37247	2.66013	3.06516	2.11491
Orai2	5	136147459	136170713	-	ENSMUSG00000039747	ORAI calcium release-activated calcium modulator 2 [Source:MGI Symbol;Acc:MGI:2443195]	1.86865e-11	1.62267	1.86591	2.04245	3.78217	3.45374	4.39655	3.96195	2.11458
Raet1e	10	22158569	22374139	+	ENSMUSG00000053219	retinoic acid early transcript 1E [Source:MGI Symbol;Acc:MGI:2675273]	0.0011523	0.806008	0.910004	1.32476	1.87568	1.97465	2.17995	2.54063	2.114
Tex15	8	33516738	33585582	+	ENSMUSG00000009628	testis expressed gene 15 [Source:MGI Symbol;Acc:MGI:1934816]	0.0291811	1.51917	0.431712	1.62086	2.22378	2.50264	2.41606	2.91594	2.11208
Igfbp4	11	99041244	99054392	+	ENSMUSG00000017493	insulin-like growth factor binding protein 4 [Source:MGI Symbol;Acc:MGI:96439]	3.72348e-05	276.762	357.538	474.652	856.221	560.067	707.586	995.163	2.10945
Gm19719	5	149282752	149287868	-	ENSMUSG00000107317	predicted gene, 19719 [Source:MGI Symbol;Acc:MGI:5011904]	9.20103e-05	0.589656	0.597173	0.893041	1.41015	1.51733	1.49477	1.42298	2.10779
AW112010	19	11047617	11050566	-	ENSMUSG00000075010	expressed sequence AW112010 [Source:MGI Symbol;Acc:MGI:2147706]	1.33317e-06	11.8271	11.0081	8.05973	21.108	23.7287	21.1154	20.8667	2.10759
Hist1h3a	13	23761853	23762386	-	ENSMUSG00000069265	histone cluster 1, H3a [Source:MGI Symbol;Acc:MGI:2668828]	3.35694e-09	184.228	200.149	235.062	463.62	349.701	385.577	536.687	2.1014
Clec1a	6	129424772	129452000	-	ENSMUSG00000033082	C-type lectin domain family 1, member a [Source:MGI Symbol;Acc:MGI:2444151]	1.42918e-11	7.80501	7.91081	9.80333	16.4384	19.5717	19.264	16.1181	2.0982
Cyp4f16	17	32536558	32551798	+	ENSMUSG00000048440	cytochrome P450, family 4, subfamily f, polypeptide 16 [Source:MGI Symbol;Acc:MGI:1917351]	9.56767e-09	2.11489	2.23272	2.05701	4.48025	3.78892	4.68	4.95555	2.0967
Fkbp1b	12	4833174	4841591	-	ENSMUSG00000020635	FK506 binding protein 1b [Source:MGI Symbol;Acc:MGI:1336205]	0.0130129	1.3635	1.42947	1.42709	2.51914	2.43193	2.70064	4.13628	2.09499
Gm16861	16	4935048	4939585	-	ENSMUSG00000097397	predicted gene, 16861 [Source:MGI Symbol;Acc:MGI:4439785]	0.0102568	0.669161	0.715737	0.917441	1.36229	1.73515	1.81849	1.50312	2.09104
Dusp2	2	127336159	127338376	+	ENSMUSG00000027368	dual specificity phosphatase 2 [Source:MGI Symbol;Acc:MGI:101911]	8.10042e-06	9.20909	8.0432	5.41538	15.5184	16.3492	15.1427	16.1645	2.09025
Cyb5r4	9	87022014	87077774	+	ENSMUSG00000032872	cytochrome b5 reductase 4 [Source:MGI Symbol;Acc:MGI:2386848]	3.94414e-25	4.99455	5.25842	6.17683	11.4307	11.1419	11.3276	11.6887	2.08108
Hist1h4f	13	23551258	23551648	-	ENSMUSG00000069274	histone cluster 1, H4f [Source:MGI Symbol;Acc:MGI:2448425]	3.45887e-09	547.123	634.274	473.955	1194.84	962.502	1068.14	1366.12	2.08035
Dnah6	6	73017606	73221651	-	ENSMUSG00000052861	dynein, axonemal, heavy chain 6 [Source:MGI Symbol;Acc:MGI:107744]	0.00279818	0.906407	1.30091	0.619213	1.77636	2.39073	2.11379	1.55369	2.07885
Tmem132c	5	127241808	127565793	+	ENSMUSG00000034324	transmembrane protein 132C [Source:MGI Symbol;Acc:MGI:2443061]	0.0106788	0.971719	0.978751	0.76566	2.17962	1.18524	1.39777	2.76315	2.07808
4930578C19Rik	X	18414881	18461397	-	ENSMUSG00000037358	RIKEN cDNA 4930578C19 gene [Source:MGI Symbol;Acc:MGI:1923155]	2.30941e-07	1.7904	1.33156	1.49603	3.128	3.09292	3.34238	3.20468	2.07362
9330102E08Rik	6	128169704	128183803	-	ENSMUSG00000107879	RIKEN cDNA 9330102E08 gene [Source:MGI Symbol;Acc:MGI:3026973]	0.000616295	0.950913	0.744951	0.561698	1.58064	1.36536	1.60819	1.67995	2.07109
Rnf144a	12	26300964	26415254	-	ENSMUSG00000020642	ring finger protein 144A [Source:MGI Symbol;Acc:MGI:1344401]	6.0755e-06	1.7781	1.47601	1.49985	3.35504	2.66159	2.85632	4.22592	2.06652
Mindy4	6	55203383	55320222	+	ENSMUSG00000038022	MINDY lysine 48 deubiquitinase 4 [Source:MGI Symbol;Acc:MGI:3583959]	4.02194e-11	4.08525	3.60151	4.48864	8.2687	9.00755	8.76297	7.46642	2.06393
Hist2h2be	3	96221119	96223738	+	ENSMUSG00000068854	histone cluster 2, H2be [Source:MGI Symbol;Acc:MGI:2448415]	2.43613e-07	1.81545	2.39963	2.10093	4.15655	4.0233	4.79035	4.40953	2.06377
Rsl1	13	67173182	67184044	+	ENSMUSG00000058900	regulator of sex limited protein 1 [Source:MGI Symbol;Acc:MGI:3044162]	2.6376e-05	1.20571	1.10317	1.28489	2.58524	2.5319	2.53334	2.23813	2.0637
Prn	2	131909957	131956130	+	ENSMUSG00000098754	prion protein readthrough transcript [Source:MGI Symbol;Acc:MGI:97767]	1.00855e-08	5.26699	6.61285	8.32697	13.6243	12.9565	13.2606	15.6861	2.06097
Pik3ip1	11	3330401	3342971	+	ENSMUSG00000034614	phosphoinositide-3-kinase interacting protein 1 [Source:MGI Symbol;Acc:MGI:1917016]	2.68925e-08	3.5982	3.94201	4.0297	7.0327	8.71839	9.08079	6.90858	2.05752
Sez6l2	7	126950563	126970606	+	ENSMUSG00000030683	seizure related 6 homolog like 2 [Source:MGI Symbol;Acc:MGI:2385295]	0.02204	2.79695	4.96008	7.43463	11.6598	6.22057	8.81929	14.9085	2.05416
Jph1	1	16964560	17097889	-	ENSMUSG00000042686	junctophilin 1 [Source:MGI Symbol;Acc:MGI:1891495]	1.32695e-11	7.12595	6.50294	9.43689	16.172	14.6134	16.1703	16.2	2.05355
Il4ra	7	125552120	125579474	+	ENSMUSG00000030748	interleukin 4 receptor, alpha [Source:MGI Symbol;Acc:MGI:105367]	1.99917e-12	67.1675	67.9091	68.3421	163.918	115.975	126.218	150.721	2.05302
Scoc	8	83430084	83458391	-	ENSMUSG00000063253	short coiled-coil protein [Source:MGI Symbol;Acc:MGI:1927654]	8.69121e-07	4.45989	5.31301	4.85548	11.3311	8.6056	7.95491	12.1496	2.05292
Tspan18	2	93201760	93334505	-	ENSMUSG00000027217	tetraspanin 18 [Source:MGI Symbol;Acc:MGI:1917186]	4.09493e-10	3.83866	2.99383	3.08278	7.51079	5.90269	6.70511	7.00071	2.05133
Klhl4	X	114474333	114560829	+	ENSMUSG00000025597	kelch-like 4 [Source:MGI Symbol;Acc:MGI:2442829]	1.31956e-22	13.1743	11.4493	13.3407	26.0338	26.1042	26.2508	25.3409	2.04922
Adamts6	13	104287835	104496695	+	ENSMUSG00000046169	a disintegrin-like and metallopeptidase (reprolysin type) with thrombospondin type 1 motif, 6 [Source:MGI Symbol;Acc:MGI:1347348]	1.22283e-07	4.77554	5.27653	4.75431	11.0951	10.3395	11.2542	7.75001	2.04838
Mgmt	7	136894614	137130266	+	ENSMUSG00000054612	O-6-methylguanine-DNA methyltransferase [Source:MGI Symbol;Acc:MGI:96977]	1.37546e-06	1.50326	2.01726	1.97661	3.61173	3.43193	4.23824	3.72367	2.04728
Gm20547	17	34856412	34882042	-	ENSMUSG00000092511	predicted gene 20547 [Source:MGI Symbol;Acc:MGI:5142012]	5.27576e-05	18.3739	21.8092	21.8101	39.0307	50.3669	49.9773	29.2719	2.04031
Cotl1	8	119809222	119840544	-	ENSMUSG00000031827	coactosin-like 1 (Dictyostelium) [Source:MGI Symbol;Acc:MGI:1919292]	1.89579e-09	54.9164	53.8129	53.8976	105.883	89.8527	105.477	140.85	2.0387
Gm19569	9	77544959	77546467	+	ENSMUSG00000099094	predicted gene, 19569 [Source:MGI Symbol;Acc:MGI:5011754]	0.0406584	0.461278	0.595194	0.786769	1.37808	1.2729	1.10266	1.25456	2.0378
Slc9a9	9	94669909	95230445	+	ENSMUSG00000031129	solute carrier family 9 (sodium/hydrogen exchanger), member 9 [Source:MGI Symbol;Acc:MGI:2679732]	1.00061e-05	1.12355	1.02799	1.15932	1.90798	2.14488	2.07608	2.86345	2.03702
Serpina3g	12	104236245	104241939	+	ENSMUSG00000041481	serine (or cysteine) peptidase inhibitor, clade A, member 3G [Source:MGI Symbol;Acc:MGI:105046]	3.89055e-08	5.81435	5.57342	4.76842	9.749	12.1963	11.1794	10.7461	2.03656
Lax1	1	133679091	133690108	-	ENSMUSG00000051998	lymphocyte transmembrane adaptor 1 [Source:MGI Symbol;Acc:MGI:2443362]	0.00328865	0.979741	1.11831	0.771265	1.51683	2.13042	1.95598	2.18638	2.0361
Psmb8	17	34197721	34201454	+	ENSMUSG00000024338	proteasome (prosome, macropain) subunit, beta type 8 (large multifunctional peptidase 7) [Source:MGI Symbol;Acc:MGI:1346527]	8.38767e-17	12.4237	10.6688	12.7418	23.9019	23.5444	26.3767	23.437	2.03562
Zfp456	13	67362113	67375810	-	ENSMUSG00000078995	zinc finger protein 456 [Source:MGI Symbol;Acc:MGI:3040694]	0.000318591	1.0765	1.09022	0.803539	2.04301	1.89054	2.46218	1.66555	2.0355
Ttc12	9	49436963	49486225	-	ENSMUSG00000040219	tetratricopeptide repeat domain 12 [Source:MGI Symbol;Acc:MGI:2444588]	1.98542e-12	2.84604	3.45821	3.79953	6.93536	6.87531	7.05002	6.55769	2.03526
Dcst2	3	89361975	89377549	+	ENSMUSG00000109293	DC-STAMP domain containing 2 [Source:MGI Symbol;Acc:MGI:2685606]	0.0403245	2.20853	2.23554	1.48788	3.25712	6.33538	4.11949	2.37929	2.03448
Il18rap	1	40515362	40551705	+	ENSMUSG00000026068	interleukin 18 receptor accessory protein [Source:MGI Symbol;Acc:MGI:1338888]	0.000395204	0.652908	0.997646	0.64739	1.47509	1.26975	1.83769	1.63196	2.02828
Scpep1	11	88924020	88955465	-	ENSMUSG00000000278	serine carboxypeptidase 1 [Source:MGI Symbol;Acc:MGI:1921867]	2.61413e-18	112.139	91.5762	107.055	220.594	210.184	201.883	207.316	2.02716
Cldn4	5	134945119	134946934	-	ENSMUSG00000047501	claudin 4 [Source:MGI Symbol;Acc:MGI:1313314]	0.032348	1.50125	1.88557	2.61505	2.83265	3.30213	3.40324	6.68252	2.02694
Camkk1	11	73019008	73042073	+	ENSMUSG00000020785	calcium/calmodulin-dependent protein kinase kinase 1, alpha [Source:MGI Symbol;Acc:MGI:1891766]	0.00104691	0.777973	0.752873	1.05672	1.93767	1.31951	1.64505	2.08334	2.02475
Hvcn1	5	122206804	122242297	+	ENSMUSG00000064267	hydrogen voltage-gated channel 1 [Source:MGI Symbol;Acc:MGI:1921346]	0.00726393	2.49084	1.85906	1.19653	3.71689	4.51002	3.85609	2.87464	2.0226
C2	17	34862604	34898265	-	ENSMUSG00000024371	complement component 2 (within H-2S) [Source:MGI Symbol;Acc:MGI:88226]	5.20111e-05	26.8456	31.706	32.5157	57.8761	72.3426	72.6737	42.4866	2.02086
Pik3ap1	19	41274218	41385070	-	ENSMUSG00000025017	phosphoinositide-3-kinase adaptor protein 1 [Source:MGI Symbol;Acc:MGI:1933177]	0.00070613	2.5731	1.80316	1.69222	4.49933	3.0098	4.32683	4.51077	2.02028
Ctxn1	8	4257660	4259274	-	ENSMUSG00000048644	cortexin 1 [Source:MGI Symbol;Acc:MGI:88566]	0.000409251	2.15368	2.36208	2.84965	5.10219	4.02005	4.78544	5.92755	2.01977
Gbgt1	2	28496891	28505415	+	ENSMUSG00000026829	globoside alpha-1,3-N- acetylgalactosaminyltransferase 1 [Source:MGI Symbol;Acc:MGI:2449143]	3.47906e-05	2.42956	2.93896	2.58323	4.82982	5.1159	6.00924	5.44598	2.01851
Hcn4	9	58823412	58863175	+	ENSMUSG00000032338	hyperpolarization-activated, cyclic nucleotide-gated K+ 4 [Source:MGI Symbol;Acc:MGI:1298209]	1.88538e-08	43.5849	46.3259	64.2943	117.213	105.475	97.0316	95.0049	2.01708
Ica1	6	8630527	8778488	-	ENSMUSG00000062995	islet cell autoantigen 1 [Source:MGI Symbol;Acc:MGI:96391]	2.18856e-13	3.54151	3.28878	3.87724	7.3742	7.13642	6.86062	7.39429	2.01486
Itpripl2	7	118485111	118491975	-	ENSMUSG00000095115	inositol 1,4,5-triphosphate receptor interacting protein-like 2 [Source:MGI Symbol;Acc:MGI:2442416]	7.99653e-34	7.95941	8.68384	8.33257	16.7322	16.3102	17.1672	16.7439	2.01055
Ak1	2	32621758	32635058	+	ENSMUSG00000026817	adenylate kinase 1 [Source:MGI Symbol;Acc:MGI:87977]	0.00012952	61.8981	83.1297	110.095	196.822	128.803	151.184	206.579	2.009
Efcab1	16	14906637	14925879	+	ENSMUSG00000068617	EF-hand calcium binding domain 1 [Source:MGI Symbol;Acc:MGI:1914043]	0.000318591	1.23268	1.21542	1.83923	2.72086	3.08069	3.06898	2.6081	2.00801
Tram1l1	3	124320855	124324743	+	ENSMUSG00000044528	translocation associated membrane protein 1- like 1 [Source:MGI Symbol;Acc:MGI:2443503]	0.00201277	0.805427	0.981519	0.943593	2.08259	1.33717	1.56472	2.30914	2.00335
Cadm1	9	47530173	47857637	+	ENSMUSG00000032076	cell adhesion molecule 1 [Source:MGI Symbol;Acc:MGI:1889272]	2.09942e-09	1.45014	1.2528	1.40082	2.65235	2.93928	2.92803	2.44104	2.00317
2200002D01Rik	7	29246561	29248466	-	ENSMUSG00000030587	RIKEN cDNA 2200002D01 gene [Source:MGI Symbol;Acc:MGI:1919525]	0.00104623	16.0962	15.864	18.4255	7.45287	13.1201	8.35912	4.65555	-2.00017
Gltp	5	114669398	114690984	-	ENSMUSG00000011884	glycolipid transfer protein [Source:MGI Symbol;Acc:MGI:1929253]	8.03779e-13	108.209	101.723	99.3241	46.4008	59.7179	57.3077	42.5361	-2.00203
Setd1b	5	123142193	123168629	+	ENSMUSG00000038384	SET domain containing 1B [Source:MGI Symbol;Acc:MGI:2652820]	0.00171002	3.68183	1.68849	1.27445	1.07018	1.01323	1.11485	1.2228	-2.00398
Timp2	11	118301069	118355740	-	ENSMUSG00000017466	tissue inhibitor of metalloproteinase 2 [Source:MGI Symbol;Acc:MGI:98753]	7.83044e-28	104.19	92.5437	89.9512	48.8109	42.3397	46.1007	53.3387	-2.0056
Sv2c	13	95954594	96132577	-	ENSMUSG00000051111	synaptic vesicle glycoprotein 2c [Source:MGI Symbol;Acc:MGI:1922459]	1.22845e-05	7.62446	3.71528	6.50364	2.55004	3.48711	2.64169	3.17774	-2.00658
L1td1	4	98726734	98738480	+	ENSMUSG00000087166	LINE-1 type transposase domain containing 1 [Source:MGI Symbol;Acc:MGI:3578435]	7.88342e-05	2.63164	2.5821	3.48546	1	1.84503	1.72249	1.20819	-2.00823
Cd9	6	125460266	125494791	-	ENSMUSG00000030342	CD9 antigen [Source:MGI Symbol;Acc:MGI:88348]	9.83733e-12	226.148	274.712	241.18	107.36	144.902	137.389	102.95	-2.0085
Myocd	11	65176561	65269989	-	ENSMUSG00000020542	myocardin [Source:MGI Symbol;Acc:MGI:2137495]	1.55453e-13	8.01822	10.4858	11.5928	5.22199	5.14873	5.29873	4.29955	-2.00957
Samhd1	2	157097533	157135265	-	ENSMUSG00000027639	SAM domain and HD domain, 1 [Source:MGI Symbol;Acc:MGI:1927468]	0.0137191	105.672	98.0723	83.3718	38.642	70.5603	55.199	25.8359	-2.01234
H2-M9	17	36639285	36642666	-	ENSMUSG00000067201	histocompatibility 2, M region locus 9 [Source:MGI Symbol;Acc:MGI:1276570]	0.041701	1.84911	1.98395	1.7577	0.682632	1.59085	1.02132	0.403674	-2.01552
Oxct2a	4	123321875	123323634	-	ENSMUSG00000076436	3-oxoacid CoA transferase 2A [Source:MGI Symbol;Acc:MGI:1891061]	0.0270461	2.43888	2.00935	1.93171	0.994988	1.67698	1.13449	0.413709	-2.0157
Nr2f2	7	70351944	70366735	-	ENSMUSG00000030551	nuclear receptor subfamily 2, group F, member 2 [Source:MGI Symbol;Acc:MGI:1352452]	6.41543e-13	43.0621	30.1205	29.3007	17.2961	16.0074	16.7563	17.6889	-2.01693
Lmbrd2	15	9140621	9198318	+	ENSMUSG00000039704	LMBR1 domain containing 2 [Source:MGI Symbol;Acc:MGI:2444173]	2.02483e-13	27.4938	21.2447	19.6555	11.588	11.5819	11.7036	10.2914	-2.01908
Cpne6	14	55510445	55517431	+	ENSMUSG00000022212	copine VI [Source:MGI Symbol;Acc:MGI:1334445]	0.0029622	2.84782	1.34501	1.31839	0.989846	0.759357	0.692393	1.1973	-2.01938
Zbtb8b	4	129425765	129440853	-	ENSMUSG00000048485	zinc finger and BTB domain containing 8b [Source:MGI Symbol;Acc:MGI:2387181]	8.70003e-09	2.38673	3.11424	3.04381	1.75415	1.28512	1.47992	1.1221	-2.01958
Rnf141	7	110800432	110844457	-	ENSMUSG00000030788	ring finger protein 141 [Source:MGI Symbol;Acc:MGI:1914400]	1.85413e-20	13.9327	18.9463	17.7258	8.18602	8.72691	7.70366	8.78241	-2.02021
AC132623.2	12	111941991	111944484	-	ENSMUSG00000113769	No description	0.000186999	3.81153	8.05903	7.39004	3.14265	3.33712	3.72764	2.49276	-2.02208
Mgat3	15	80173721	80215519	+	ENSMUSG00000042428	mannoside acetylglucosaminyltransferase 3 [Source:MGI Symbol;Acc:MGI:104532]	1.32183e-20	14.5481	14.3434	11.7185	6.65139	6.15615	6.70562	7.25266	-2.02298
Mgat4c	10	101681487	102391469	+	ENSMUSG00000019888	MGAT4 family, member C [Source:MGI Symbol;Acc:MGI:1914819]	0.0293863	6.10386	5.54464	11.5593	3.2248	4.43468	5.3984	2.21119	-2.02656
Kcnk2	1	189207930	189402273	-	ENSMUSG00000037624	potassium channel, subfamily K, member 2 [Source:MGI Symbol;Acc:MGI:109366]	2.66861e-05	6.4542	7.84721	8.86501	3.50953	4.04704	5.28977	2.37652	-2.02909
Yod1	1	130717327	130724358	+	ENSMUSG00000046404	YOD1 deubiquitinase [Source:MGI Symbol;Acc:MGI:2442596]	4.36191e-14	14.4068	14.5282	13.3416	6.72445	7.84385	7.56398	5.61622	-2.03142
Nfat5	8	107293470	107379517	+	ENSMUSG00000003847	nuclear factor of activated T cells 5 [Source:MGI Symbol;Acc:MGI:1859333]	1.15974e-06	16.2989	11.2617	8.45977	5.96733	6.49279	6.21613	4.95772	-2.03212
Mbnl3	X	51117269	51206532	-	ENSMUSG00000036109	muscleblind like splicing factor 3 [Source:MGI Symbol;Acc:MGI:2444912]	6.05732e-11	13.3089	9.44452	13.0793	5.58948	7.03566	5.16024	5.71309	-2.03319
Cdc14a	3	116272553	116424032	-	ENSMUSG00000033502	CDC14 cell division cycle 14A [Source:MGI Symbol;Acc:MGI:2442676]	1.26434e-30	6.06434	6.15844	6.61024	3.01309	3.34334	3.11224	2.85564	-2.03749
Gpld1	13	24943152	24992501	+	ENSMUSG00000021340	glycosylphosphatidylinositol specific phospholipase D1 [Source:MGI Symbol;Acc:MGI:106604]	5.31657e-07	11.0334	15.3527	13.0154	6.72054	4.97474	4.92526	9.13465	-2.0398
Htr1b	9	81628291	81633828	-	ENSMUSG00000049511	5-hydroxytryptamine (serotonin) receptor 1B [Source:MGI Symbol;Acc:MGI:96274]	2.15497e-05	8.19005	10.0053	18.1064	6.22078	4.84953	5.26328	7.36759	-2.04219
Zfp703	8	26977325	26981461	+	ENSMUSG00000085795	zinc finger protein 703 [Source:MGI Symbol;Acc:MGI:2662729]	0.00126452	18.6056	15.9367	6.04563	6.66308	6.7677	7.33011	5.72427	-2.0433
Hyal1	9	107576927	107581710	+	ENSMUSG00000010051	hyaluronoglucosaminidase 1 [Source:MGI Symbol;Acc:MGI:96298]	3.70572e-08	5.55945	5.70705	4.45781	2.02844	2.66681	3.23482	2.3262	-2.04419
Ep300	15	81585351	81652077	+	ENSMUSG00000055024	E1A binding protein p300 [Source:MGI Symbol;Acc:MGI:1276116]	3.57825e-10	23.7907	17.4621	14.2087	9.19421	8.69496	9.63602	8.60442	-2.04676
Gm13219	2	9352431	9447676	+	ENSMUSG00000079604	predicted gene 13219 [Source:MGI Symbol;Acc:MGI:3651678]	5.68366e-06	5.0563	7.22542	6.58353	2.5969	4.2937	3.00154	2.36283	-2.05253
Siah2	3	58674938	58692400	-	ENSMUSG00000036432	seven in absentia 2 [Source:MGI Symbol;Acc:MGI:108062]	5.04759e-06	11.1601	9.95779	6.28004	4.90859	4.6396	4.85076	3.38288	-2.05438
Rufy4	1	74125541	74148223	+	ENSMUSG00000061815	RUN and FYVE domain containing 4 [Source:MGI Symbol;Acc:MGI:3588214]	0.00118568	3.26266	2.24151	2.22441	1.26883	1.6897	1.3064	0.750325	-2.05469
Bicra	7	15970672	16047921	-	ENSMUSG00000070808	BRD4 interacting chromatin remodeling complex associated protein [Source:MGI Symbol;Acc:MGI:2154263]	0.000557284	2.88531	1.47033	1.16208	0.937226	0.761053	0.945903	0.93526	-2.05534
Igsf9b	9	27299204	27357546	+	ENSMUSG00000034275	immunoglobulin superfamily, member 9B [Source:MGI Symbol;Acc:MGI:2685354]	2.79483e-23	5.56557	7.10509	7.51295	3.39445	2.98457	3.1255	3.57533	-2.05748
Lrrc8d	5	105699969	105832436	+	ENSMUSG00000046079	leucine rich repeat containing 8D [Source:MGI Symbol;Acc:MGI:1922368]	1.39443e-10	3.84767	3.23688	2.45082	1.4668	1.57244	1.45953	1.66787	-2.06171
Shtn1	19	58973358	59076069	-	ENSMUSG00000041362	shootin 1 [Source:MGI Symbol;Acc:MGI:1918903]	1.07267e-08	8.14439	6.7262	7.62997	3.13783	4.16716	4.41507	2.81902	-2.06346
Meox2	12	37108540	37179534	+	ENSMUSG00000036144	mesenchyme homeobox 2 [Source:MGI Symbol;Acc:MGI:103219]	0.00127768	1.32725	1.02278	1.029	0.579707	0.397026	0.463319	0.740469	-2.06619
Efna5	17	62604184	62881317	-	ENSMUSG00000048915	ephrin A5 [Source:MGI Symbol;Acc:MGI:107444]	7.33485e-07	14.8755	10.7897	8.78005	6.01262	4.15971	5.07005	6.98271	-2.06645
Akr1b3	6	34302434	34317478	-	ENSMUSG00000001642	aldo-keto reductase family 1, member B3 (aldose reductase) [Source:MGI Symbol;Acc:MGI:1353494]	2.63214e-38	4.48326	4.68008	4.68591	2.33675	2.13458	2.14908	2.30435	-2.06904
Prl8a2	13	27345673	27354216	+	ENSMUSG00000018259	prolactin family 8, subfamily a, member 2 [Source:MGI Symbol;Acc:MGI:894281]	0.00976809	5015.73	8000.29	6797.43	2569.07	4812.73	3354.22	2023.4	-2.07046
Itpk1	12	102568582	102704930	-	ENSMUSG00000057963	inositol 1,3,4-triphosphate 5/6 kinase [Source:MGI Symbol;Acc:MGI:2446159]	1.51765e-06	85.4885	104.761	94.0815	38.9829	60.3816	53.0106	30.7188	-2.07057
Ctnnal1	4	56810935	56865188	-	ENSMUSG00000038816	catenin (cadherin associated protein), alpha- like 1 [Source:MGI Symbol;Acc:MGI:1859649]	9.01919e-23	25.4404	23.6158	26.9509	11.2792	13.9489	12.4173	11.2785	-2.07144
Adam19	11	46055992	46147343	+	ENSMUSG00000011256	a disintegrin and metallopeptidase domain 19 (meltrin beta) [Source:MGI Symbol;Acc:MGI:105377]	3.50942e-06	190.983	130.848	213.593	69.3611	121.11	69.1828	84.6395	-2.07352
Gm53	11	96251105	96264868	+	ENSMUSG00000078706	predicted gene 53 [Source:MGI Symbol;Acc:MGI:2684899]	0.0101209	6.33982	1.43862	3.78299	2.02123	1.68327	2.09035	1.63432	-2.07496
Tmem151a	19	5070859	5085531	-	ENSMUSG00000061451	transmembrane protein 151A [Source:MGI Symbol;Acc:MGI:2147713]	7.47796e-05	1.4239	1.12105	1.15632	0.569215	0.613998	0.791189	0.403926	-2.07499
Fam184a	10	53633145	53751123	-	ENSMUSG00000019856	family with sequence similarity 184, member A [Source:MGI Symbol;Acc:MGI:1923156]	8.20327e-05	1.16703	1.03526	1.71908	0.764591	0.436373	0.540234	0.777682	-2.07572
Nxf7	X	135579555	135598777	-	ENSMUSG00000031410	nuclear RNA export factor 7 [Source:MGI Symbol;Acc:MGI:2159343]	0.00196354	1.07022	1.5121	2.529	0.949094	0.933523	0.736791	0.662748	-2.0764
Inf2	12	112588784	112615557	+	ENSMUSG00000037679	inverted formin, FH2 and WH2 domain containing [Source:MGI Symbol;Acc:MGI:1917685]	4.54024e-10	248.671	226.876	163.89	94.0234	113.357	114.64	86.7595	-2.08567
Mctp2	7	72077830	72306608	-	ENSMUSG00000032776	multiple C2 domains, transmembrane 2 [Source:MGI Symbol;Acc:MGI:2685335]	2.66547e-24	8.65084	8.92621	7.47587	3.93895	4.29383	3.96845	3.81229	-2.08598
Hoga1	19	42045610	42070953	+	ENSMUSG00000025176	4-hydroxy-2-oxoglutarate aldolase 1 [Source:MGI Symbol;Acc:MGI:1914682]	9.1246e-13	11.3238	11.853	15.6234	5.88668	6.92677	6.52394	5.41503	-2.09004
Echdc3	2	6188465	6213033	-	ENSMUSG00000039063	enoyl Coenzyme A hydratase domain containing 3 [Source:MGI Symbol;Acc:MGI:1915106]	0.0001595	1.96593	1.06624	1.90938	0.774497	0.802628	0.743652	0.831629	-2.09006
Adm	7	110627661	110629820	+	ENSMUSG00000030790	adrenomedullin [Source:MGI Symbol;Acc:MGI:108058]	0.0365273	28.0892	35.0882	37.2323	12.0333	16.7545	27.4261	7.82546	-2.09058
Rnf150	8	82863356	83091268	+	ENSMUSG00000047747	ring finger protein 150 [Source:MGI Symbol;Acc:MGI:2443860]	7.30397e-05	1.48362	1.43901	1.31141	0.406259	0.948284	0.785818	0.554619	-2.09478
AA986860	1	130731976	130744622	+	ENSMUSG00000042510	expressed sequence AA986860 [Source:MGI Symbol;Acc:MGI:2138143]	0.00263586	3.98391	4.88861	5.36687	2.05968	3.19191	2.82109	0.98684	-2.09568
Enpp5	17	44078813	44086567	+	ENSMUSG00000023960	ectonucleotide pyrophosphatase/phosphodiesterase 5 [Source:MGI Symbol;Acc:MGI:1933830]	3.49533e-06	3.797	7.37209	7.22054	3.616	2.85453	2.49544	2.72786	-2.09679
Musk	4	58285960	58374303	+	ENSMUSG00000057280	muscle, skeletal, receptor tyrosine kinase [Source:MGI Symbol;Acc:MGI:103581]	0.00438453	2.44251	2.79482	3.60149	1.14492	1.65014	2.16551	0.642768	-2.10322
Tm7sf2	19	6062821	6068373	-	ENSMUSG00000024799	transmembrane 7 superfamily member 2 [Source:MGI Symbol;Acc:MGI:1920416]	3.43919e-30	17.8812	18.7221	22.8624	9.69143	9.48007	9.03326	9.4325	-2.10663
Bmp8a	4	123312645	123343252	-	ENSMUSG00000032726	bone morphogenetic protein 8a [Source:MGI Symbol;Acc:MGI:104515]	2.1272e-05	44.4992	41.7331	44.0473	19.7053	27.3107	23.9383	11.424	-2.10864
Dusp14	11	84048041	84069261	-	ENSMUSG00000018648	dual specificity phosphatase 14 [Source:MGI Symbol;Acc:MGI:1927168]	1.2842e-09	11.8695	10.4765	10.5988	4.86751	6.50346	5.32846	4.11794	-2.11008
Sfmbt1	14	30714849	30822721	+	ENSMUSG00000006527	Scm-like with four mbt domains 1 [Source:MGI Symbol;Acc:MGI:1859609]	7.77931e-17	7.08027	5.8357	5.13534	2.77233	2.73261	2.94029	2.94119	-2.11378
Rasgef1a	6	118011438	118091546	+	ENSMUSG00000030134	RasGEF domain family, member 1A [Source:MGI Symbol;Acc:MGI:1917977]	5.26615e-06	2.09201	1.4891	1.64067	0.652451	0.963512	0.878544	0.795768	-2.11605
Hif3a	7	17031507	17062427	-	ENSMUSG00000004328	hypoxia inducible factor 3, alpha subunit [Source:MGI Symbol;Acc:MGI:1859778]	8.2328e-05	5.92159	3.82315	3.40198	2.13678	2.14347	2.6994	1.29493	-2.11841
Slc38a2	15	96687394	96699698	-	ENSMUSG00000022462	solute carrier family 38, member 2 [Source:MGI Symbol;Acc:MGI:1915010]	5.895e-42	129.93	135.53	116.388	61.9997	55.3661	61.106	61.2387	-2.12394
Fah	7	84585159	84606722	-	ENSMUSG00000030630	fumarylacetoacetate hydrolase [Source:MGI Symbol;Acc:MGI:95482]	2.0748e-18	12.8931	14.1728	15.5472	7.32783	5.38616	6.25873	7.61612	-2.13689
Rassf7	7	141215860	141218658	+	ENSMUSG00000038618	Ras association (RalGDS/AF-6) domain family (N-terminal) member 7 [Source:MGI Symbol;Acc:MGI:1914235]	3.75927e-05	10.8256	10.0072	10.9985	4.11576	6.95993	5.73842	3.04232	-2.13743
Igsf3	3	101377083	101463059	+	ENSMUSG00000042035	immunoglobulin superfamily, member 3 [Source:MGI Symbol;Acc:MGI:1926158]	1.81682e-19	3.59158	3.767	3.01681	1.67161	1.43658	1.64842	1.69459	-2.14438
Gm45062	6	8259450	8597480	+	ENSMUSG00000107705	predicted gene 45062 [Source:MGI Symbol;Acc:MGI:5753638]	5.5826e-31	11.8653	12.8565	11.3251	5.9483	5.51731	5.78592	5.15165	-2.14534
Ppm1l	3	69316861	69560802	+	ENSMUSG00000027784	protein phosphatase 1 (formerly 2C)-like [Source:MGI Symbol;Acc:MGI:2139740]	4.48083e-25	2.07242	1.99486	2.3291	1.05319	0.90163	0.996468	1.00821	-2.15394
Nfe2l3	6	51432670	51458768	+	ENSMUSG00000029832	nuclear factor, erythroid derived 2, like 3 [Source:MGI Symbol;Acc:MGI:1339958]	1.30036e-08	3.64852	4.43711	5.10064	2.20885	1.82795	1.53511	2.57975	-2.15682
Mycl	4	122995652	123002485	+	ENSMUSG00000028654	v-myc avian myelocytomatosis viral oncogene lung carcinoma derived [Source:MGI Symbol;Acc:MGI:96799]	5.30672e-09	1.70943	1.62647	1.63045	0.908007	0.730928	0.623985	0.793403	-2.16659
Igdcc3	9	65141189	65185872	+	ENSMUSG00000032394	immunoglobulin superfamily, DCC subclass, member 3 [Source:MGI Symbol;Acc:MGI:1202390]	4.36633e-12	11.3468	8.64442	7.93606	4.58567	3.63977	4.81474	4.13495	-2.16804
Lpgat1	1	191717834	191784255	+	ENSMUSG00000026623	lysophosphatidylglycerol acyltransferase 1 [Source:MGI Symbol;Acc:MGI:2446186]	7.04126e-16	112.635	101.381	84.9544	44.0959	50.3396	49.7958	39.3948	-2.17086
Fads3	19	10041548	10059671	+	ENSMUSG00000024664	fatty acid desaturase 3 [Source:MGI Symbol;Acc:MGI:1928740]	1.32736e-29	106.554	130.968	134.789	53.134	61.5959	57.9096	55.3427	-2.17743
Gm45073	8	8642766	8647012	-	ENSMUSG00000109438	predicted gene 45073 [Source:MGI Symbol;Acc:MGI:5753649]	1.56184e-08	4.57544	3.79339	3.02419	1.82973	1.97456	1.73506	1.42871	-2.18005
Gng13	17	25717171	25719406	+	ENSMUSG00000025739	guanine nucleotide binding protein (G protein), gamma 13 [Source:MGI Symbol;Acc:MGI:1925616]	2.17889e-05	9.22988	7.33448	12.6361	4.88484	4.78794	5.10462	3.07704	-2.18063
Tusc1	4	93334138	93335511	-	ENSMUSG00000054000	tumor suppressor candidate 1 [Source:MGI Symbol;Acc:MGI:2684283]	2.80674e-10	5.99477	4.90255	6.79474	2.54902	2.62546	2.83721	2.79098	-2.18367
Samd10	2	181595218	181599212	-	ENSMUSG00000038605	sterile alpha motif domain containing 10 [Source:MGI Symbol;Acc:MGI:2443872]	1.57564e-11	2.86711	3.07271	3.461	1.4307	1.39705	1.33999	1.56651	-2.18589
Adora2b	11	62248984	62266453	+	ENSMUSG00000018500	adenosine A2b receptor [Source:MGI Symbol;Acc:MGI:99403]	2.20414e-33	45.9958	56.0429	49.373	21.0889	23.0563	24.1439	23.6789	-2.19514
Nnat	2	157560078	157562522	+	ENSMUSG00000067786	neuronatin [Source:MGI Symbol;Acc:MGI:104716]	2.41171e-27	14.5886	15.8674	14.4576	7.51001	6.35241	6.52416	6.87389	-2.19676
Ucp2	7	100493337	100502020	+	ENSMUSG00000033685	uncoupling protein 2 (mitochondrial, proton carrier) [Source:MGI Symbol;Acc:MGI:109354]	3.40252e-12	19.2965	13.3729	15.7286	7.18017	5.89886	6.88383	9.35554	-2.20103
Scube1	15	83602583	83725021	-	ENSMUSG00000016763	signal peptide, CUB domain, EGF-like 1 [Source:MGI Symbol;Acc:MGI:1890616]	6.06281e-18	40.0188	43.2071	29.5367	17.3235	16.5425	17.1399	17.2508	-2.20271
Glcci1	6	8509600	8597548	+	ENSMUSG00000029638	glucocorticoid induced transcript 1 [Source:MGI Symbol;Acc:MGI:2179717]	1.20219e-26	8.57072	9.2206	7.93892	4.22639	3.85979	3.97193	3.47353	-2.20884
Selenbp1	3	94933056	94944758	+	ENSMUSG00000068874	selenium binding protein 1 [Source:MGI Symbol;Acc:MGI:96825]	8.62095e-11	38.5088	42.7489	62.7971	19.1162	26.2792	20.6435	20.9074	-2.2091
Itga1	13	114953096	115101964	-	ENSMUSG00000042284	integrin alpha 1 [Source:MGI Symbol;Acc:MGI:96599]	6.89462e-12	25.686	23.5112	24.1435	10.7307	13.1008	12.4021	8.02027	-2.2097
March3	18	56761716	56925548	-	ENSMUSG00000032656	membrane-associated ring finger (C3HC4) 3 [Source:MGI Symbol;Acc:MGI:2443667]	2.91298e-10	1.11067	1.10287	1.2759	0.446469	0.538226	0.577833	0.541509	-2.21126
Plcl1	1	55405921	55754285	+	ENSMUSG00000038349	phospholipase C-like 1 [Source:MGI Symbol;Acc:MGI:3036262]	4.87358e-28	5.3521	4.81846	4.73719	2.38145	2.13683	2.31056	2.15596	-2.21229
Trpc4	3	54156035	54318471	+	ENSMUSG00000027748	transient receptor potential cation channel, subfamily C, member 4 [Source:MGI Symbol;Acc:MGI:109525]	1.75518e-05	1.83434	2.48103	1.06828	0.769902	0.740765	0.887835	0.834011	-2.22063
Tmem255b	8	13435189	13468473	+	ENSMUSG00000038457	transmembrane protein 255B [Source:MGI Symbol;Acc:MGI:2685533]	0.00404283	1.83446	1.59775	1.77495	0.415365	1.03714	1.08252	0.583362	-2.22643
Esm1	13	113209659	113218098	+	ENSMUSG00000042379	endothelial cell-specific molecule 1 [Source:MGI Symbol;Acc:MGI:1918940]	6.87856e-05	9.76443	10.7075	19.4038	6.28926	6.94804	6.95992	3.68057	-2.22666
Atn1	6	124742544	124756524	-	ENSMUSG00000004263	atrophin 1 [Source:MGI Symbol;Acc:MGI:104725]	0.000130711	12.4334	6.23578	4.48146	3.46191	2.95353	3.80325	3.63009	-2.2289
Glis1	4	107434591	107635061	+	ENSMUSG00000034762	GLIS family zinc finger 1 [Source:MGI Symbol;Acc:MGI:2386723]	2.70902e-08	7.68635	7.08415	6.07016	3.01772	3.86874	3.3911	2.18405	-2.22985
Msln	17	25748614	25754327	-	ENSMUSG00000063011	mesothelin [Source:MGI Symbol;Acc:MGI:1888992]	0.0137341	3.97863	3.15987	1.50612	1.08724	1.83939	1.61917	0.619976	-2.23126
Prtg	9	72806874	72917291	+	ENSMUSG00000036030	protogenin [Source:MGI Symbol;Acc:MGI:2444710]	2.28057e-22	1.82416	1.86951	1.90334	0.782801	0.757115	0.851349	0.948787	-2.2343
Tmem95	11	69876684	69878018	-	ENSMUSG00000094845	transmembrane protein 95 [Source:MGI Symbol;Acc:MGI:3779488]	0.00780527	2.07553	2.53714	2.54073	1.03059	0.882279	1.25342	1.09699	-2.23721
Liph	16	21953826	21995542	-	ENSMUSG00000044626	lipase, member H [Source:MGI Symbol;Acc:MGI:2388029]	0.000324759	1.11638	2.07192	2.376	0.880091	0.580518	0.676824	1.17739	-2.23815
Notum	11	120653788	120661175	-	ENSMUSG00000042988	notum pectinacetylesterase homolog (Drosophila) [Source:MGI Symbol;Acc:MGI:1924833]	3.43738e-06	50.6104	50.4695	57.663	19.0899	36.343	22.7437	16.3889	-2.23821
Slc7a1	5	148327410	148399904	-	ENSMUSG00000041313	solute carrier family 7 (cationic amino acid transporter, y+ system), member 1 [Source:MGI Symbol;Acc:MGI:88117]	2.0306e-21	20.7523	23.1888	17.121	9.14129	8.31337	10.0977	8.70217	-2.24568
Cstb	10	78425669	78427622	+	ENSMUSG00000005054	cystatin B [Source:MGI Symbol;Acc:MGI:109514]	1.00081e-12	873.26	853.184	949.447	363.559	492.731	429.679	301.636	-2.24732
Grhl1	12	24572283	24617391	+	ENSMUSG00000020656	grainyhead-like 1 (Drosophila) [Source:MGI Symbol;Acc:MGI:2182540]	1.34104e-05	4.02134	3.57743	4.72524	1.52149	2.55433	2.08564	1.13051	-2.25344
Cd55	1	130439027	130462744	-	ENSMUSG00000026399	CD55 molecule, decay accelerating factor for complement [Source:MGI Symbol;Acc:MGI:104850]	6.32148e-31	108.386	88.5563	85.8239	41.3731	41.0569	42.6425	42.2003	-2.25393
Fez1	9	36821864	36878924	+	ENSMUSG00000032118	fasciculation and elongation protein zeta 1 (zygin I) [Source:MGI Symbol;Acc:MGI:2670976]	4.55279e-08	2.50171	3.5973	4.61544	1.92015	1.50684	1.448	1.45484	-2.25692
Lurap1	4	116132406	116151338	-	ENSMUSG00000028701	leucine rich adaptor protein 1 [Source:MGI Symbol;Acc:MGI:1915325]	2.34408e-16	2.61154	2.93737	3.26395	1.53407	1.06656	1.2923	1.31127	-2.25788
Smoc1	12	81026808	81186414	+	ENSMUSG00000021136	SPARC related modular calcium binding 1 [Source:MGI Symbol;Acc:MGI:1929878]	2.16754e-05	62.6017	66.7959	65.882	25.7499	31.8	42.5635	15.0791	-2.26033
AC167978.1	7	30734739	30756126	+	ENSMUSG00000109224	No description	4.89867e-10	561.612	482.434	663.44	219.137	309.245	290.456	187.993	-2.2612
Hdhd3	4	62499008	62503467	-	ENSMUSG00000038422	haloacid dehalogenase-like hydrolase domain containing 3 [Source:MGI Symbol;Acc:MGI:1919998]	2.05485e-08	8.74756	8.91737	5.76787	3.68568	2.9495	3.23666	3.90893	-2.2672
Pi15	1	17601901	17630939	+	ENSMUSG00000067780	peptidase inhibitor 15 [Source:MGI Symbol;Acc:MGI:1934659]	3.12644e-20	196.673	193.92	206.733	85.1654	101.115	93.179	71.0844	-2.272
Nectin1	9	43743984	43807461	+	ENSMUSG00000032012	nectin cell adhesion molecule 1 [Source:MGI Symbol;Acc:MGI:1926483]	3.92279e-08	48.4014	27.089	44.6385	16.5925	20.3209	20.091	13.4471	-2.2735
Asl	5	130011258	130029247	-	ENSMUSG00000025533	argininosuccinate lyase [Source:MGI Symbol;Acc:MGI:88084]	5.2767e-26	28.0363	38.2052	38.2593	14.171	15.1864	15.2827	16.5892	-2.27562
Gbe1	16	70313949	70569716	+	ENSMUSG00000022707	glucan (1,4-alpha-), branching enzyme 1 [Source:MGI Symbol;Acc:MGI:1921435]	7.95435e-31	15.6503	15.7642	20.7814	7.87327	7.37049	7.55924	7.69123	-2.28222
Ndrg1	15	66929321	66969640	-	ENSMUSG00000005125	N-myc downstream regulated gene 1 [Source:MGI Symbol;Acc:MGI:1341799]	1.34708e-08	56.0349	60.1104	48.6939	15.0569	22.2059	31.8067	26.8442	-2.2915
Sbsn	7	30751471	30756134	+	ENSMUSG00000046056	suprabasin [Source:MGI Symbol;Acc:MGI:2446326]	1.05169e-10	179.362	150.331	202.373	67.2242	92.0955	92.3796	57.8217	-2.292
Msx2	13	53466884	53473074	-	ENSMUSG00000021469	msh homeobox 2 [Source:MGI Symbol;Acc:MGI:97169]	0.0208982	1.85746	1.33531	2.40284	0.700952	1.22873	1.08739	0.236862	-2.29286
Dnaja4	9	54698873	54716315	+	ENSMUSG00000032285	DnaJ heat shock protein family (Hsp40) member A4 [Source:MGI Symbol;Acc:MGI:1927638]	5.38477e-18	30.5302	36.3645	33.9519	14.8819	16.4996	15.6438	11.6181	-2.29288
Slc4a4	5	88886818	89239653	+	ENSMUSG00000060961	solute carrier family 4 (anion exchanger), member 4 [Source:MGI Symbol;Acc:MGI:1927555]	1.61897e-15	5.70671	4.31842	4.72039	2.27702	2.44317	1.81107	2.04221	-2.2932
Pcyt1b	X	93654863	93749951	+	ENSMUSG00000035246	phosphate cytidylyltransferase 1, choline, beta isoform [Source:MGI Symbol;Acc:MGI:2147987]	3.66593e-14	1.57006	1.76042	1.60173	0.694653	0.690886	0.701084	0.779279	-2.29466
Krt18	15	102028216	102032026	+	ENSMUSG00000023043	keratin 18 [Source:MGI Symbol;Acc:MGI:96692]	0.00400177	65.9193	70.9296	131.945	45.1867	24.6961	30.1543	55.9965	-2.29689
C1qtnf12	4	155962318	155966629	+	ENSMUSG00000023571	C1q and tumor necrosis factor related 12 [Source:MGI Symbol;Acc:MGI:1914639]	8.03986e-12	110.746	127.227	198.597	63.5379	67.0154	54.1183	67.6601	-2.30685
Cited2	10	17723218	17725674	+	ENSMUSG00000039910	Cbp/p300-interacting transactivator, with Glu/Asp-rich carboxy-terminal domain, 2 [Source:MGI Symbol;Acc:MGI:1306784]	2.35895e-32	50.7815	46.4701	63.19	22.5847	22.9192	23.9735	23.1152	-2.31036
Syde2	3	145987870	146021720	+	ENSMUSG00000036863	synapse defective 1, Rho GTPase, homolog 2 (C. elegans) [Source:MGI Symbol;Acc:MGI:3036264]	5.10265e-26	5.03301	6.44211	6.24011	2.50261	2.32168	2.52955	2.86136	-2.31227
Sphk1	11	116530925	116536674	+	ENSMUSG00000061878	sphingosine kinase 1 [Source:MGI Symbol;Acc:MGI:1316649]	0.0162098	48.8443	50.89	39.27	15.1426	32.1879	23.4715	9.21217	-2.31633
Sec1	7	45677686	45694402	-	ENSMUSG00000040364	secretory blood group 1 [Source:MGI Symbol;Acc:MGI:1928893]	4.35607e-10	2.63022	3.74986	3.18984	1.46227	1.25184	1.21257	1.55255	-2.32877
Prrg3	X	71962624	71972722	+	ENSMUSG00000033361	proline rich Gla (G-carboxyglutamic acid) 3 (transmembrane) [Source:MGI Symbol;Acc:MGI:2685214]	8.05308e-19	17.2769	18.2964	19.5222	7.04845	9.82852	7.16194	7.4643	-2.33184
Eif4ebp2	10	61428491	61452661	-	ENSMUSG00000020091	eukaryotic translation initiation factor 4E binding protein 2 [Source:MGI Symbol;Acc:MGI:109198]	5.71249e-07	52.0788	30.4352	22.1496	15.9613	13.3403	15.8304	14.7119	-2.33192
Tmsb15a	X	135718667	135725261	-	ENSMUSG00000060726	thymosin beta 15a [Source:MGI Symbol;Acc:MGI:1925728]	0.000355098	7.49454	9.4385	5.44428	3.87429	3.23383	3.78642	1.89012	-2.33377
Ackr2	9	121898355	121911074	+	ENSMUSG00000044534	atypical chemokine receptor 2 [Source:MGI Symbol;Acc:MGI:1891697]	0.0031403	1.24285	1.1848	1.05273	0.560019	0.56932	0.668943	0.186281	-2.33829
Adcy5	16	35154877	35305737	+	ENSMUSG00000022840	adenylate cyclase 5 [Source:MGI Symbol;Acc:MGI:99673]	5.65111e-15	7.89745	11.472	9.14951	4.52196	4.38604	3.94193	3.40146	-2.33982
Slfn4	11	83175186	83190216	+	ENSMUSG00000000204	schlafen 4 [Source:MGI Symbol;Acc:MGI:1329010]	0.0180168	3.86314	2.98797	1.32054	0.952568	1.70188	1.57109	0.416353	-2.34722
Dlk2	17	46297421	46303271	+	ENSMUSG00000047428	delta-like 2 homolog (Drosophila) [Source:MGI Symbol;Acc:MGI:2146838]	2.02333e-26	46.9426	45.0296	61.0141	20.9781	22.9922	22.4316	20.423	-2.34935
Atoh8	6	72206177	72235577	-	ENSMUSG00000037621	atonal bHLH transcription factor 8 [Source:MGI Symbol;Acc:MGI:1918343]	7.827e-20	212.911	217.596	225.741	91.2437	103.584	104.146	72.7256	-2.35405
2610306O10Rik	7	128538932	128539543	+	ENSMUSG00000108614	RIKEN cDNA 2610306O10 gene [Source:MGI Symbol;Acc:MGI:1917710]	0.0130136	3.22254	2.38479	1.76357	1.07303	1.22481	1.32057	0.555217	-2.35475
Rbm47	5	66016549	66173118	-	ENSMUSG00000070780	RNA binding motif protein 47 [Source:MGI Symbol;Acc:MGI:2384294]	3.59681e-27	7.46632	8.04045	6.81063	3.17818	2.70773	3.05964	3.67977	-2.35689
Suox	10	128669894	128674073	-	ENSMUSG00000049858	sulfite oxidase [Source:MGI Symbol;Acc:MGI:2446117]	8.38938e-08	117.939	125.847	124.766	44.0074	72.6094	57.6313	33.5341	-2.36499
Mtus1	8	40990914	41133726	-	ENSMUSG00000045636	mitochondrial tumor suppressor 1 [Source:MGI Symbol;Acc:MGI:2142572]	0	16.7548	15.3453	17.4672	7.10255	7.2054	6.95325	6.63729	-2.36893
Entpd7	19	43689672	43733697	+	ENSMUSG00000025192	ectonucleoside triphosphate diphosphohydrolase 7 [Source:MGI Symbol;Acc:MGI:2135885]	5.09504e-14	12.3091	9.0436	7.47794	4.18843	3.89929	4.12128	3.98062	-2.37442
Plk3	4	117128655	117133963	-	ENSMUSG00000028680	polo-like kinase 3 [Source:MGI Symbol;Acc:MGI:109604]	6.99989e-12	8.18176	11.2446	8.72057	3.84865	4.33136	4.508	3.06863	-2.3818
Gm42418	17	39846958	39848788	+	ENSMUSG00000098178	predicted gene, 42418 [Source:MGI Symbol;Acc:MGI:5649005]	4.37942e-11	1229.75	1558.85	878.975	560.305	422.358	455.959	612.831	-2.38373
Plcd3	11	103070304	103101658	-	ENSMUSG00000020937	phospholipase C, delta 3 [Source:MGI Symbol;Acc:MGI:107451]	7.36538e-26	59.7666	70.4283	64.526	25.5155	30.5285	28.7794	23.5055	-2.39666
Zdhhc2	8	40423815	40510268	+	ENSMUSG00000039470	zinc finger, DHHC domain containing 2 [Source:MGI Symbol;Acc:MGI:1923452]	1.44278e-34	5.28851	5.18896	5.28133	2.16799	2.25431	2.31339	2.02843	-2.39747
Avil	10	127000709	127020994	+	ENSMUSG00000025432	advillin [Source:MGI Symbol;Acc:MGI:1333798]	1.37589e-05	7.95487	7.30175	4.25623	2.36742	3.1297	3.53966	1.81425	-2.39766
Ankrd35	3	96670131	96691032	+	ENSMUSG00000038354	ankyrin repeat domain 35 [Source:MGI Symbol;Acc:MGI:2442590]	9.7104e-14	3.82346	4.48414	3.30588	1.31414	1.66457	1.70079	1.77229	-2.40005
Mospd3	5	137596645	137601058	-	ENSMUSG00000037221	motile sperm domain containing 3 [Source:MGI Symbol;Acc:MGI:1916179]	0.00235418	7.91704	3.23558	2.23021	1.87473	1.65589	1.70619	2.19085	-2.40234
A930015D03Rik	17	35994453	36038435	+	ENSMUSG00000092368	RIKEN cDNA A930015D03 gene [Source:MGI Symbol;Acc:MGI:1925060]	0.00519629	6.26524	6.61889	3.93446	4.53163	1.93974	1.4121	1.44184	-2.40472
Chdh	14	30009023	30040527	+	ENSMUSG00000015970	choline dehydrogenase [Source:MGI Symbol;Acc:MGI:1860776]	1.57564e-11	3.30288	2.37467	2.63012	1.07389	0.889205	1.16997	1.45227	-2.41572
Lrat	3	82892579	82903973	-	ENSMUSG00000028003	lecithin-retinol acyltransferase (phosphatidylcholine-retinol-O-acyltransferase) [Source:MGI Symbol;Acc:MGI:1891259]	3.2976e-20	35.7834	46.1578	38.4039	15.6472	14.4461	15.1302	21.1821	-2.41637
Alad	4	62509169	62519918	-	ENSMUSG00000028393	aminolevulinate, delta-, dehydratase [Source:MGI Symbol;Acc:MGI:96853]	5.20628e-39	102.742	98.7674	87.8557	41.0652	34.805	39.1556	44.0794	-2.42494
5330417C22Rik	3	108455694	108536536	-	ENSMUSG00000040412	RIKEN cDNA 5330417C22 gene [Source:MGI Symbol;Acc:MGI:1923930]	0.00244888	2.17153	1.03293	1.45528	0.651067	0.36415	0.384608	1.15502	-2.43184
Cited1	X	102247381	102252181	-	ENSMUSG00000051159	Cbp/p300-interacting transactivator with Glu/Asp-rich carboxy-terminal domain 1 [Source:MGI Symbol;Acc:MGI:108023]	0.000179579	5.19207	5.66463	12.8298	3.99357	2.00324	3.3338	3.62542	-2.43763
Pak6	2	118663303	118698020	+	ENSMUSG00000074923	p21 protein (Cdc42/Rac)-activated kinase 6 [Source:MGI Symbol;Acc:MGI:2679420]	1.98535e-10	1.04635	1.3573	1.24272	0.483078	0.530434	0.529141	0.447133	-2.4434
Cebpa	7	35119293	35121928	+	ENSMUSG00000034957	CCAAT/enhancer binding protein (C/EBP), alpha [Source:MGI Symbol;Acc:MGI:99480]	4.55007e-38	25.1739	28.5995	29.3369	11.2729	11.0191	9.97343	13.0378	-2.44605
Nectin4	1	171370099	171388598	+	ENSMUSG00000006411	nectin cell adhesion molecule 4 [Source:MGI Symbol;Acc:MGI:1918990]	0.000459452	3.39115	5.96407	11.7842	3.46227	2.00103	2.32246	3.69312	-2.45545
Gm16485	9	8971791	8975773	+	ENSMUSG00000078117	predicted gene 16485 [Source:MGI Symbol;Acc:MGI:3642771]	7.27581e-16	30.6412	23.4656	20.0388	11.0053	10.1391	10.1694	8.88451	-2.45933
Mreg	1	72159442	72212307	-	ENSMUSG00000039395	melanoregulin [Source:MGI Symbol;Acc:MGI:2151839]	1.94857e-05	3.35234	2.53145	1.98471	0.934435	1.37429	1.18643	0.765108	-2.4626
Fgf10	13	118669791	118792115	+	ENSMUSG00000021732	fibroblast growth factor 10 [Source:MGI Symbol;Acc:MGI:1099809]	1.3551e-11	5.14373	4.75817	3.41314	1.84357	1.37462	1.91154	2.06786	-2.46658
Dtx1	5	120680202	120711927	-	ENSMUSG00000029603	deltex 1, E3 ubiquitin ligase [Source:MGI Symbol;Acc:MGI:1352744]	7.69596e-16	1.76108	1.92795	1.92513	0.768426	0.773409	0.838952	0.653979	-2.4666
Lox	18	52516069	52529867	-	ENSMUSG00000024529	lysyl oxidase [Source:MGI Symbol;Acc:MGI:96817]	5.37519e-33	199.318	221.269	178.209	78.5596	82.0978	71.6865	90.9983	-2.46919
Clcf1	19	4214238	4223490	+	ENSMUSG00000040663	cardiotrophin-like cytokine factor 1 [Source:MGI Symbol;Acc:MGI:1930088]	2.75163e-18	4.57734	6.01708	4.86893	2.04866	2.28378	2.07422	1.9218	-2.47558
Jcad	18	4634929	4682868	+	ENSMUSG00000033960	junctional cadherin 5 associated [Source:MGI Symbol;Acc:MGI:2685174]	1.97549e-15	233.988	239.617	219.589	86.6564	109.778	106.814	69.0982	-2.48225
Slc25a23	17	57043711	57059863	-	ENSMUSG00000046329	solute carrier family 25 (mitochondrial carrier; phosphate carrier), member 23 [Source:MGI Symbol;Acc:MGI:1914222]	6.36762e-17	8.75454	6.83917	6.67684	2.44988	2.93802	3.50223	3.01667	-2.49387
Nr2f1	13	78188973	78199757	-	ENSMUSG00000069171	nuclear receptor subfamily 2, group F, member 1 [Source:MGI Symbol;Acc:MGI:1352451]	7.33133e-10	1.24143	1.4108	1.08079	0.440546	0.542724	0.448056	0.562334	-2.49659
Crym	7	120186380	120202111	-	ENSMUSG00000030905	crystallin, mu [Source:MGI Symbol;Acc:MGI:102675]	2.93869e-06	1.50531	2.01957	3.08736	0.936011	0.911836	1.00941	0.672801	-2.4975
Col20a1	2	180986535	181017540	+	ENSMUSG00000016356	collagen, type XX, alpha 1 [Source:MGI Symbol;Acc:MGI:1920618]	1.59653e-09	1.30039	1.44586	1.26129	0.4829	0.614524	0.578242	0.463075	-2.49838
Parp4	14	56575619	56659794	+	ENSMUSG00000054509	poly (ADP-ribose) polymerase family, member 4 [Source:MGI Symbol;Acc:MGI:2685589]	5.15985e-13	18.1279	15.421	11.4554	5.37696	6.90475	6.48281	5.22267	-2.50158
Acss1	2	150618105	150668500	-	ENSMUSG00000027452	acyl-CoA synthetase short-chain family member 1 [Source:MGI Symbol;Acc:MGI:1915988]	0.0058282	29.1012	30.0661	18.8251	8.32531	16.5924	10.9984	5.62088	-2.50355
Wnt10a	1	74791516	74804179	+	ENSMUSG00000026167	wingless-type MMTV integration site family, member 10A [Source:MGI Symbol;Acc:MGI:108071]	5.78528e-12	84.2352	67.5976	84.9711	28.3156	40.5278	34.1529	23.1105	-2.50374
Dtna	18	23415135	23659715	+	ENSMUSG00000024302	dystrobrevin alpha [Source:MGI Symbol;Acc:MGI:106039]	1.43794e-15	23.8567	27.0227	27.0049	9.63252	13.0225	10.8981	7.89056	-2.5057
Gm14403	2	177498215	177509763	+	ENSMUSG00000094786	predicted gene 14403 [Source:MGI Symbol;Acc:MGI:3649813]	1.92311e-06	5.63944	6.30493	3.84535	2.90806	1.41452	1.89473	2.16914	-2.51035
Acbd4	11	103101682	103112200	+	ENSMUSG00000056938	acyl-Coenzyme A binding domain containing 4 [Source:MGI Symbol;Acc:MGI:1914381]	0	22.5545	23.9101	25.2646	9.37227	9.85792	9.04841	9.80092	-2.51156
AF529169	9	89587216	89623125	-	ENSMUSG00000039313	cDNA sequence AF529169 [Source:MGI Symbol;Acc:MGI:2667167]	2.05417e-05	8.0528	4.65726	3.40809	2.22873	2.14005	2.7865	1.39588	-2.51321
Shisa8	15	82206952	82212815	-	ENSMUSG00000096883	shisa family member 8 [Source:MGI Symbol;Acc:MGI:2146080]	2.30481e-07	3.37616	3.79622	2.42305	1.51675	0.986842	1.18588	1.39921	-2.51419
Slc25a29	12	108825873	108835883	-	ENSMUSG00000021265	solute carrier family 25 (mitochondrial carrier, palmitoylcarnitine transporter), member 29 [Source:MGI Symbol;Acc:MGI:2444911]	2.96021e-28	60.3206	63.8672	60.1362	20.8314	28.5481	24.4818	23.2278	-2.53134
Dst	1	33908225	34308661	+	ENSMUSG00000026131	dystonin [Source:MGI Symbol;Acc:MGI:104627]	5.91353e-21	26.6061	32.5975	25.4019	11.3677	12.3147	11.763	8.97827	-2.53935
Fosl1	19	5447703	5455945	+	ENSMUSG00000024912	fos-like antigen 1 [Source:MGI Symbol;Acc:MGI:107179]	6.58308e-13	9.14091	12.4962	9.99004	3.75088	3.12876	4.48391	5.20396	-2.54532
Ulk3	9	57589452	57596233	+	ENSMUSG00000032308	unc-51-like kinase 3 [Source:MGI Symbol;Acc:MGI:1918992]	8.46502e-18	9.00016	7.2379	6.67263	2.97515	3.21193	3.22503	2.58065	-2.54717
Slc30a2	4	134343181	134354484	+	ENSMUSG00000028836	solute carrier family 30 (zinc transporter), member 2 [Source:MGI Symbol;Acc:MGI:106637]	1.67572e-09	65.5087	73.8534	86.5351	26.2106	34.1377	38.9769	18.891	-2.54784
Tex21	12	76198686	76246746	-	ENSMUSG00000021056	testis expressed gene 21 [Source:MGI Symbol;Acc:MGI:1931131]	3.38937e-10	2.03319	2.15278	2.49241	1.03807	0.753448	0.882197	0.820707	-2.5482
Iqsec1	6	90656088	90988685	-	ENSMUSG00000034312	IQ motif and Sec7 domain 1 [Source:MGI Symbol;Acc:MGI:1196356]	2.58703e-10	21.3703	13.7614	11.1456	6.01916	6.47753	6.56495	5.10482	-2.55325
Cga	4	34893779	34907370	+	ENSMUSG00000028298	glycoprotein hormones, alpha subunit [Source:MGI Symbol;Acc:MGI:88390]	5.00093e-06	2.67531	3.11857	2.9415	1.20462	1.12948	0.896992	1.32294	-2.55755
Rasgrp1	2	117279993	117343001	-	ENSMUSG00000027347	RAS guanyl releasing protein 1 [Source:MGI Symbol;Acc:MGI:1314635]	2.7579e-27	26.0404	33.1192	38.4116	14.287	11.9381	11.7154	12.7856	-2.56466
Prf1	10	61297833	61304680	+	ENSMUSG00000037202	perforin 1 (pore forming protein) [Source:MGI Symbol;Acc:MGI:97551]	7.26202e-08	116.55	99.4731	50.7699	31.1742	36.1158	41.1933	30.1132	-2.56662
D330041H03Rik	17	24404649	24414542	-	ENSMUSG00000073437	RIKEN cDNA D330041H03 gene [Source:MGI Symbol;Acc:MGI:3603827]	1.23495e-13	2.42915	3.27911	2.83573	1.35753	0.949727	1.07787	1.04878	-2.56929
Col23a1	11	51289920	51583918	+	ENSMUSG00000063564	collagen, type XXIII, alpha 1 [Source:MGI Symbol;Acc:MGI:2653243]	4.11849e-06	3.4585	4.29619	8.21332	2.37559	1.45382	1.7405	2.70805	-2.57197
Gm43197	6	3336772	3339354	-	ENSMUSG00000107215	predicted gene 43197 [Source:MGI Symbol;Acc:MGI:5663334]	5.78162e-05	4.33415	2.06456	2.44442	0.847454	1.48727	1.28836	0.958434	-2.57356
Lvrn	18	46850039	46905446	+	ENSMUSG00000024481	laeverin [Source:MGI Symbol;Acc:MGI:1921824]	1.21435e-08	3.47782	7.07999	4.42585	1.95505	1.76102	1.81656	2.21673	-2.57805
Csf2rb2	15	78282517	78305603	-	ENSMUSG00000071714	colony stimulating factor 2 receptor, beta 2, low-affinity (granulocyte-macrophage) [Source:MGI Symbol;Acc:MGI:1339760]	8.04089e-14	6.6533	4.45471	4.61021	2.32567	1.77766	1.86575	2.15765	-2.57885
Inpp5f	7	128611328	128696425	+	ENSMUSG00000042105	inositol polyphosphate-5-phosphatase F [Source:MGI Symbol;Acc:MGI:2141867]	1.4e-45	7.26901	9.06457	8.58463	3.09029	2.99456	3.27866	3.51102	-2.58062
Gzmf	14	56205263	56211417	-	ENSMUSG00000015441	granzyme F [Source:MGI Symbol;Acc:MGI:109254]	1.40442e-07	435.327	418.533	199.536	113.736	139.426	172.47	117.736	-2.58485
Fam83e	7	45721212	45729492	+	ENSMUSG00000054161	family with sequence similarity 83, member E [Source:MGI Symbol;Acc:MGI:1921063]	3.35694e-09	1.31317	2.10339	2.30296	0.797441	0.707063	0.692759	0.732612	-2.60285
Tuft1	3	94612757	94658872	-	ENSMUSG00000005968	tuftelin 1 [Source:MGI Symbol;Acc:MGI:109572]	4.26304e-09	20.7682	34.0731	16.1878	8.16388	9.88985	10.1426	8.05137	-2.61273
Mfsd2a	4	122946850	122961188	-	ENSMUSG00000028655	major facilitator superfamily domain containing 2A [Source:MGI Symbol;Acc:MGI:1923824]	0	64.7859	79.0869	72.9849	28.554	27.9012	26.8552	26.5794	-2.63122
Gzmd	14	56129556	56132608	-	ENSMUSG00000059256	granzyme D [Source:MGI Symbol;Acc:MGI:109255]	0.000748755	392.14	401.791	223.81	98.0383	157.897	180.644	78.6539	-2.63373
Hist1h4i	13	22040636	22041362	-	ENSMUSG00000060639	histone cluster 1, H4i [Source:MGI Symbol;Acc:MGI:2448432]	0.00508035	202.182	272.409	71.4835	69.4028	56.2575	68.7933	81.1256	-2.64207
Gpr50	X	71663667	71669257	+	ENSMUSG00000056380	G-protein-coupled receptor 50 [Source:MGI Symbol;Acc:MGI:1333877]	1.98191e-11	5.44335	5.87132	9.09091	2.63904	2.47297	2.01378	3.16337	-2.64429
Mapre3	5	30814641	30866106	+	ENSMUSG00000029166	microtubule-associated protein, RP/EB family, member 3 [Source:MGI Symbol;Acc:MGI:2140967]	2.72692e-07	16.4341	12.6907	8.00351	3.92357	5.20093	6.07486	3.49434	-2.64818
Hfe	13	23702034	23710854	-	ENSMUSG00000006611	hemochromatosis [Source:MGI Symbol;Acc:MGI:109191]	4.35423e-13	20.8833	27.4228	42.3624	11.5975	10.2171	11.0067	12.7878	-2.6506
Tiam1	16	89787111	89980080	-	ENSMUSG00000002489	T cell lymphoma invasion and metastasis 1 [Source:MGI Symbol;Acc:MGI:103306]	8.64042e-37	3.25408	3.59087	3.52835	1.31414	1.07302	1.34309	1.47913	-2.65503
Serpina3i	12	104263122	104269372	+	ENSMUSG00000079014	serine (or cysteine) peptidase inhibitor, clade A, member 3I [Source:MGI Symbol;Acc:MGI:2182841]	0.000288411	1.5649	2.0697	1.98972	0.984251	0.505565	0.983304	0.349222	-2.65705
Ntn5	7	45684022	45694556	+	ENSMUSG00000070564	netrin 5 [Source:MGI Symbol;Acc:MGI:2685330]	0.00885926	5.54928	4.66096	3.8477	1.40762	2.55809	2.68167	0.394293	-2.66186
AL714025.1	13	23441822	23445935	-	ENSMUSG00000113440	No description	3.90049e-06	1.00107	1.22802	2.00697	0.545381	0.375794	0.670237	0.519164	-2.67608
Cmtm8	9	114789345	114844156	-	ENSMUSG00000041012	CKLF-like MARVEL transmembrane domain containing 8 [Source:MGI Symbol;Acc:MGI:2447167]	1.36192e-28	6.42992	6.78364	7.21969	2.54233	2.67236	2.76773	2.15519	-2.68745
Gpr63	4	24966407	25009233	+	ENSMUSG00000040372	G protein-coupled receptor 63 [Source:MGI Symbol;Acc:MGI:2135884]	6.48312e-05	2.06203	1.08451	1.08431	0.50749	0.398253	0.624567	0.562695	-2.69523
Pik3cb	9	99036654	99140621	-	ENSMUSG00000032462	phosphatidylinositol-4,5-bisphosphate 3- kinase catalytic subunit beta [Source:MGI Symbol;Acc:MGI:1922019]	1.58399e-20	9.99153	8.09276	9.26554	2.96712	3.92091	3.75407	2.82761	-2.70729
Limk1	5	134656039	134688598	-	ENSMUSG00000029674	LIM-domain containing, protein kinase [Source:MGI Symbol;Acc:MGI:104572]	0	68.5102	68.9098	66.2848	24.4204	24.5431	26.0006	25.213	-2.71126
Dsp	13	38151294	38198577	+	ENSMUSG00000054889	desmoplakin [Source:MGI Symbol;Acc:MGI:109611]	2.00178e-07	2.3601	1.23787	2.65384	0.668545	0.543233	0.881019	0.969932	-2.72167
Atp1a3	7	24978167	25005958	-	ENSMUSG00000040907	ATPase, Na+/K+ transporting, alpha 3 polypeptide [Source:MGI Symbol;Acc:MGI:88107]	0.00552248	11.9263	5.90738	3.41472	2.07581	3.19246	2.9284	2.19978	-2.72508
Steap4	5	7960457	7982213	+	ENSMUSG00000012428	STEAP family member 4 [Source:MGI Symbol;Acc:MGI:1923560]	1.88708e-18	8.75141	8.57582	8.17602	2.63648	2.96983	2.65203	4.18491	-2.73275
Npb	11	120608477	120609093	+	ENSMUSG00000044034	neuropeptide B [Source:MGI Symbol;Acc:MGI:2387153]	0.011593	10.3811	7.66408	4.7792	2.32225	4.32187	3.68396	0.716485	-2.75543
Qpct	17	79051906	79090243	+	ENSMUSG00000024084	glutaminyl-peptide cyclotransferase (glutaminyl cyclase) [Source:MGI Symbol;Acc:MGI:1917786]	1.44687e-09	8.04965	12.5456	12.6779	3.21406	5.28391	4.39825	3.12848	-2.76849
Rnase4	14	51091077	51106151	+	ENSMUSG00000021876	ribonuclease, RNase A family 4 [Source:MGI Symbol;Acc:MGI:1926217]	8.59587e-40	278.666	303.282	390.301	115.343	106.983	112.706	132.785	-2.77102
Mturn	6	54681624	54703851	+	ENSMUSG00000038065	maturin, neural progenitor differentiation regulator homolog (Xenopus) [Source:MGI Symbol;Acc:MGI:1915485]	9.10764e-20	8.18904	11.4535	13.7495	3.87251	4.39287	3.99858	3.73333	-2.78315
Sdk1	5	141241490	142215586	+	ENSMUSG00000039683	sidekick cell adhesion molecule 1 [Source:MGI Symbol;Acc:MGI:2444413]	1.625e-17	3.20713	3.44795	2.49699	1.00692	1.24232	1.2092	0.923814	-2.78458
Gzme	14	56117626	56120625	-	ENSMUSG00000022156	granzyme E [Source:MGI Symbol;Acc:MGI:109265]	0.00317279	248.361	228.643	121.422	56.8154	85.924	105.357	38.1552	-2.7874
Gm15675	1	130429781	130437191	-	ENSMUSG00000086825	predicted gene 15675 [Source:MGI Symbol;Acc:MGI:3783117]	4.7822e-10	7.20147	6.98437	4.36882	2.24487	2.60909	2.37638	1.62202	-2.79468
Depdc7	2	104721784	104742878	-	ENSMUSG00000027173	DEP domain containing 7 [Source:MGI Symbol;Acc:MGI:2139258]	1.26851e-19	18.0161	22.3359	29.1711	7.54549	9.00771	8.95922	7.57308	-2.80175
Nedd9	13	41309581	41487362	-	ENSMUSG00000021365	neural precursor cell expressed, developmentally down-regulated gene 9 [Source:MGI Symbol;Acc:MGI:97302]	1.47543e-34	44.1138	53.4666	38.1887	15.8268	15.2612	17.097	16.4141	-2.80229
Iffo2	4	139530548	139620382	+	ENSMUSG00000041025	intermediate filament family orphan 2 [Source:MGI Symbol;Acc:MGI:2140675]	2.99914e-37	63.3247	86.0526	78.5951	27.4502	27.4793	28.8716	24.1928	-2.81463
Rnf128	X	139563316	139673145	+	ENSMUSG00000031438	ring finger protein 128 [Source:MGI Symbol;Acc:MGI:1914139]	3.1712e-22	30.1415	31.0164	47.8115	12.8754	13.2	11.5558	13.8871	-2.82022
Tspan8	10	115816832	115849893	+	ENSMUSG00000034127	tetraspanin 8 [Source:MGI Symbol;Acc:MGI:2384918]	1.05914e-13	15.4046	9.46564	11.0657	3.50467	4.51424	4.27363	4.67736	-2.8235
Erbb3	10	128567523	128589652	-	ENSMUSG00000018166	erb-b2 receptor tyrosine kinase 3 [Source:MGI Symbol;Acc:MGI:95411]	7.99653e-34	8.91876	11.6822	12.5315	4.01154	3.90928	4.10132	3.62289	-2.82368
Med12l	3	59005825	59318682	+	ENSMUSG00000056476	mediator complex subunit 12-like [Source:MGI Symbol;Acc:MGI:2139916]	5.52747e-39	3.43135	4.27065	3.94919	1.56931	1.25171	1.3633	1.31215	-2.82635
Glrx	13	75839868	75850154	+	ENSMUSG00000021591	glutaredoxin [Source:MGI Symbol;Acc:MGI:2135625]	1.75636e-19	16.7344	21.5484	22.199	6.23543	6.81332	5.82359	9.53343	-2.83895
Degs2	12	108678711	108702315	-	ENSMUSG00000021263	delta(4)-desaturase, sphingolipid 2 [Source:MGI Symbol;Acc:MGI:1917309]	2.19496e-06	31.7313	23.449	21.2058	7.47878	13.0771	10.675	4.64182	-2.83916
Gm29865	3	131759805	132030743	+	ENSMUSG00000105331	predicted gene, 29865 [Source:MGI Symbol;Acc:MGI:5589024]	0.00705045	2.4437	1.49359	3.23073	0.72804	1.03878	0.843292	0.753421	-2.84146
Plekhg4	8	105373274	105382862	+	ENSMUSG00000014782	pleckstrin homology domain containing, family G (with RhoGef domain) member 4 [Source:MGI Symbol;Acc:MGI:2142544]	0.000293225	41.5294	76.4032	70.4365	22.0076	15.7446	14.953	35.5956	-2.84435
Dgkk	X	6779306	6948363	+	ENSMUSG00000062393	diacylglycerol kinase kappa [Source:MGI Symbol;Acc:MGI:3580254]	1.04373e-07	5.30787	5.88947	3.32476	2.33943	1.00138	1.44787	1.99376	-2.85484
Plpp6	19	28963953	28966811	+	ENSMUSG00000040105	phospholipid phosphatase 6 [Source:MGI Symbol;Acc:MGI:1921661]	1.6848e-35	16.2716	21.9511	19.0266	6.0103	6.83317	6.95067	6.75749	-2.87486
Gnal	18	67088336	67226792	+	ENSMUSG00000024524	guanine nucleotide binding protein, alpha stimulating, olfactory type [Source:MGI Symbol;Acc:MGI:95774]	3.49632e-12	1.92312	1.31542	1.49877	0.579446	0.561115	0.610658	0.438149	-2.88504
Srd5a1	13	69573449	69611442	-	ENSMUSG00000021594	steroid 5 alpha-reductase 1 [Source:MGI Symbol;Acc:MGI:98400]	0.000235463	134.735	147.311	141.768	38.5272	70.5715	62.5594	23.3281	-2.89808
Atp7b	8	21992785	22060305	-	ENSMUSG00000006567	ATPase, Cu++ transporting, beta polypeptide [Source:MGI Symbol;Acc:MGI:103297]	9.82299e-18	20.2151	21.608	21.0717	6.46934	8.80085	8.2657	5.20864	-2.91741
Cib2	9	54544794	54560218	-	ENSMUSG00000037493	calcium and integrin binding family member 2 [Source:MGI Symbol;Acc:MGI:1929293]	7.32959e-11	20.6845	19.978	41.726	10.3109	8.89249	8.8247	9.58642	-2.92045
Tshr	12	91384563	91549808	+	ENSMUSG00000020963	thyroid stimulating hormone receptor [Source:MGI Symbol;Acc:MGI:98849]	3.22658e-16	21.0526	19.9719	14.1286	5.47972	7.4653	6.92707	5.2482	-2.92742
Slc22a23	13	34179158	34345182	-	ENSMUSG00000038267	solute carrier family 22, member 23 [Source:MGI Symbol;Acc:MGI:1920352]	2.1749e-09	2.37073	1.75804	3.21121	0.882651	0.843664	1.04223	0.562495	-2.93801
Kcnip2	19	45791839	45816061	-	ENSMUSG00000025221	Kv channel-interacting protein 2 [Source:MGI Symbol;Acc:MGI:2135916]	0.00035138	2.06925	1.98634	2.77899	0.566766	1.25344	0.971053	0.307227	-2.94104
Stard10	7	101317086	101346626	+	ENSMUSG00000030688	START domain containing 10 [Source:MGI Symbol;Acc:MGI:1860093]	7e-45	42.2993	40.308	51.0427	15.4513	14.1961	13.3247	17.4381	-2.94983
Gm42674	3	90601904	90605885	+	ENSMUSG00000105518	predicted gene 42674 [Source:MGI Symbol;Acc:MGI:5662811]	1.21161e-21	1024.33	1044.27	1069.87	321.966	431.62	392.903	267.633	-2.95917
S100a4	3	90603771	90606045	+	ENSMUSG00000001020	S100 calcium binding protein A4 [Source:MGI Symbol;Acc:MGI:1330282]	2.76338e-21	1123.96	1129.32	1154.61	345.494	473.624	422.086	291.002	-2.96556
Mfap3l	8	60632827	60676729	+	ENSMUSG00000031647	microfibrillar-associated protein 3-like [Source:MGI Symbol;Acc:MGI:1918556]	2.23242e-13	20.277	18.383	26.3709	6.29927	8.79833	8.89344	5.01251	-2.98956
Slc38a1	15	96571418	96642913	-	ENSMUSG00000023169	solute carrier family 38, member 1 [Source:MGI Symbol;Acc:MGI:2145895]	3.15583e-22	18.2292	17.2129	13.6923	5.14569	6.24765	6.04526	4.44866	-2.99318
AI464131	4	41495604	41503076	-	ENSMUSG00000046312	expressed sequence AI464131 [Source:MGI Symbol;Acc:MGI:2140300]	8.41014e-15	1.44366	1.45679	1.41198	0.46564	0.568048	0.455079	0.42336	-3.00708
Hba-a1	11	32283511	32284465	+	ENSMUSG00000069919	hemoglobin alpha, adult chain 1 [Source:MGI Symbol;Acc:MGI:96015]	7.96303e-10	57.2199	50.6038	47.3192	11.0527	12.2892	19.0279	26.2437	-3.01482
Adam11	11	102761439	102780262	+	ENSMUSG00000020926	a disintegrin and metallopeptidase domain 11 [Source:MGI Symbol;Acc:MGI:1098667]	1.15908e-11	8.31869	8.5652	8.17712	2.33609	3.73536	3.21186	1.7896	-3.01769
Gm17108	13	69610498	69614901	-	ENSMUSG00000091133	predicted gene 17108 [Source:MGI Symbol;Acc:MGI:4937935]	3.18361e-08	21.4724	23.7258	23.4093	6.08683	10.5683	9.51803	4.04937	-3.02677
Rragd	4	32983037	33022180	+	ENSMUSG00000028278	Ras-related GTP binding D [Source:MGI Symbol;Acc:MGI:1098604]	1.55457e-08	2.69116	5.67528	5.90456	1.26946	1.79318	1.2131	1.97996	-3.04171
Kcna1	6	126640397	126646384	-	ENSMUSG00000047976	potassium voltage-gated channel, shaker- related subfamily, member 1 [Source:MGI Symbol;Acc:MGI:96654]	1.48651e-17	6.2253	7.83296	8.0722	2.63318	2.21504	3.05334	1.75685	-3.05509
Gm37019	12	102589277	102591410	-	ENSMUSG00000102953	predicted gene, 37019 [Source:MGI Symbol;Acc:MGI:5610247]	4.61256e-05	1.25036	1.70981	1.03682	0.487237	0.592748	0.400998	0.250216	-3.07839
Fam210b	2	172345565	172355749	+	ENSMUSG00000027495	family with sequence similarity 210, member B [Source:MGI Symbol;Acc:MGI:1914267]	0	44.9516	60.9608	55.9346	17.5808	16.3719	16.8764	19.2315	-3.08013
Tnfaip6	2	52038009	52056686	+	ENSMUSG00000053475	tumor necrosis factor alpha induced protein 6 [Source:MGI Symbol;Acc:MGI:1195266]	1.36501e-05	1.59431	3.93924	4.16573	1.12009	0.739722	0.973053	1.36258	-3.08248
Smpd1	7	105554360	105558389	+	ENSMUSG00000037049	sphingomyelin phosphodiesterase 1, acid lysosomal [Source:MGI Symbol;Acc:MGI:98325]	4.3234e-19	123.59	145.542	82.7671	35.2092	42.2722	37.2689	37.0064	-3.09178
Tacstd2	6	67534062	67535796	-	ENSMUSG00000051397	tumor-associated calcium signal transducer 2 [Source:MGI Symbol;Acc:MGI:1861606]	3.01366e-16	71.5794	38.1454	45.816	15.6761	16.9845	16.3035	17.9339	-3.10006
Zyg11a	4	108181738	108218048	-	ENSMUSG00000034645	zyg-11 family member A, cell cycle regulator [Source:MGI Symbol;Acc:MGI:2446208]	1.14046e-17	25.7753	22.8471	32.9776	7.67026	10.2646	10.3612	6.69156	-3.10968
Sh2d1b2	1	170232749	170253608	+	ENSMUSG00000073494	SH2 domain containing 1B2 [Source:MGI Symbol;Acc:MGI:3622649]	3.5383e-05	3.44566	3.37865	1.25254	0.710426	1.1058	0.935102	0.706549	-3.11438
Atp1b1	1	164437109	164458355	-	ENSMUSG00000026576	ATPase, Na+/K+ transporting, beta 1 polypeptide [Source:MGI Symbol;Acc:MGI:88108]	4.92028e-16	94.0969	82.7711	148.706	40.4793	27.0359	30.2587	41.4362	-3.1183
Esrp2	8	106130319	106136974	-	ENSMUSG00000084128	epithelial splicing regulatory protein 2 [Source:MGI Symbol;Acc:MGI:1924661]	1.94704e-23	7.29749	7.77343	9.20144	2.72361	2.88219	2.82615	1.93496	-3.12177
Lbp	2	158306493	158332852	+	ENSMUSG00000016024	lipopolysaccharide binding protein [Source:MGI Symbol;Acc:MGI:1098776]	0.000794588	147.061	112.873	299.473	47.0102	78.2886	73.5792	39.6996	-3.12634
Cybrd1	2	71117923	71142926	+	ENSMUSG00000027015	cytochrome b reductase 1 [Source:MGI Symbol;Acc:MGI:2654575]	5.17024e-09	2.11858	3.10163	3.91169	1.06599	0.693215	0.712352	1.41834	-3.13012
9130204K15Rik	11	79781979	79872394	-	ENSMUSG00000086474	RIKEN cDNA 9130204K15 gene [Source:MGI Symbol;Acc:MGI:2441733]	5.5035e-05	1.34897	1.6894	1.99324	0.823486	0.256356	0.487763	0.56444	-3.14666
Map6	7	99267447	99337137	+	ENSMUSG00000055407	microtubule-associated protein 6 [Source:MGI Symbol;Acc:MGI:1201690]	1.10188e-16	1.46409	1.45978	1.34441	0.412585	0.563089	0.483094	0.339453	-3.16482
Itga3	11	95044474	95076801	-	ENSMUSG00000001507	integrin alpha 3 [Source:MGI Symbol;Acc:MGI:96602]	0	79.42	61.5412	64.2951	22.2539	20.8893	21.7971	21.4485	-3.16795
Nccrp1	7	28543596	28547254	-	ENSMUSG00000047586	non-specific cytotoxic cell receptor protein 1 homolog (zebrafish) [Source:MGI Symbol;Acc:MGI:2685009]	0.000780531	60.7715	38.9383	34.4024	11.4024	18.1766	19.9664	6.81678	-3.17263
Thy1	9	44043384	44048579	+	ENSMUSG00000032011	thymus cell antigen 1, theta [Source:MGI Symbol;Acc:MGI:98747]	0.00842925	71.8922	15.4627	86.038	19.0028	14.219	20.6512	18.7684	-3.18263
Jsrp1	10	80808496	80813498	-	ENSMUSG00000020216	junctional sarcoplasmic reticulum protein 1 [Source:MGI Symbol;Acc:MGI:1916700]	0.000246117	1.436	1.09489	2.18614	0.533696	0.246019	0.499301	0.691894	-3.1911
Bdh1	16	31422280	31458901	+	ENSMUSG00000046598	3-hydroxybutyrate dehydrogenase, type 1 [Source:MGI Symbol;Acc:MGI:1919161]	8.11685e-13	3.22084	2.27491	4.21781	0.964877	1.06027	1.15098	0.855869	-3.21216
Serpinb9b	13	33027416	33041884	+	ENSMUSG00000021403	serine (or cysteine) peptidase inhibitor, clade B, member 9b [Source:MGI Symbol;Acc:MGI:894668]	0	530.464	628.968	515.399	170.477	184.894	174.259	157.533	-3.24975
Sdcbp2	2	151572622	151590005	+	ENSMUSG00000027456	syndecan binding protein (syntenin) 2 [Source:MGI Symbol;Acc:MGI:2385156]	1.21218e-09	11.568	5.85818	7.7534	2.22966	1.97576	2.65058	3.43506	-3.26232
Pdk4	6	5483351	5496309	-	ENSMUSG00000019577	pyruvate dehydrogenase kinase, isoenzyme 4 [Source:MGI Symbol;Acc:MGI:1351481]	6.75607e-36	9.45009	8.3298	8.62275	2.8991	3.00229	2.2748	2.61305	-3.26284
Stra6	9	58063788	58153996	+	ENSMUSG00000032327	stimulated by retinoic acid gene 6 [Source:MGI Symbol;Acc:MGI:107742]	4.95047e-25	127.973	140.485	205.047	48.5844	41.9302	42.0191	60.1006	-3.2774
Cldn1	16	26356642	26371841	-	ENSMUSG00000022512	claudin 1 [Source:MGI Symbol;Acc:MGI:1276109]	0.0286046	20.2582	17.0633	19.728	3.25279	10.4606	7.90635	1.58467	-3.27808
N4bp2l1	5	150571644	150597188	-	ENSMUSG00000041132	NEDD4 binding protein 2-like 1 [Source:MGI Symbol;Acc:MGI:2140872]	3.16168e-18	2.79912	3.5774	4.44402	1.10511	1.22867	1.09719	0.929335	-3.30881
Unc5c	3	141465216	141834924	+	ENSMUSG00000059921	unc-5 netrin receptor C [Source:MGI Symbol;Acc:MGI:1095412]	8.1157e-35	3.07989	2.43781	2.98663	0.926611	0.741848	0.735407	1.01472	-3.3169
Gzma	13	113093825	113100981	-	ENSMUSG00000023132	granzyme A [Source:MGI Symbol;Acc:MGI:109266]	0.000351472	267.887	136.988	136.576	37.0994	54.9987	88.1817	37.2991	-3.31803
Dhtkd1	2	5896115	5942792	-	ENSMUSG00000025815	dehydrogenase E1 and transketolase domain containing 1 [Source:MGI Symbol;Acc:MGI:2445096]	3.43725e-09	9.59892	3.26187	7.02152	1.88377	2.13791	1.86169	2.0082	-3.35925
Gm29292	11	116529215	116533077	-	ENSMUSG00000100779	predicted gene 29292 [Source:MGI Symbol;Acc:MGI:5579998]	0.00433069	2.57466	1.61221	1.05676	0.714417	0.366964	0.744761	0.253482	-3.36191
Hopx	5	77086988	77115121	-	ENSMUSG00000059325	HOP homeobox [Source:MGI Symbol;Acc:MGI:1916782]	5.76758e-32	199.347	304.961	287.197	68.7664	79.7608	71.9694	90.7438	-3.39076
Srgap3	6	112717971	112947266	-	ENSMUSG00000030257	SLIT-ROBO Rho GTPase activating protein 3 [Source:MGI Symbol;Acc:MGI:2152938]	6.18706e-25	8.01317	6.86009	4.8641	1.96634	1.87358	1.96397	1.9265	-3.40429
Gjb4	4	127351086	127354081	-	ENSMUSG00000046623	gap junction protein, beta 4 [Source:MGI Symbol;Acc:MGI:95722]	9.04378e-28	13.7994	14.48	12.0918	3.2547	4.24428	4.53707	3.72624	-3.415
Ngef	1	87476834	87573870	-	ENSMUSG00000026259	neuronal guanine nucleotide exchange factor [Source:MGI Symbol;Acc:MGI:1858414]	6.2e-44	22.8903	24.9693	32.1027	8.54849	6.89839	7.12196	8.61447	-3.41902
Klrb1b	6	128813706	128826331	-	ENSMUSG00000079298	killer cell lectin-like receptor subfamily B member 1B [Source:MGI Symbol;Acc:MGI:107539]	8.11159e-10	2.42124	2.92261	1.86504	0.540366	0.714931	0.917525	0.631828	-3.42711
Hddc3	7	80343104	80350547	+	ENSMUSG00000030532	HD domain containing 3 [Source:MGI Symbol;Acc:MGI:1915945]	0	6.13093	6.12644	6.8618	1.84106	1.83673	1.91422	1.8388	-3.43061
Nppc	1	86666291	86670571	-	ENSMUSG00000026241	natriuretic peptide type C [Source:MGI Symbol;Acc:MGI:97369]	5.24535e-05	1.28036	2.26261	1.70907	0.525186	0.359685	0.456244	0.698779	-3.43288
Gdpd2	X	100729873	100738895	+	ENSMUSG00000019359	glycerophosphodiester phosphodiesterase domain containing 2 [Source:MGI Symbol;Acc:MGI:1918834]	0.000498882	8.97333	6.84475	8.59415	2.12533	3.35435	3.04285	0.905749	-3.45234
Adrb2	18	62177817	62179959	-	ENSMUSG00000045730	adrenergic receptor, beta 2 [Source:MGI Symbol;Acc:MGI:87938]	2.92557e-13	15.1307	13.0709	13.7242	4.18796	5.09371	4.56993	2.31044	-3.4588
Stk26	X	50841047	50893097	+	ENSMUSG00000031112	serine/threonine kinase 26 [Source:MGI Symbol;Acc:MGI:1917665]	4.15303e-11	4.20379	3.58893	8.65122	1.72344	1.61763	1.47014	1.47348	-3.48868
Slc36a3os	11	55137044	55140193	+	ENSMUSG00000085531	solute carrier family 36 (proton/amino acid symporter), member 3, opposite strand [Source:MGI Symbol;Acc:MGI:3651340]	0.0157704	1.00394	1.29541	1.24535	0.526196	0.180189	0.274273	0.373399	-3.49045
Jhy	9	40894849	40964118	-	ENSMUSG00000032023	juvenile hydrocephalus [Source:MGI Symbol;Acc:MGI:1918239]	9.48508e-06	1.87395	1.15862	1.45285	0.360136	0.44845	0.682605	0.188766	-3.55994
Frmpd1	4	45184875	45285936	+	ENSMUSG00000035615	FERM and PDZ domain containing 1 [Source:MGI Symbol;Acc:MGI:2446274]	9.08267e-23	17.2361	15.4148	14.4441	4.11152	5.35015	4.90229	3.14556	-3.58624
Anxa8	14	34085981	34100571	+	ENSMUSG00000021950	annexin A8 [Source:MGI Symbol;Acc:MGI:1201374]	0.0223558	58.3451	276.551	62.3757	29.3416	55.845	40.2325	21.1209	-3.61468
Dhx58os	11	100687417	100697520	+	ENSMUSG00000085604	DEAH (Asp-Glu-Ala-His) box polypeptide 58, opposite strand [Source:MGI Symbol;Acc:MGI:3705104]	6.48634e-11	3.639	5.66977	3.21624	1.06428	0.969898	1.10351	1.46174	-3.63089
Fyb2	4	104913456	105016863	+	ENSMUSG00000078612	FYN binding protein 2 [Source:MGI Symbol;Acc:MGI:2685466]	1.42203e-12	3.31091	2.04059	2.2887	0.680564	0.83659	0.712503	0.572719	-3.63511
Slc45a3	1	131962967	131982969	+	ENSMUSG00000026435	solute carrier family 45, member 3 [Source:MGI Symbol;Acc:MGI:1922082]	1.78444e-13	2.71876	4.15926	5.48285	1.39768	0.907265	0.960686	1.2534	-3.64706
Slc20a1	2	129198764	129211616	+	ENSMUSG00000027397	solute carrier family 20, member 1 [Source:MGI Symbol;Acc:MGI:108392]	0	73.5362	93.6174	83.3269	22.1643	21.1408	22.6201	24.471	-3.69455
Crip1	12	113146316	113153879	+	ENSMUSG00000006360	cysteine-rich protein 1 (intestinal) [Source:MGI Symbol;Acc:MGI:88501]	2.82263e-19	145.37	116.158	201.02	35.6668	49.9312	48.4997	32.4038	-3.70406
Pi16	17	29318877	29329413	+	ENSMUSG00000024011	peptidase inhibitor 16 [Source:MGI Symbol;Acc:MGI:1921366]	7.93339e-21	38.3504	29.1864	26.0825	7.49423	9.56486	10.1234	6.31884	-3.72599
Htra1	7	130936111	130985660	+	ENSMUSG00000006205	HtrA serine peptidase 1 [Source:MGI Symbol;Acc:MGI:1929076]	4.77859e-15	66.1656	74.5792	72.1098	15.6247	26.9801	20.5585	11.8193	-3.78496
Rap1gap	4	137664726	137729861	+	ENSMUSG00000041351	Rap1 GTPase-activating protein [Source:MGI Symbol;Acc:MGI:109338]	9.32031e-32	2.8872	4.226	4.22219	1.10657	0.910893	0.968707	0.989109	-3.80196
Gjb5	4	127354809	127358181	-	ENSMUSG00000042357	gap junction protein, beta 5 [Source:MGI Symbol;Acc:MGI:95723]	0	19.4139	19.1463	18.6573	4.8015	5.22662	4.47506	5.44368	-3.82466
Eno1b	18	48045335	48048378	+	ENSMUSG00000059040	enolase 1B, retrotransposed [Source:MGI Symbol;Acc:MGI:3648653]	0	48.0685	40	43.3994	11.4308	8.98584	11.5537	13.5652	-3.84954
Ereg	5	91074622	91093646	+	ENSMUSG00000029377	epiregulin [Source:MGI Symbol;Acc:MGI:107508]	8.13993e-05	7.55985	7.23435	17.7008	3.11536	1.67966	2.15361	4.2921	-3.85443
Zfp536	7	37472135	37773641	-	ENSMUSG00000043456	zinc finger protein 536 [Source:MGI Symbol;Acc:MGI:1926102]	4.57e-43	2.08287	1.81471	1.95535	0.552112	0.49807	0.479635	0.463407	-3.91522
Il17rb	14	29996135	30008896	-	ENSMUSG00000015966	interleukin 17 receptor B [Source:MGI Symbol;Acc:MGI:1355292]	2.94383e-08	3.75543	2.71055	2.53303	0.48716	1.01104	1.10291	0.445218	-3.93874
Lars2	9	123366927	123462666	+	ENSMUSG00000035202	leucyl-tRNA synthetase, mitochondrial [Source:MGI Symbol;Acc:MGI:2142973]	2.66045e-15	9.03903	16.5684	7.38743	2.57114	2.9278	2.37081	3.26998	-3.94921
Ablim1	19	57032733	57314919	-	ENSMUSG00000025085	actin-binding LIM protein 1 [Source:MGI Symbol;Acc:MGI:1194500]	0	34.1219	40.5891	38.8492	9.0818	9.44509	9.99431	9.66856	-3.96477
Muc13	16	33794037	33819934	+	ENSMUSG00000022824	mucin 13, epithelial transmembrane [Source:MGI Symbol;Acc:MGI:103190]	5.75486e-19	21.5182	30.8941	32.7024	6.6469	5.41277	5.77435	10.6575	-3.98317
Padi1	4	140812983	140845778	-	ENSMUSG00000025329	peptidyl arginine deiminase, type I [Source:MGI Symbol;Acc:MGI:1338893]	4.06096e-24	2.42592	2.70653	2.37194	0.597682	0.723826	0.595207	0.491367	-4.15511
Rbp2	9	98486115	98509781	+	ENSMUSG00000032454	retinol binding protein 2, cellular [Source:MGI Symbol;Acc:MGI:97877]	0.00030504	1.02505	1.28373	2.01949	0.398202	0.535696	0.197674	0.252296	-4.17021
Cdc14b	13	64189268	64275290	-	ENSMUSG00000033102	CDC14 cell division cycle 14B [Source:MGI Symbol;Acc:MGI:2441808]	1.3103e-20	37.632	32.0391	43.4943	8.15589	11.244	5.56772	10.9786	-4.19758
Lad1	1	135818598	135833342	+	ENSMUSG00000041782	ladinin [Source:MGI Symbol;Acc:MGI:109343]	5.27801e-13	8.71791	4.50725	6.63454	1.7383	1.95664	0.950812	1.65613	-4.20186
Prkaa2	4	105029874	105109890	-	ENSMUSG00000028518	protein kinase, AMP-activated, alpha 2 catalytic subunit [Source:MGI Symbol;Acc:MGI:1336173]	1.19096e-39	10.3725	7.98798	9.44001	1.88847	2.65727	2.27293	1.99796	-4.20425
Fabp4	3	10204088	10208576	-	ENSMUSG00000062515	fatty acid binding protein 4, adipocyte [Source:MGI Symbol;Acc:MGI:88038]	3.62769e-15	28.5312	62.9369	55.7324	11.4593	13.9117	13.1957	8.0885	-4.20675
Entpd3	9	120539818	120568327	+	ENSMUSG00000041608	ectonucleoside triphosphate diphosphohydrolase 3 [Source:MGI Symbol;Acc:MGI:1321386]	4.28855e-19	5.11315	2.91509	3.60726	0.918145	0.960686	0.772297	1.00833	-4.23943
Gpr87	3	59178923	59195104	-	ENSMUSG00000051431	G protein-coupled receptor 87 [Source:MGI Symbol;Acc:MGI:1934133]	7.8541e-07	3.37285	2.58253	1.3793	0.419612	0.718452	0.69868	0.465257	-4.2483
Ccdc141	2	77009902	77170636	-	ENSMUSG00000044033	coiled-coil domain containing 141 [Source:MGI Symbol;Acc:MGI:1919735]	1.49325e-32	6.36642	7.56473	5.09853	1.2984	1.78328	1.50124	1.36714	-4.26431
Rem1	2	152626951	152635198	+	ENSMUSG00000000359	rad and gem related GTP binding protein 1 [Source:MGI Symbol;Acc:MGI:1097696]	0	20.2858	18.9805	23.0528	4.87341	5.56278	4.45417	4.54798	-4.27465
Spsb4	9	96943482	97018843	-	ENSMUSG00000046997	splA/ryanodine receptor domain and SOCS box containing 4 [Source:MGI Symbol;Acc:MGI:2183445]	1.76793e-13	1.41004	1.8653	1.49235	0.341722	0.48061	0.434693	0.227337	-4.28259
Sh2d4a	8	68276567	68347699	+	ENSMUSG00000053886	SH2 domain containing 4A [Source:MGI Symbol;Acc:MGI:1919531]	8.02247e-19	8.09481	10.2043	8.26422	1.80874	2.66676	2.30457	1.30134	-4.38263
Prdm1	10	44437177	44528501	-	ENSMUSG00000038151	PR domain containing 1, with ZNF domain [Source:MGI Symbol;Acc:MGI:99655]	0	25.6706	29.4204	27.7032	6.33661	5.76061	6.27171	6.52561	-4.4344
Mfsd4a	1	132022806	132068062	-	ENSMUSG00000059149	major facilitator superfamily domain containing 4A [Source:MGI Symbol;Acc:MGI:2442786]	7.74632e-12	1.58997	2.46813	3.08608	0.426404	0.384596	0.443192	0.891544	-4.43931
Acaa1b	9	119148023	119157093	-	ENSMUSG00000010651	acetyl-Coenzyme A acyltransferase 1B [Source:MGI Symbol;Acc:MGI:3605455]	1.88169e-07	1.0052	2.74663	2.72301	0.52995	0.358173	0.533075	0.519561	-4.44832
Slc9a2	1	40680574	40769273	+	ENSMUSG00000026062	solute carrier family 9 (sodium/hydrogen exchanger), member 2 [Source:MGI Symbol;Acc:MGI:105075]	8.92271e-31	2.50826	1.97724	2.92852	0.556333	0.630557	0.544566	0.48653	-4.45691
Cwc22	2	77881159	77946375	-	ENSMUSG00000027014	CWC22 spliceosome-associated protein [Source:MGI Symbol;Acc:MGI:2136773]	3.07504e-23	29.2324	41.9567	19.5151	6.31311	6.46904	6.71784	7.47126	-4.48399
Rasgef1b	5	99217426	99729065	-	ENSMUSG00000089809	RasGEF domain family, member 1B [Source:MGI Symbol;Acc:MGI:2443755]	0	1.79416	2.31775	2.22819	0.499476	0.414023	0.454571	0.516889	-4.4847
Mt3	8	94152607	94154146	+	ENSMUSG00000031760	metallothionein 3 [Source:MGI Symbol;Acc:MGI:97173]	2.14793e-06	86.1379	82.095	105.399	15.8629	30.2805	25.3758	9.60819	-4.49716
Prl6a1	13	27312627	27319252	+	ENSMUSG00000069259	prolactin family 6, subfamily a, member 1 [Source:MGI Symbol;Acc:MGI:1206579]	2.3024e-06	57.9056	155.762	136.612	26.347	16.2496	21.7809	39.0764	-4.51447
Actn3	19	4861223	4877909	-	ENSMUSG00000006457	actinin alpha 3 [Source:MGI Symbol;Acc:MGI:99678]	1.72783e-08	12.1664	4.05392	13.4633	2.00442	1.7969	1.51131	3.3882	-4.54878
Cpeb1	7	81347026	81455465	-	ENSMUSG00000025586	cytoplasmic polyadenylation element binding protein 1 [Source:MGI Symbol;Acc:MGI:108442]	1.30421e-20	2.4907	1.99523	3.43719	0.548288	0.670549	0.555699	0.532663	-4.57878
Rnase11	14	51049451	51050163	-	ENSMUSG00000059648	ribonuclease, RNase A family, 11 (non- active) [Source:MGI Symbol;Acc:MGI:3528583]	0.000556288	1.05761	1.57459	1.28669	0.383761	0.328535	0.133354	0.272325	-4.6738
Reep2	18	34840589	34847463	+	ENSMUSG00000038555	receptor accessory protein 2 [Source:MGI Symbol;Acc:MGI:2385070]	1.9216e-19	10.3904	14.7476	14.57	2.78452	1.75137	2.59178	4.18377	-4.68058
Ada	2	163726584	163750239	-	ENSMUSG00000017697	adenosine deaminase [Source:MGI Symbol;Acc:MGI:87916]	0	22.9183	20.2442	26.6861	4.42824	4.53982	5.43796	5.11605	-4.77057
Pkp2	16	16213318	16272712	+	ENSMUSG00000041957	plakophilin 2 [Source:MGI Symbol;Acc:MGI:1914701]	4.42878e-24	5.65988	5.94855	10.9038	1.65398	1.31107	1.70295	1.60297	-4.78655
Fnd3c2	X	106235246	106255376	-	ENSMUSG00000073012	fibronectin type III domain containing 3C2 [Source:MGI Symbol;Acc:MGI:2685621]	5.63572e-09	1.74239	5.87095	3.2273	0.523035	0.601285	0.934714	0.914633	-4.86073
Adamts5	16	85858170	85901125	-	ENSMUSG00000022894	a disintegrin-like and metallopeptidase (reprolysin type) with thrombospondin type 1 motif, 5 (aggrecanase-2) [Source:MGI Symbol;Acc:MGI:1346321]	2.14436e-22	17.4354	12.3147	13.6864	2.38079	4.05319	3.31979	2.14182	-4.86864
Mcpt8	14	56082166	56085273	-	ENSMUSG00000022157	mast cell protease 8 [Source:MGI Symbol;Acc:MGI:1261780]	7.72358e-07	6.1028	4.38724	2.70367	0.712842	1.03274	1.42908	0.437752	-4.86977
Dsc2	18	20030633	20059554	-	ENSMUSG00000024331	desmocollin 2 [Source:MGI Symbol;Acc:MGI:103221]	4.01566e-22	7.81543	8.92488	5.87	1.65926	1.35833	2.05406	1.03946	-4.93317
Ankrd55	13	112288451	112384002	+	ENSMUSG00000049985	ankyrin repeat domain 55 [Source:MGI Symbol;Acc:MGI:1924568]	4.78435e-30	2.29663	3.25912	2.6687	0.573792	0.652514	0.565428	0.425406	-4.94598
Otogl	10	107760531	107912134	-	ENSMUSG00000091455	otogelin-like [Source:MGI Symbol;Acc:MGI:3647600]	4.18592e-24	17.4752	17.7505	18.6596	3.83439	3.93483	4.64935	2.07728	-4.95639
Bmp4	14	46383520	46390669	-	ENSMUSG00000021835	bone morphogenetic protein 4 [Source:MGI Symbol;Acc:MGI:88180]	1.70504e-22	2.55601	2.8269	2.74194	0.565944	0.52663	0.619909	0.458354	-4.9903
Cyp2b10	7	25897620	25926624	+	ENSMUSG00000030483	cytochrome P450, family 2, subfamily b, polypeptide 10 [Source:MGI Symbol;Acc:MGI:88598]	0.000570505	10.9035	7.81414	5.2381	1.26965	2.72842	1.89082	0.505644	-4.99505
Gm13212	4	145585166	145625345	+	ENSMUSG00000078502	predicted gene 13212 [Source:MGI Symbol;Acc:MGI:3651014]	3.025e-42	6.32496	5.96475	6.86011	1.68968	1.05557	1.26951	1.09371	-4.99818
Serpinb1b	13	33078575	33094380	+	ENSMUSG00000051029	serine (or cysteine) peptidase inhibitor, clade B, member 1b [Source:MGI Symbol;Acc:MGI:2445361]	7.5769e-09	1.35527	1.9236	1.06473	0.312548	0.340543	0.271519	0.226831	-5.02976
Wdfy1	1	79702262	79776143	-	ENSMUSG00000073643	WD repeat and FYVE domain containing 1 [Source:MGI Symbol;Acc:MGI:1916618]	0	26.9734	30.1609	32.5721	5.68499	6.36159	5.74473	5.63379	-5.106
2310007B03Rik	1	93151349	93160948	-	ENSMUSG00000034159	RIKEN cDNA 2310007B03 gene [Source:MGI Symbol;Acc:MGI:1919124]	5.37752e-09	4.62968	2.32312	2.59799	0.647079	0.929858	0.602288	0.307486	-5.12097
Peg10	6	4747306	4760517	+	ENSMUSG00000092035	paternally expressed 10 [Source:MGI Symbol;Acc:MGI:2157785]	6.24154e-13	2.22731	1.22086	2.8816	0.484286	0.267026	0.335144	0.56063	-5.124
Islr2	9	58196297	58204319	-	ENSMUSG00000051243	immunoglobulin superfamily containing leucine-rich repeat 2 [Source:MGI Symbol;Acc:MGI:2444277]	1.6835e-14	4.0264	1.95299	2.98946	0.452879	0.585514	0.425545	0.869015	-5.1259
Crybg1	10	43950636	44148853	-	ENSMUSG00000019866	crystallin beta-gamma domain containing 1 [Source:MGI Symbol;Acc:MGI:109544]	4.20915e-28	18.716	14.442	20.2594	2.98893	4.62576	3.7148	2.49644	-5.15142
Fa2h	8	111345135	111393824	-	ENSMUSG00000033579	fatty acid 2-hydroxylase [Source:MGI Symbol;Acc:MGI:2443327]	2.68907e-09	5.28376	6.04637	4.79013	0.818682	1.33943	1.53306	0.338889	-5.33334
Car12	9	66713686	66766845	+	ENSMUSG00000032373	carbonic anhydrase 12 [Source:MGI Symbol;Acc:MGI:1923709]	8.23668e-05	3.39773	1.43347	4.20526	0.439408	0.302172	0.419273	1.08623	-5.36188
Slc5a5	8	70882889	70892757	-	ENSMUSG00000000792	solute carrier family 5 (sodium iodide symporter), member 5 [Source:MGI Symbol;Acc:MGI:2149330]	5.99653e-13	1.30751	1.13112	1.05055	0.28035	0.224005	0.194838	0.165785	-5.37844
Smtnl2	11	72389164	72411713	-	ENSMUSG00000045667	smoothelin-like 2 [Source:MGI Symbol;Acc:MGI:2442764]	0	6.52279	8.10746	6.87473	1.27666	1.43679	1.22123	1.38691	-5.38811
Gm15802	16	38828906	38966070	+	ENSMUSG00000086175	predicted gene 15802 [Source:MGI Symbol;Acc:MGI:3801799]	2.09813e-06	2.04967	2.38025	1.66853	0.62846	0.496633	0.251982	0.128644	-5.40026
Tfpi	2	84432855	84476775	-	ENSMUSG00000027082	tissue factor pathway inhibitor [Source:MGI Symbol;Acc:MGI:1095418]	0	220.715	276.88	279.398	45.1178	53.7954	48.0714	43.6903	-5.43328
Cdsn	17	35552128	35557180	+	ENSMUSG00000039518	corneodesmosin [Source:MGI Symbol;Acc:MGI:3505689]	0.00210085	18.5843	9.55833	5.96479	1.4713	3.98864	2.18353	0.725046	-5.43425
Cd24a	10	43578284	43584265	+	ENSMUSG00000047139	CD24a antigen [Source:MGI Symbol;Acc:MGI:88323]	0	84.8277	58.0054	68.7742	12.8963	13.4192	11.6825	13.4337	-5.4858
Epn3	11	94489599	94499974	-	ENSMUSG00000010080	epsin 3 [Source:MGI Symbol;Acc:MGI:1919139]	2.21985e-14	3.63694	6.87358	7.842	1.04955	0.806352	0.794876	1.80227	-5.49513
Lsamp	16	39984361	42181679	+	ENSMUSG00000061080	limbic system-associated membrane protein [Source:MGI Symbol;Acc:MGI:1261760]	1.58472e-25	1.93094	1.56861	1.71492	0.232085	0.397372	0.403237	0.228426	-5.51307
S100a3	3	90560578	90602702	+	ENSMUSG00000001021	S100 calcium binding protein A3 [Source:MGI Symbol;Acc:MGI:1338849]	7.89558e-36	4.05835	3.93733	5.76836	0.937856	0.935325	0.621555	0.806172	-5.5597
Wipf3	6	54429603	54503768	+	ENSMUSG00000086040	WAS/WASL interacting protein family, member 3 [Source:MGI Symbol;Acc:MGI:3044681]	0.000420551	2.97611	2.38298	1.52474	0.292315	0.586107	0.634855	0.109175	-5.65715
Vwce	19	10634233	10665210	+	ENSMUSG00000043789	von Willebrand factor C and EGF domains [Source:MGI Symbol;Acc:MGI:1919018]	3.88014e-07	3.16246	1.998	1.90555	0.262801	0.780817	0.470034	0.150836	-5.6602
Peg3	7	6703892	6730431	-	ENSMUSG00000002265	paternally expressed 3 [Source:MGI Symbol;Acc:MGI:104748]	2.05275e-35	7.65341	7.56658	4.30944	1.16234	1.05133	1.2167	1.13667	-5.70155
Pkd2l1	19	44147637	44192442	-	ENSMUSG00000037578	polycystic kidney disease 2-like 1 [Source:MGI Symbol;Acc:MGI:1352448]	4.84164e-24	7.23017	5.34309	4.37225	0.976667	1.11482	1.14475	0.687561	-5.7582
Rnf223	4	156130513	156133420	+	ENSMUSG00000110404	ring finger 223 [Source:MGI Symbol;Acc:MGI:3588193]	5.79346e-14	1.19682	2.39362	2.2269	0.376371	0.338318	0.376009	0.250388	-5.7837
Coch	12	51593341	51605771	+	ENSMUSG00000020953	cochlin [Source:MGI Symbol;Acc:MGI:1278313]	6.30107e-21	217.821	208.135	266.658	45.5428	56.7251	35.5682	21.7774	-5.78575
Ang2	14	51195486	51195923	-	ENSMUSG00000047894	angiogenin, ribonuclease A family, member 2 [Source:MGI Symbol;Acc:MGI:104984]	3.12993e-06	3.17839	14.0976	12.9369	2.24895	1.49746	0.976862	2.21652	-5.80477
C3	17	57203970	57228136	-	ENSMUSG00000024164	complement component 3 [Source:MGI Symbol;Acc:MGI:88227]	0	145.144	132.308	143.292	18.5465	28.2752	27.9531	21.8028	-5.80871
Arhgef6	X	57231485	57338729	-	ENSMUSG00000031133	Rac/Cdc42 guanine nucleotide exchange factor (GEF) 6 [Source:MGI Symbol;Acc:MGI:1920591]	0	23.8344	24.8968	22.3572	3.52586	3.8347	4.28599	4.64871	-5.81669
Prelp	1	133910304	133921414	-	ENSMUSG00000041577	proline arginine-rich end leucine-rich repeat [Source:MGI Symbol;Acc:MGI:2151110]	2.85049e-07	4.4447	1.41306	1.04497	0.317901	0.427668	0.460282	0.375981	-5.81834
Pthlh	6	147252101	147264183	-	ENSMUSG00000048776	parathyroid hormone-like peptide [Source:MGI Symbol;Acc:MGI:97800]	4.49811e-16	6.16243	8.42534	8.29977	0.642225	1.38898	1.11584	2.0688	-5.85078
Arg2	12	79130777	79156301	+	ENSMUSG00000021125	arginase type II [Source:MGI Symbol;Acc:MGI:1330806]	3.87042e-05	17.5073	43.7124	34.4652	4.90526	3.31355	2.69663	10.7418	-5.89087
Hmcn1	1	150562524	150993435	-	ENSMUSG00000066842	hemicentin 1 [Source:MGI Symbol;Acc:MGI:2685047]	0	11.5458	10.6912	9.59308	1.84644	1.41491	2.32868	1.57828	-5.92053
Aass	6	23072173	23132986	-	ENSMUSG00000029695	aminoadipate-semialdehyde synthase [Source:MGI Symbol;Acc:MGI:1353573]	3.38388e-18	15.3942	42.2955	20.9668	4.54483	3.49803	3.94822	5.57017	-5.97198
Sytl1	4	133253090	133263113	-	ENSMUSG00000028860	synaptotagmin-like 1 [Source:MGI Symbol;Acc:MGI:1933365]	2.49776e-33	10.5276	13.688	15.6881	1.73866	2.77224	2.5866	1.75429	-6.01064
Pmaip1	18	66458604	66465550	+	ENSMUSG00000024521	phorbol-12-myristate-13-acetate-induced protein 1 [Source:MGI Symbol;Acc:MGI:1930146]	1.3e-44	53.8405	80.6797	97.998	11.5612	14.0228	14.3197	11.5759	-6.02227
Gzmg	14	56156582	56159579	-	ENSMUSG00000040284	granzyme G [Source:MGI Symbol;Acc:MGI:109253]	4.8554e-09	323.402	287.526	160.115	30.5228	49.426	63.1783	25.7929	-6.08606
Bfsp1	2	143826528	143863173	-	ENSMUSG00000027420	beaded filament structural protein 1, in lens-CP94 [Source:MGI Symbol;Acc:MGI:101770]	9.70873e-16	3.93177	8.54931	12.193	1.16776	1.47016	1.43219	1.23893	-6.19674
Dmkn	7	30763756	30781063	+	ENSMUSG00000060962	dermokine [Source:MGI Symbol;Acc:MGI:1920962]	1.17812e-24	408.765	421.16	402.031	45.7118	97.1604	76.6462	45.353	-6.20153
C1rb	6	124570294	124581171	+	ENSMUSG00000098470	complement component 1, r subcomponent B [Source:MGI Symbol;Acc:MGI:3779804]	6.62109e-15	1.48059	1.31727	1.79958	0.292885	0.250736	0.156577	0.27978	-6.25517
Gjb3	4	127325235	127330844	-	ENSMUSG00000042367	gap junction protein, beta 3 [Source:MGI Symbol;Acc:MGI:95721]	0	24.7542	27.2676	28.1904	4.0083	4.28933	4.25592	4.39494	-6.31027
Retn	8	3655770	3660110	+	ENSMUSG00000012705	resistin [Source:MGI Symbol;Acc:MGI:1888506]	1.2118e-07	1.61637	7.4656	3.00756	0.589179	0.652741	0.511837	0.799296	-6.31377
Psca	15	74714839	74717069	+	ENSMUSG00000022598	prostate stem cell antigen [Source:MGI Symbol;Acc:MGI:1919623]	5.60471e-05	67.4485	45.6906	130.96	9.54495	24.5685	10.8348	6.37817	-6.34108
3110099E03Rik	2	115493513	115527744	-	ENSMUSG00000085582	RIKEN cDNA 3110099E03 gene [Source:MGI Symbol;Acc:MGI:1925761]	9.85443e-12	1.56131	1.07104	1.41578	0.279682	0.271357	0.1	0.181929	-6.47987
Cym	3	107211293	107221732	-	ENSMUSG00000046213	chymosin [Source:MGI Symbol;Acc:MGI:2684977]	2.55909e-06	2.11186	2.17997	1.04787	0.1	0.416941	0.384633	0.196367	-6.4845
Arc	15	74669083	74672570	-	ENSMUSG00000022602	activity regulated cytoskeletal-associated protein [Source:MGI Symbol;Acc:MGI:88067]	1.13125e-21	5.21805	10.7421	7.48487	1.21729	0.781584	1.0886	1.66729	-6.57446
Crb3	17	57059105	57065918	+	ENSMUSG00000044279	crumbs family member 3 [Source:MGI Symbol;Acc:MGI:2670904]	1.78191e-17	3.37501	5.4555	7.4875	0.73479	0.83873	0.607936	1.05526	-6.72205
Spink1	18	43728069	43737237	-	ENSMUSG00000024503	serine peptidase inhibitor, Kazal type 1 [Source:MGI Symbol;Acc:MGI:106202]	0.0162045	108.176	88.99	44.5021	15.6911	2.77542	1.68983	27.7218	-6.73011
Col26a1	5	136741759	136883209	-	ENSMUSG00000004415	collagen, type XXVI, alpha 1 [Source:MGI Symbol;Acc:MGI:2155345]	6.6e-44	2.22062	3.14451	3.37942	0.374824	0.429755	0.354694	0.540277	-6.86028
Cldn10	14	118787908	118875489	+	ENSMUSG00000022132	claudin 10 [Source:MGI Symbol;Acc:MGI:1913101]	0	18.0442	17.722	17.9537	2.15434	3.20042	2.11006	2.94136	-6.88308
9230009I02Rik	11	51085087	51091833	+	ENSMUSG00000072982	RIKEN cDNA 9230009I02 gene [Source:MGI Symbol;Acc:MGI:3588229]	1.25894e-09	2.52638	2.59156	4.98285	0.286016	0.612139	0.74541	0.295987	-6.94373
Angptl7	4	148495183	148500460	-	ENSMUSG00000028989	angiopoietin-like 7 [Source:MGI Symbol;Acc:MGI:3605801]	4.6538e-13	3.73796	2.42025	2.70201	0.228335	0.673306	0.506923	0.270052	-7.03772
Pcsk6	7	65861734	66050386	+	ENSMUSG00000030513	proprotein convertase subtilisin/kexin type 6 [Source:MGI Symbol;Acc:MGI:102897]	9.15711e-08	7.68939	21.1342	13.9644	1.83469	1.23667	1.41981	3.55412	-7.09118
Perp	10	18845020	18857073	+	ENSMUSG00000019851	PERP, TP53 apoptosis effector [Source:MGI Symbol;Acc:MGI:1929938]	1.057e-42	107.394	117.876	99.8024	12.784	19.4644	17.6329	10.6185	-7.16415
Neu2	1	87509889	87597845	+	ENSMUSG00000079434	neuraminidase 2 [Source:MGI Symbol;Acc:MGI:1344417]	1.232e-23	2.97867	5.02824	4.72977	0.422582	0.705449	0.752573	0.487293	-7.17187
Vat1l	8	114205612	114374071	+	ENSMUSG00000046844	vesicle amine transport protein 1 like [Source:MGI Symbol;Acc:MGI:2142534]	4.09265e-18	1.95405	1.12022	1.27453	0.250478	0.137236	0.147966	0.266616	-7.22727
Tmem45a	16	56805161	56886166	-	ENSMUSG00000022754	transmembrane protein 45a [Source:MGI Symbol;Acc:MGI:1913122]	0	76.0565	120.7	105.176	13.896	12.6321	11.6674	15.2487	-7.53264
L1cam	X	73853778	73896105	-	ENSMUSG00000031391	L1 cell adhesion molecule [Source:MGI Symbol;Acc:MGI:96721]	0	8.67677	7.28133	7.13219	0.893824	1.28808	1.04826	0.832486	-7.57808
Gm2a	11	55098115	55113029	+	ENSMUSG00000000594	GM2 ganglioside activator protein [Source:MGI Symbol;Acc:MGI:95762]	0	568.391	836.573	619.809	83.3529	87.6248	93.9868	87.4035	-7.66158
Gm12648	4	94089576	94425588	-	ENSMUSG00000085931	predicted gene 12648 [Source:MGI Symbol;Acc:MGI:3649948]	8.38525e-15	4.9517	5.73322	7.15697	0.500528	1.07124	1.01459	0.517977	-7.66322
Slc5a11	7	123214780	123273253	+	ENSMUSG00000030769	solute carrier family 5 (sodium/glucose cotransporter), member 11 [Source:MGI Symbol;Acc:MGI:1919316]	1.57813e-14	1.34603	1.8725	2.60238	0.19842	0.203839	0.172373	0.422409	-7.78424
Prss28	17	25308646	25311876	+	ENSMUSG00000024171	protease, serine 28 [Source:MGI Symbol;Acc:MGI:2149951]	0.00853702	90.4206	71.5593	37.9117	5.47244	1.6535	2.0774	24.1893	-7.98146
Pdzk1ip1	4	115088708	115093899	+	ENSMUSG00000028716	PDZK1 interacting protein 1 [Source:MGI Symbol;Acc:MGI:1914432]	1.45953e-08	36.9631	31.6663	35.0865	2.83163	7.56225	4.83962	2.0476	-8.00226
Prl7a2	13	27658584	27668036	-	ENSMUSG00000046899	prolactin family 7, subfamily a, member 2 [Source:MGI Symbol;Acc:MGI:1206571]	5.11454e-10	6.04131	10.418	9.08576	0.771369	1.46747	1.74973	0.266087	-8.00537
Wfdc5	2	164176327	164182742	-	ENSMUSG00000040154	WAP four-disulfide core domain 5 [Source:MGI Symbol;Acc:MGI:2384800]	9.86404e-08	5.34592	5.00421	2.44029	0.235678	0.706165	0.982751	0.146336	-8.23489
Il1a	2	129299610	129309972	-	ENSMUSG00000027399	interleukin 1 alpha [Source:MGI Symbol;Acc:MGI:96542]	1.20226e-17	5.02481	9.81069	8.52945	0.526729	0.688258	0.698418	1.62298	-8.80936
Pla2g4f	2	120299957	120314165	-	ENSMUSG00000046971	phospholipase A2, group IVF [Source:MGI Symbol;Acc:MGI:2685493]	9.47407e-17	2.42671	2.85666	3.40336	0.25628	0.526558	0.385906	0.121241	-8.97864
Mt4	8	94137197	94139031	+	ENSMUSG00000031757	metallothionein 4 [Source:MGI Symbol;Acc:MGI:99692]	8.91669e-16	572.332	567.83	300.876	48.5369	76.7477	53.0352	33.6622	-9.06391
Pianp	6	124996694	125003096	+	ENSMUSG00000030329	PILR alpha associated neural protein [Source:MGI Symbol;Acc:MGI:2441908]	3.55017e-28	1.89215	2.46116	2.34714	0.249532	0.19719	0.316826	0.187289	-9.39586
Krtdap	7	30787896	30791097	+	ENSMUSG00000074199	keratinocyte differentiation associated protein [Source:MGI Symbol;Acc:MGI:1928282]	1.90358e-35	860.432	403.687	540.685	56.4975	81.0716	67.9151	47.8984	-9.49712
Igf2bp2	16	22059009	22163299	-	ENSMUSG00000033581	insulin-like growth factor 2 mRNA binding protein 2 [Source:MGI Symbol;Acc:MGI:1890358]	0	5.22222	4.60504	4.69197	0.422078	0.466454	0.566674	0.476501	-10.0217
Cntfr	4	41657498	41697089	-	ENSMUSG00000028444	ciliary neurotrophic factor receptor [Source:MGI Symbol;Acc:MGI:99605]	5.77502e-25	2.50204	1.69492	2.11438	0.21638	0.15156	0.205064	0.261728	-10.0812
Syt9	7	107370728	107548656	+	ENSMUSG00000062542	synaptotagmin IX [Source:MGI Symbol;Acc:MGI:1926373]	9.8e-45	7.82836	10.6513	9.39881	0.756431	0.977248	1.30232	0.597776	-10.2294
Vsig8	1	172555938	172563717	+	ENSMUSG00000049598	V-set and immunoglobulin domain containing 8 [Source:MGI Symbol;Acc:MGI:3642995]	1.43432e-21	4.44535	4.00319	2.41249	0.262118	0.349061	0.455418	0.33584	-10.3259
Tnnc1	14	31208312	31211729	+	ENSMUSG00000091898	troponin C, cardiac/slow skeletal [Source:MGI Symbol;Acc:MGI:98779]	0	95.1159	110.435	80.87	7.78022	6.34555	9.27064	12.4502	-10.6536
Col6a5	9	105856078	105960643	-	ENSMUSG00000091345	collagen, type VI, alpha 5 [Source:MGI Symbol;Acc:MGI:3648134]	2.99873e-12	5.51525	7.90161	7.24084	0.343008	1.0203	0.808084	0.366139	-10.8545
Ifnk	4	35152056	35154005	+	ENSMUSG00000042993	interferon kappa [Source:MGI Symbol;Acc:MGI:2683287]	3.29894e-06	1.22496	1.39464	1.54186	0.135961	0.174593	0.1	0.1	-10.8678
9130409J20Rik	11	66956638	66965016	+	ENSMUSG00000085683	RIKEN cDNA 9130409J20 gene [Source:MGI Symbol;Acc:MGI:1918826]	0.00817723	5.57894	6.10155	2.84402	0.360503	1.01846	0.281861	0.1	-10.9983
Slit1	19	41600257	41743665	-	ENSMUSG00000025020	slit homolog 1 (Drosophila) [Source:MGI Symbol;Acc:MGI:1315203]	1.60006e-35	2.97817	3.69741	2.77072	0.203333	0.181984	0.289049	0.4673	-11.0322
Oit1	14	8348937	8378754	-	ENSMUSG00000021749	oncoprotein induced transcript 1 [Source:MGI Symbol;Acc:MGI:1201784]	1.95454e-14	3.40123	2.36129	2.5796	0.139514	0.149296	0.1818	0.525947	-11.1612
C1s2	6	124624625	124636085	-	ENSMUSG00000079343	complement component 1, s subcomponent 2 [Source:MGI Symbol;Acc:MGI:3644269]	6.37091e-19	1.39458	2.1509	2.5746	0.287807	0.1	0.160731	0.182351	-11.1646
Sema3e	5	14025276	14256689	+	ENSMUSG00000063531	sema domain, immunoglobulin domain (Ig), short basic domain, secreted, (semaphorin) 3E [Source:MGI Symbol;Acc:MGI:1340034]	0	17.2174	22.0063	20.569	1.60902	2.42697	1.84837	1.24426	-11.1836
Ear1	14	43818765	43875517	-	ENSMUSG00000072601	eosinophil-associated, ribonuclease A family, member 1 [Source:MGI Symbol;Acc:MGI:108021]	1.21748e-07	10.886	4.38308	3.69625	0.29986	1.15518	0.651241	0.132991	-11.2925
AC131762.1	12	74825345	74827722	+	ENSMUSG00000113845	No description	3.09606e-06	1.0001	1.18291	1.96425	0.1	0.1	0.1	0.1	-13.8242
Fcrlb	1	170907273	170912941	-	ENSMUSG00000070524	Fc receptor-like B [Source:MGI Symbol;Acc:MGI:3576487]	6.84918e-09	1.71668	1.4427	1.00869	0.1	0.1	0.1	0.1	-13.8936
Adgrf2	17	42708936	42742179	-	ENSMUSG00000057899	adhesion G protein-coupled receptor F2 [Source:MGI Symbol;Acc:MGI:2182728]	9.27304e-31	2.41985	3.26481	1.97193	0.133311	0.228254	0.20267	0.162594	-14.0456
Timp3	10	86300372	86349506	+	ENSMUSG00000020044	tissue inhibitor of metalloproteinase 3 [Source:MGI Symbol;Acc:MGI:98754]	0	358.048	470.565	487.648	27.9871	37.5529	36.0232	22.0238	-14.2006
Spink2	5	77205107	77211471	-	ENSMUSG00000053030	serine peptidase inhibitor, Kazal type 2 [Source:MGI Symbol;Acc:MGI:1917232]	1.08398e-32	12.1459	21.7983	17.6688	0.833366	1.72414	1.44794	0.800817	-14.3183
Prl3c1	13	27196659	27203749	+	ENSMUSG00000017922	prolactin family 3, subfamily c, member 1 [Source:MGI Symbol;Acc:MGI:1351649]	1.59527e-15	453.879	1458.28	666.847	47.3101	60.1985	51.7323	80.0157	-14.3723
Nmnat2	1	152954993	153119261	+	ENSMUSG00000042751	nicotinamide nucleotide adenylyltransferase 2 [Source:MGI Symbol;Acc:MGI:2444155]	8.92254e-39	30.523	14.1671	15.7387	1.21168	1.86391	1.49669	1.01601	-14.4179
Nags	11	102145513	102149477	+	ENSMUSG00000048217	N-acetylglutamate synthase [Source:MGI Symbol;Acc:MGI:2387600]	2.17832e-35	3.1476	4.9251	4.82986	0.231393	0.231109	0.217769	0.496023	-14.6251
Slpi	2	164354070	164389095	-	ENSMUSG00000017002	secretory leukocyte peptidase inhibitor [Source:MGI Symbol;Acc:MGI:109297]	2.28164e-34	10.618	8.46771	6.95145	0.417389	0.595539	0.805773	0.329097	-16.1636
Trim34b	7	104329471	104336909	+	ENSMUSG00000090215	tripartite motif-containing 34B [Source:MGI Symbol;Acc:MGI:4821264]	3.0346e-15	1.56772	1.82057	1.48769	0.1	0.1	0.1	0.1	-16.2533
Fcrl6	1	172596642	172602551	-	ENSMUSG00000070504	Fc receptor-like 6 [Source:MGI Symbol;Acc:MGI:3618339]	6.72318e-24	8.31747	7.12683	2.78088	0.245217	0.472339	0.408302	0.308145	-16.9457
Ctsg	14	56099881	56102574	-	ENSMUSG00000040314	cathepsin G [Source:MGI Symbol;Acc:MGI:88563]	1.4174e-28	17.5196	21.5734	13.7394	0.68869	0.997753	1.74883	0.375929	-18.4832
Hspb7	4	141420779	141425311	+	ENSMUSG00000006221	heat shock protein family, member 7 (cardiovascular) [Source:MGI Symbol;Acc:MGI:1352494]	7.94399e-12	19.1467	13.177	12.5509	0.652186	0.998228	1.2705	0.210366	-19.1082
AC164623.1	10	79412962	79417905	-	ENSMUSG00000112907	No description	5.75546e-20	1.60592	1.36761	2.84866	0.1	0.1	0.105295	0.1	-19.1538
Adora1	1	134199223	134235431	-	ENSMUSG00000042429	adenosine A1 receptor [Source:MGI Symbol;Acc:MGI:99401]	4.01e-43	6.34704	5.64738	7.45345	0.255412	0.461607	0.435549	0.134256	-20.1508
Chga	12	102554969	102565028	+	ENSMUSG00000021194	chromogranin A [Source:MGI Symbol;Acc:MGI:88394]	1.3108e-26	1.72586	2.42379	3.6029	0.1	0.135991	0.155249	0.105679	-20.8017
Slc15a1	14	121459621	121505254	-	ENSMUSG00000025557	solute carrier family 15 (oligopeptide transporter), member 1 [Source:MGI Symbol;Acc:MGI:1861376]	1.36455e-22	1.74593	2.75009	4.59646	0.1	0.210018	0.121782	0.13989	-21.2061
AC159890.1	9	33296244	33308803	+	ENSMUSG00000111467	No description	4.07262e-07	1.61127	2.87237	2.84027	0.1	0.1	0.139008	0.1	-22.2438
Pyy	11	102106676	102107832	-	ENSMUSG00000017311	peptide YY [Source:MGI Symbol;Acc:MGI:99924]	0	32.1743	45.4589	27.2819	1.47435	0.668211	1.35615	2.154	-24.7469
Gzmk	13	113171608	113225908	-	ENSMUSG00000042385	granzyme K [Source:MGI Symbol;Acc:MGI:1298232]	1.97789e-21	7.7675	2.90977	4.15714	0.23639	0.168643	0.171132	0.139789	-27.6263
Selenbp2	3	94693556	94704413	+	ENSMUSG00000068877	selenium binding protein 2 [Source:MGI Symbol;Acc:MGI:104859]	1.44731e-22	2.63082	2.44707	3.49312	0.1	0.1	0.1	0.1	-28.57
Ppp1r14c	10	3366057	3464975	+	ENSMUSG00000040653	protein phosphatase 1, regulatory (inhibitor) subunit 14c [Source:MGI Symbol;Acc:MGI:1923392]	6.85614e-35	2.83711	3.38907	2.76322	0.1	0.1	0.1	0.1	-29.9647
Adgrg7	16	56724609	56795855	-	ENSMUSG00000022755	adhesion G protein-coupled receptor G7 [Source:MGI Symbol;Acc:MGI:2441732]	0	5.78337	6.61627	4.94047	0.202833	0.27783	0.105724	0.179918	-30.171
Gm10260	13	97760072	97760632	-	ENSMUSG00000069117	predicted gene 10260 [Source:MGI Symbol;Acc:MGI:3642298]	0	917.131	1048.94	1167.9	34.4344	29.7295	36.2698	37.9855	-30.1882
Lyve1	7	110850607	110863239	-	ENSMUSG00000030787	lymphatic vessel endothelial hyaluronan receptor 1 [Source:MGI Symbol;Acc:MGI:2136348]	0	64.0666	83.7302	50.9887	1.46232	1.86176	1.80781	2.46118	-34.9064
Cst11	2	148768609	148771497	-	ENSMUSG00000036958	cystatin 11 [Source:MGI Symbol;Acc:MGI:1925490]	2.28179e-09	2.075	1.36913	7.37085	0.1	0.1	0.1	0.1	-36.0499
Pdgfrl	8	40926212	40990785	+	ENSMUSG00000031595	platelet-derived growth factor receptor-like [Source:MGI Symbol;Acc:MGI:1916047]	0	25.8669	24.1345	33.2319	0.682742	0.554515	0.699574	0.97829	-38.0697
Scd3	19	44203288	44244016	+	ENSMUSG00000025202	stearoyl-coenzyme A desaturase 3 [Source:MGI Symbol;Acc:MGI:1353437]	1.8e-44	10.2471	3.62365	7.77596	0.157707	0.189016	0.219207	0.167868	-39.3327
Cst13	2	148820081	148830410	+	ENSMUSG00000036924	cystatin 13 [Source:MGI Symbol;Acc:MGI:1916544]	3.44492e-13	4.14856	4.875	10.8895	0.1	0.1	0.1	0.1	-66.3769
Tpsb2	17	25366550	25368094	+	ENSMUSG00000033825	tryptase beta 2 [Source:MGI Symbol;Acc:MGI:96942]	5.26058e-14	4.50738	9.34705	8.03737	0.1	0.1	0.1	0.1	-72.9727
Gm13727	2	77879753	77881467	-	ENSMUSG00000087353	predicted gene 13727 [Source:MGI Symbol;Acc:MGI:3705322]	2.60015e-14	9.02919	13.9012	5.72744	0.1	0.1	0.1	0.1	-95.526
Rprl2	3	22251374	22251663	+	ENSMUSG00000087775	ribonuclease P RNA-like 2 [Source:MGI Symbol;Acc:MGI:105104]	7.80889e-13	10.601	12.3882	19.5391	0.1	0.1	0.163933	0.1	-122.226
Ifi202b	1	173962568	173982744	-	ENSMUSG00000026535	interferon activated gene 202B [Source:MGI Symbol;Acc:MGI:1347083]	2.38573e-25	15.1081	13.0329	23.9457	0.1	0.220856	0.1	0.1	-133.336
BC023719	17	36111426	36117121	+	ENSMUSG00000092365	cDNA sequence BC023719 [Source:MGI Symbol;Acc:MGI:3574836]	2.20801e-21	14.9462	17.3913	8.00097	0.1	0.1	0.1	0.1	-134.462
Gcnt3	9	70031496	70038088	-	ENSMUSG00000032226	glucosaminyl (N-acetyl) transferase 3, mucin type [Source:MGI Symbol;Acc:MGI:1919327]	0	16.4671	11.3025	12.9235	0.1	0.1	0.1	0.1	-135.644
Tpsab1	17	25343245	25345562	-	ENSMUSG00000024173	tryptase alpha/beta 1 [Source:MGI Symbol;Acc:MGI:96943]	5.8084e-13	6.45431	50.4779	8.89111	0.1	0.1	0.1	0.1	-219.411
Rnase2a	14	51255266	51256112	-	ENSMUSG00000047222	ribonuclease, RNase A family, 2A (liver, eosinophil-derived neurotoxin) [Source:MGI Symbol;Acc:MGI:1890465]	2.12007e-17	10.9078	60.062	56.4038	0.1	0.204879	0.138602	0.212282	-258.983
Hist1h2ba	13	23933773	23934156	-	ENSMUSG00000050799	histone cluster 1, H2ba [Source:MGI Symbol;Acc:MGI:2448375]	2.50755e-29	69.9391	84.4937	90.7852	0.1	0.122003	0.123804	0.126411	-692.387
Cst9	2	148835147	148838738	+	ENSMUSG00000027445	cystatin 9 [Source:MGI Symbol;Acc:MGI:1340053]	2.35722e-18	66.5335	38.1582	131.967	0.1	0.1	0.138401	0.1	-719.765
Ear6	14	51853699	51854643	+	ENSMUSG00000062148	eosinophil-associated, ribonuclease A family, member 6 [Source:MGI Symbol;Acc:MGI:1890463]	4.40585e-31	82.988	68.3709	74.5805	0.1	0.1	0.1	0.1	-753.131
Rprl1	6	69326844	69327174	-	ENSMUSG00000088675	ribonuclease P RNA-like 1 [Source:MGI Symbol;Acc:MGI:105105]	1.33966e-28	153.163	82.9294	95.8657	0.1	0.1	0.1	0.1	-1106.53
Rprl3	8	3803069	3803358	-	ENSMUSG00000088025	ribonuclease P RNA-like 3 [Source:MGI Symbol;Acc:MGI:105103]	4.5791e-34	236.423	199.567	230.934	0.1	0.1	0.1	0.1	-2223.08
