# Supplementary material for: The transcriptional repressor Blimp1/PRDM1 regulates the maternal decidual response in mice
Source: Nat Commun. 2020 Jun 3;11:2782. doi: 10.1038/s41467-020-16603-z (PMC7270082; doi:10.1038/s41467-020-16603-z)
Supplement: Supplementary file 4 — Supplementary Data 3 [file 41467_2020_16603_MOESM4_ESM.xlsx]

## Sheet: GO BP 2 fold E6.5 RNA-seq
WebGestalt (http://webgestalt.org), GO Biological Process Enrichment Results with Affinity Propagation
2 fold up-regulated genes in E6.5 Blimp1 mutant decidua V.s. wild type
Gene Set	Description	Size	Expect	Ratio	P Value	FDR	Ensembl gene I.D.
GO:0043207	response to external biotic stimulus	945	26.131	3.2146	0	0	ENSMUSG00000000244	ENSMUSG00000000682	ENSMUSG00000003283	ENSMUSG00000009585	ENSMUSG00000011179	ENSMUSG00000015947	ENSMUSG00000015950	ENSMUSG00000018920	ENSMUSG00000019929	ENSMUSG00000020614	ENSMUSG00000021423	ENSMUSG00000022665	ENSMUSG00000023349	ENSMUSG00000023992	ENSMUSG00000026177	ENSMUSG00000026321	ENSMUSG00000026573	ENSMUSG00000026656	ENSMUSG00000026700	ENSMUSG00000026712	ENSMUSG00000026896	ENSMUSG00000027559	ENSMUSG00000027843	ENSMUSG00000027995	ENSMUSG00000028001	ENSMUSG00000028268	ENSMUSG00000028270	ENSMUSG00000028832	ENSMUSG00000029373	ENSMUSG00000029468	ENSMUSG00000029771	ENSMUSG00000030149	ENSMUSG00000030748	ENSMUSG00000030789	ENSMUSG00000030921	ENSMUSG00000031613	ENSMUSG00000031616	ENSMUSG00000031722	ENSMUSG00000031827	ENSMUSG00000032377	ENSMUSG00000032577	ENSMUSG00000033777	ENSMUSG00000034266
GO:0050776	regulation of immune response	705	19.495	3.7959	0	0	ENSMUSG00000000693	ENSMUSG00000001128	ENSMUSG00000002699	ENSMUSG00000002985	ENSMUSG00000004266	ENSMUSG00000005681	ENSMUSG00000015656	ENSMUSG00000015947	ENSMUSG00000022488	ENSMUSG00000022887	ENSMUSG00000024371	ENSMUSG00000024610	ENSMUSG00000024696	ENSMUSG00000025017	ENSMUSG00000026068	ENSMUSG00000026070	ENSMUSG00000026177	ENSMUSG00000026288	ENSMUSG00000026536	ENSMUSG00000026573	ENSMUSG00000026656	ENSMUSG00000026700	ENSMUSG00000026896	ENSMUSG00000027843	ENSMUSG00000027995	ENSMUSG00000029468	ENSMUSG00000030149	ENSMUSG00000030748	ENSMUSG00000030921	ENSMUSG00000031659	ENSMUSG00000032076	ENSMUSG00000032577	ENSMUSG00000033721	ENSMUSG00000033777	ENSMUSG00000034116	ENSMUSG00000034652	ENSMUSG00000036887	ENSMUSG00000036896	ENSMUSG00000036905	ENSMUSG00000036908	ENSMUSG00000037321	ENSMUSG00000037379	ENSMUSG00000038037
GO:0031347	regulation of defense response	580	16.038	3.4293	1.3323e-15	6.6747e-13	ENSMUSG00000000244	ENSMUSG00000002985	ENSMUSG00000009585	ENSMUSG00000013707	ENSMUSG00000015947	ENSMUSG00000017969	ENSMUSG00000019326	ENSMUSG00000021322	ENSMUSG00000024610	ENSMUSG00000025017	ENSMUSG00000026068	ENSMUSG00000026321	ENSMUSG00000026536	ENSMUSG00000026573	ENSMUSG00000026656	ENSMUSG00000026700	ENSMUSG00000026896	ENSMUSG00000027843	ENSMUSG00000027995	ENSMUSG00000028864	ENSMUSG00000030149	ENSMUSG00000030921	ENSMUSG00000031596	ENSMUSG00000031616	ENSMUSG00000031659	ENSMUSG00000032076	ENSMUSG00000032532	ENSMUSG00000032577	ENSMUSG00000033777	ENSMUSG00000034116	ENSMUSG00000034652	ENSMUSG00000036908	ENSMUSG00000037321	ENSMUSG00000038037	ENSMUSG00000038642	ENSMUSG00000040522	ENSMUSG00000041193	ENSMUSG00000042677	ENSMUSG00000043263	ENSMUSG00000044827	ENSMUSG00000046688	ENSMUSG00000049103	ENSMUSG00000049871
GO:0045321	leukocyte activation	784	21.679	2.9983	1.9984e-15	9.485e-13	ENSMUSG00000000244	ENSMUSG00000000693	ENSMUSG00000002111	ENSMUSG00000002699	ENSMUSG00000004266	ENSMUSG00000004707	ENSMUSG00000010142	ENSMUSG00000013707	ENSMUSG00000015396	ENSMUSG00000020635	ENSMUSG00000021998	ENSMUSG00000022488	ENSMUSG00000022528	ENSMUSG00000024397	ENSMUSG00000024610	ENSMUSG00000026068	ENSMUSG00000026070	ENSMUSG00000026177	ENSMUSG00000026288	ENSMUSG00000026573	ENSMUSG00000026656	ENSMUSG00000026700	ENSMUSG00000027843	ENSMUSG00000027995	ENSMUSG00000029468	ENSMUSG00000030043	ENSMUSG00000030148	ENSMUSG00000030149	ENSMUSG00000030707	ENSMUSG00000030748	ENSMUSG00000030789	ENSMUSG00000031451	ENSMUSG00000031494	ENSMUSG00000031548	ENSMUSG00000031596	ENSMUSG00000033721	ENSMUSG00000034041	ENSMUSG00000034116	ENSMUSG00000034266	ENSMUSG00000034652	ENSMUSG00000035385	ENSMUSG00000038037	ENSMUSG00000038147
GO:0060326	cell chemotaxis	280	7.7425	4.7788	2.6645e-15	1.2014e-12	ENSMUSG00000001741	ENSMUSG00000014599	ENSMUSG00000018920	ENSMUSG00000019122	ENSMUSG00000022488	ENSMUSG00000024397	ENSMUSG00000024610	ENSMUSG00000026573	ENSMUSG00000028864	ENSMUSG00000029373	ENSMUSG00000030149	ENSMUSG00000030707	ENSMUSG00000031451	ENSMUSG00000031616	ENSMUSG00000032006	ENSMUSG00000032380	ENSMUSG00000033721	ENSMUSG00000034116	ENSMUSG00000035352	ENSMUSG00000035373	ENSMUSG00000035385	ENSMUSG00000039519	ENSMUSG00000040026	ENSMUSG00000040552	ENSMUSG00000042190	ENSMUSG00000043953	ENSMUSG00000049103	ENSMUSG00000049130	ENSMUSG00000050370	ENSMUSG00000051212	ENSMUSG00000052336	ENSMUSG00000061353	ENSMUSG00000068617	ENSMUSG00000074934	ENSMUSG00000079227	ENSMUSG00000079355	ENSMUSG00000096001
2 fold down-regulated genes in E6.5 Blimp1 mutant decidua V.s. wild type
Gene Set	Description	Size	Expect	Ratio	P Value	FDR	Ensembl gene I.D.
GO:0006937	regulation of muscle contraction	142	2.6327	5.6976	6.3519e-08	0.00055082	ENSMUSG00000006457	ENSMUSG00000017697	ENSMUSG00000018500	ENSMUSG00000020542	ENSMUSG00000021125	ENSMUSG00000021194	ENSMUSG00000024331	ENSMUSG00000026576	ENSMUSG00000041957	ENSMUSG00000042429	ENSMUSG00000045730	ENSMUSG00000047976	ENSMUSG00000054889	ENSMUSG00000061878	ENSMUSG00000091898
GO:0010466	negative regulation of peptidase activity	274	5.08	3.937	2.1481e-07	0.00055082	ENSMUSG00000005054	ENSMUSG00000017002	ENSMUSG00000020044	ENSMUSG00000021403	ENSMUSG00000021950	ENSMUSG00000024011	ENSMUSG00000024164	ENSMUSG00000024503	ENSMUSG00000027082	ENSMUSG00000027445	ENSMUSG00000031760	ENSMUSG00000036432	ENSMUSG00000036924	ENSMUSG00000036958	ENSMUSG00000040154	ENSMUSG00000051029	ENSMUSG00000053030	ENSMUSG00000055024	ENSMUSG00000067780	ENSMUSG00000079014
GO:0007155	cell adhesion	1223	22.674	2.161	2.8122e-07	0.00055082	ENSMUSG00000001507	ENSMUSG00000003847	ENSMUSG00000004415	ENSMUSG00000006411	ENSMUSG00000006611	ENSMUSG00000010051	ENSMUSG00000011256	ENSMUSG00000017697	ENSMUSG00000018166	ENSMUSG00000019851	ENSMUSG00000021125	ENSMUSG00000021136	ENSMUSG00000021365	ENSMUSG00000021835	ENSMUSG00000022132	ENSMUSG00000022512	ENSMUSG00000024331	ENSMUSG00000026131	ENSMUSG00000026576	ENSMUSG00000027347	ENSMUSG00000029603	ENSMUSG00000030342	ENSMUSG00000030787	ENSMUSG00000032011	ENSMUSG00000032012	ENSMUSG00000032462	ENSMUSG00000033960	ENSMUSG00000034275	ENSMUSG00000036030	ENSMUSG00000038816	ENSMUSG00000039518	ENSMUSG00000039683	ENSMUSG00000039910	ENSMUSG00000041351	ENSMUSG00000041957	ENSMUSG00000042284	ENSMUSG00000044033	ENSMUSG00000045730	ENSMUSG00000047139	ENSMUSG00000048915	ENSMUSG00000051397	ENSMUSG00000053475	ENSMUSG00000054889
GO:0050878	regulation of body fluid levels	334	6.1924	3.5528	3.1507e-07	0.00055082	ENSMUSG00000001642	ENSMUSG00000006567	ENSMUSG00000017697	ENSMUSG00000017922	ENSMUSG00000018259	ENSMUSG00000020656	ENSMUSG00000021732	ENSMUSG00000021950	ENSMUSG00000022512	ENSMUSG00000024164	ENSMUSG00000024173	ENSMUSG00000027082	ENSMUSG00000030342	ENSMUSG00000030790	ENSMUSG00000032023	ENSMUSG00000032462	ENSMUSG00000033579	ENSMUSG00000034127	ENSMUSG00000042429	ENSMUSG00000045730	ENSMUSG00000046899	ENSMUSG00000069259
GO:0007565	female pregnancy	209	3.8749	4.1292	1.9118e-06	0.0014799	ENSMUSG00000001507	ENSMUSG00000001642	ENSMUSG00000006611	ENSMUSG00000017922	ENSMUSG00000018259	ENSMUSG00000022462	ENSMUSG00000023169	ENSMUSG00000024171	ENSMUSG00000024912	ENSMUSG00000030551	ENSMUSG00000030790	ENSMUSG00000033685	ENSMUSG00000038151	ENSMUSG00000039910	ENSMUSG00000046899	ENSMUSG00000069259
GO:0048608	reproductive structure development	469	8.6952	2.8751	2.4989e-06	0.0014799	ENSMUSG00000004263	ENSMUSG00000006205	ENSMUSG00000011256	ENSMUSG00000012705	ENSMUSG00000017697	ENSMUSG00000020542	ENSMUSG00000020937	ENSMUSG00000021732	ENSMUSG00000021835	ENSMUSG00000024912	ENSMUSG00000027399	ENSMUSG00000028298	ENSMUSG00000029377	ENSMUSG00000030551	ENSMUSG00000030790	ENSMUSG00000032327	ENSMUSG00000034957	ENSMUSG00000035246	ENSMUSG00000038151	ENSMUSG00000039910	ENSMUSG00000042357	ENSMUSG00000042367	ENSMUSG00000051159	ENSMUSG00000053030	ENSMUSG00000092035
[truncated: 41 more columns]
