# Supplementary material for: The transcriptional repressor Blimp1/PRDM1 regulates the maternal decidual response in mice
Source: Nat Commun. 2020 Jun 3;11:2782. doi: 10.1038/s41467-020-16603-z (PMC7270082; doi:10.1038/s41467-020-16603-z)
Supplement: Supplementary file 5 — Supplementary Data 4 [file 41467_2020_16603_MOESM5_ESM.xlsx]

## Sheet: IFNg responsive genes
Supplementary Data 4. IFNg-responsive genes in E6.5 Blimp1 mutant decidua.
AmiGO 2, mus musculus, GO:0034341 - response to interferon-gamma, Cd74 manually added.
	E6.5 Blimp1 mutant Vs wild type decidua
Gene	DESeq2 FDR	Fold change
Gbp2b	4.43082e-18	56.3695
Xcl1	9.50222e-24	36.3176
H2-Eb1	1.9649e-06	13.3392
H2-Ab1	4.83508e-21	5.53848
Cxcl16	1.53757e-14	4.60433
Ciita	3.4292e-10	4.45364
Cd74	6.08623e-17	4.23526
Slc11a1	3.97331e-18	4.20903
H2-Aa	2.21426e-14	3.90742
Acod1	0.0875201	3.69533
Ccl7	0.000425088	3.66622
Gbp6	3.60594e-10	3.58338
Bst2	1.44324e-10	3.31689
Tdgf1	0.00258482	3.26618
Ccl2	0.000607261	3.17711
Ccl12	0.011528	3.12026
H2-Q7	0.000330242	3.0573
Nlrc5	7.77871e-16	3.04321
Ccl4	0.0920701	2.92127
Gbp2	3.28854e-07	2.83089
Gbp3	4.60556e-07	2.74653
Ccl9	0.000270711	2.73138
Rab7b	4.64608e-09	2.67738
Mrc1	1.46674e-05	2.6504
Tlr2	1.45279e-16	2.51372
Ccl5	0.293622	2.43464
Ccl22	0.00144647	2.26352
Socs1	3.32747e-08	2.2273
Rab20	1.69279e-05	2.12058
Ccl8	0.432821	1.98625
Ccl11	0.439746	1.95129
Ccl3	0.535791	1.94509
Irgm2	2.92742e-05	1.91183
Was	2.22848e-06	1.91002
Gm43302	0.0130472	1.90032
Trim21	0.000463033	1.88206
Ccl24	0.113076	1.861
Casp1	1.1435e-06	1.83841
Nmi	1.40365e-08	1.82686
Gbp8	0.152981	1.7521
Mefv	0.417247	1.67117
Irf1	3.27946e-11	1.66786
Parp9	0.000870326	1.66496
Irgm1	3.53958e-09	1.6486
Pparg	0.149424	1.57074
Parp14	0.0922447	1.54521
Ifitm3	0.00918166	1.50334
Gbp7	0.0641062	1.44002
Ccl6	0.357891	1.39028
Vim	2.34738e-05	1.37873
Sirpa	0.0043239	1.37704
Actr3	0.0146514	1.36022
Gbp9	0.169808	1.33873
Ifng	0.193845	1.31226
Irf8	0.464356	1.2882
Snca	0.894091	1.28539
Ptpn2	0.149379	1.28095
Rab43	0.0166102	1.27224
Tgtp1	0.613828	1.27059
Cx3cl1	0.746491	1.25405
Gsn	0.16864	1.25108
Rpl13a	0.0895224	1.25085
Slc26a6	0.469173	1.24377
Cdc37	0.303731	1.24035
Trp53	0.444424	1.22458
Stxbp1	0.894091	1.15223
Gm45717	0.824519	1.14751
Ifitm2	0.824715	1.14484
Dnaja3	0.649396	1.1389
Ifitm6	0.966325	1.13323
Syncrip	0.834199	1.13037
Cyp27b1	0.865092	1.127
Kif16b	0.894091	1.12658
Stx8	0.967477	1.10832
Tlr4	0.976904	1.10584
Kynu	0.0679744	1.10524
Myo18a	0.959465	1.09515
Gbp5	0.991863	1.09461
Stxbp4	0.958275	1.09402
Nos2	0.958275	1.08491
Rab11fip5	0.890742	1.08243
Cdc42ep2	0.896798	1.07212
Cdc42ep4	0.69781	1.07111
Rab12	0.770216	1.06822
Cdc42	0.656055	1.06294
Kif5b	0.656221	1.06288
Dapk3	0.687645	1.05678
Eprs	0.42946	1.05015
Pde12	0.60326	1.04934
Txk	0.918089	1.04473
Vamp4	0.826605	1.03764
Arg1	0.669706	1.02607
Actr2	0.528951	1.01651
Il23r	0.88458	1.01409
Rps6kb1	0.307507	1.01106
Dapk1	0.75748	1.00842
Vamp8	0.500167	1.00829
Vps26b	0.0892594	1.00686
Gapdh	0.487349	1.00276
Otop1	0.795203	1
Il12b	0.945453	1
Ccl1	0.298213	1
Ccl21b	NA	1
Gm2564	NA	1
Ccl19	NA	1
Ccl21a	NA	1
Ccl26	NA	1
Ifitm7	NA	1
Ubd	NA	1
Aqp4	NA	1
Stat1	0.351407	-1.00236
Vamp3	0.0551291	-1.00632
Actg1	0.149964	-1.03316
Med1	0.0607124	-1.03657
Stx4a	0.384555	-1.05032
Stxbp2	0.0251364	-1.06743
Ifitm1	0.356503	-1.09174
Ccl25	0.125435	-1.12733
Stx11	0.422745	-1.13216
Ccl17	0.549749	-1.13912
Capg	0.00461727	-1.15147
Evl	0.0975051	-1.16502
Ccl20	0.713221	-1.19338
Il12rb1	0.164353	-1.22984
Gbp4	0.00139466	-1.27505
Myo1c	6.73958e-07	-1.3011
Zyx	1.26834e-05	-1.34837
Stxbp3	3.93117e-09	-1.37499
Flnb	1.97404e-12	-1.41639
Hpx	0.354259	-1.52333
Jak2	4.1258e-25	-1.60626
Gch1	0.435558	-1.65127
Cd47	1.1101e-06	-1.7801
Cited1	0.000179579	-2.43475
Gbp10	0.000620865	-2.60756
Reference	AMIGO2	Carbon, S. et al. AmiGO: online access to ontology and annotation data. Bioinformatics 25, 288-289, doi:10.1093/bioinformatics/btn615 (2009).
