# Supplementary material for: The transcriptional repressor Blimp1/PRDM1 regulates the maternal decidual response in mice
Source: Nat Commun. 2020 Jun 3;11:2782. doi: 10.1038/s41467-020-16603-z (PMC7270082; doi:10.1038/s41467-020-16603-z)
Supplement: Supplementary file 6 — Supplementary Data 5 [file 41467_2020_16603_MOESM6_ESM.xlsx]

## Sheet: Blimp1 ChIP peaks E6.5 decidua 
Supplementary Data 5. Genome-wide Blimp1 binding sites in E6.5 decidua
Peak coordinate (mm10) of NEG decidua Blimp1 ChIP sample 1			Blimp1 ChIP peak
Chromosome	Start	End	E6.5 Decidua (NEG)	E18.5 small intestine (BEG)	Multiple tissues (NEG) from Mitani et al., 2017	GREAT version 3.0.0, mm10, Single nearest gene: 100 kb max extension
chr1	3248661	3249442	NEG_ChIP_peak_1			NONE
chr1	4349036	4349468	NEG_ChIP_peak_2			Rp1 (+11062)
chr1	6287999	6288690	NEG_ChIP_peak_3			Fam150a (-70986)
chr1	7322410	7322765	NEG_ChIP_peak_4	BEG_ChIP_peak_4	Mitani_ChIP_peak_16	NONE
chr1	9236820	9237670	NEG_ChIP_peak_5	BEG_ChIP_peak_7		NONE
chr1	9747888	9748687	NEG_ChIP_peak_6	BEG_ChIP_peak_8	Mitani_ChIP_peak_23	Vcpip1 (+94)
chr1	9784232	9784618	NEG_ChIP_peak_7			Sgk3 (-13705)
chr1	9869356	9869805	NEG_ChIP_peak_8			Mcmdc2 (-39057)
chr1	9890390	9890979	NEG_ChIP_peak_9		Mitani_ChIP_peak_29	Mcmdc2 (-17953)
chr1	10147769	10148379	NEG_ChIP_peak_10			Arfgef1 (+84596)
chr1	10254700	10256447	NEG_ChIP_peak_11			Arfgef1 (-22904)
chr1	10423685	10424123	NEG_ChIP_peak_12			NONE
chr1	12715232	12715800	NEG_ChIP_peak_13			Sulf1 (+23086)
chr1	12794911	12795386	NEG_ChIP_peak_14			NONE
chr1	12991003	12991891	NEG_ChIP_peak_15		Mitani_ChIP_peak_44	Slco5a1 (-270)
chr1	13372547	13373271	NEG_ChIP_peak_16		Mitani_ChIP_peak_51	Ncoa2 (+1174)
chr1	13373615	13374404	NEG_ChIP_peak_17			Ncoa2 (+73)
chr1	13391738	13392164	NEG_ChIP_peak_18			Ncoa2 (-17868)
chr1	15772827	15773489	NEG_ChIP_peak_19	BEG_ChIP_peak_13	Mitani_ChIP_peak_76	Terf1 (-32500)
chr1	15976524	15977046	NEG_ChIP_peak_20			Sbspon (-84063)
chr1	16104850	16105572	NEG_ChIP_peak_21			Rpl7 (-549)
chr1	16179653	16180405	NEG_ChIP_peak_22			Rdh10 (+74255)
chr1	16264227	16264662	NEG_ChIP_peak_23			NONE
chr1	16687955	16689106	NEG_ChIP_peak_24			Ly96 (+75)
chr1	16796520	16797352	NEG_ChIP_peak_25			NONE
chr1	17537703	17538601	NEG_ChIP_peak_26			Pi15 (-63749)
chr1	20974019	20974622	NEG_ChIP_peak_27			Efhc1 (+22633)
chr1	21164736	21165303	NEG_ChIP_peak_28	BEG_ChIP_peak_17		Tmem14a (-53555)
chr1	23884035	23884664	NEG_ChIP_peak_29			Smap1 (+37967)
chr1	27293336	27293930	NEG_ChIP_peak_30	BEG_ChIP_peak_19	Mitani_ChIP_peak_135	NONE
chr1	33645590	33646050	NEG_ChIP_peak_31			Prim2 (+23966)
chr1	33756357	33756887	NEG_ChIP_peak_32		Mitani_ChIP_peak_160	Bag2 (+1172)
chr1	33809778	33810162	NEG_ChIP_peak_33			Zfp451 (+4625)
chr1	34237665	34238593	NEG_ChIP_peak_34	BEG_ChIP_peak_26	Mitani_ChIP_peak_170	NONE
chr1	34256061	34256645	NEG_ChIP_peak_35			NONE
chr1	34294155	34294558	NEG_ChIP_peak_36		Mitani_ChIP_peak_171	NONE
chr1	34472538	34473154	NEG_ChIP_peak_37	BEG_ChIP_peak_27		Ptpn18 (+13100)
chr1	34867147	34868001	NEG_ChIP_peak_38		Mitani_ChIP_peak_179	Plekhb2 (+17582)
chr1	35595485	35595978	NEG_ChIP_peak_39			NONE
chr1	36235422	36236383	NEG_ChIP_peak_40		Mitani_ChIP_peak_193	Uggt1 (+8402)
chr1	36563117	36564649	NEG_ChIP_peak_41			Sema4c (-6357)
chr1	36571561	36572071	NEG_ChIP_peak_42		Mitani_ChIP_peak_203	Sema4c (-14290)
chr1	36784822	36785803	NEG_ChIP_peak_43	BEG_ChIP_peak_29	Mitani_ChIP_peak_207	Zap70 (+23452)
chr1	37029315	37030321	NEG_ChIP_peak_44	BEG_ChIP_peak_30	Mitani_ChIP_peak_211	Vwa3b (+434)
chr1	37253012	37253651	NEG_ChIP_peak_45		Mitani_ChIP_peak_217	Cnga3 (+34070)
chr1	37308449	37309298	NEG_ChIP_peak_46	BEG_ChIP_peak_31	Mitani_ChIP_peak_219	Inpp4a (+8981)
chr1	37719705	37720339	NEG_ChIP_peak_47		Mitani_ChIP_peak_227	2010300C02Rik (+63)
chr1	38022208	38022682	NEG_ChIP_peak_48		Mitani_ChIP_peak_229	Eif5b (+24435)
chr1	38384795	38385539	NEG_ChIP_peak_49			NONE
chr1	38657553	38658045	NEG_ChIP_peak_50		Mitani_ChIP_peak_235	Aff3 (+7156)
chr1	39192571	39193934	NEG_ChIP_peak_51			Npas2 (-959)
chr1	39256416	39257201	NEG_ChIP_peak_52			Npas2 (+62597)
chr1	39312567	39313156	NEG_ChIP_peak_53			Rpl31 (-54989)
chr1	39368643	39369200	NEG_ChIP_peak_54			Rpl31 (+1071)
chr1	39555650	39556826	NEG_ChIP_peak_55		Mitani_ChIP_peak_256	Rnf149 (+21167)
chr1	40026917	40027467	NEG_ChIP_peak_56			Il1r2 (-57576)
chr1	40179462	40179988	NEG_ChIP_peak_57			Il1r1 (-45355)
chr1	40222271	40223022	NEG_ChIP_peak_58			Il1r1 (-2433)
chr1	40393102	40393716	NEG_ChIP_peak_59			Il1rl1 (-46218)
chr1	40444522	40445137	NEG_ChIP_peak_60			Il1rl1 (+5203)
chr1	40587748	40588163	NEG_ChIP_peak_61			Slc9a4 (+7729)
chr1	40679829	40680643	NEG_ChIP_peak_62		Mitani_ChIP_peak_266	Slc9a2 (-1476)
chr1	40847657	40848358	NEG_ChIP_peak_63			Tmem182 (+42407)
chr1	40848817	40849276	NEG_ChIP_peak_64			Tmem182 (+43446)
chr1	41506929	41507472	NEG_ChIP_peak_65	BEG_ChIP_peak_32	Mitani_ChIP_peak_272	NONE
chr1	42714212	42714997	NEG_ChIP_peak_66		Mitani_ChIP_peak_279	Pou3f3 (+17459)
chr1	43197558	43197890	NEG_ChIP_peak_67			Fhl2 (-33763)
chr1	43446743	43447896	NEG_ChIP_peak_68		Mitani_ChIP_peak_284	Nck2 (+1569)
chr1	43814348	43814813	NEG_ChIP_peak_69			Uxs1 (+13219)
chr1	43820931	43821621	NEG_ChIP_peak_70			Uxs1 (+6524)
chr1	43969144	43969775	NEG_ChIP_peak_71			Tpp2 (+35458)
chr1	44041948	44042745	NEG_ChIP_peak_72			Gm8251 (+19589)
chr1	44118453	44119087	NEG_ChIP_peak_73		Mitani_ChIP_peak_290	Kdelc1 (+38)
chr1	46695506	46696115	NEG_ChIP_peak_74	BEG_ChIP_peak_36	Mitani_ChIP_peak_298	Dnahc7c (+86850)
chr1	46854268	46854923	NEG_ChIP_peak_75		Mitani_ChIP_peak_300	Slc39a10 (-550)
chr1	46886701	46887575	NEG_ChIP_peak_76		Mitani_ChIP_peak_301	Slc39a10 (-33092)
chr1	51953577	51954317	NEG_ChIP_peak_77		Mitani_ChIP_peak_320	Gm8420 (-12686)
chr1	52113382	52114260	NEG_ChIP_peak_78	BEG_ChIP_peak_43	Mitani_ChIP_peak_322	Stat1 (-5617)
chr1	52119075	52119839	NEG_ChIP_peak_79	BEG_ChIP_peak_44	Mitani_ChIP_peak_323	Stat1 (+19)
chr1	52500255	52501029	NEG_ChIP_peak_80			Nab1 (+37)
chr1	52799284	52799691	NEG_ChIP_peak_81	BEG_ChIP_peak_47	Mitani_ChIP_peak_334	Inpp1 (+18200)
chr1	53715329	53716067	NEG_ChIP_peak_82	BEG_ChIP_peak_48	Mitani_ChIP_peak_340	Dnahc7a (-8914)
chr1	54807871	54808386	NEG_ChIP_peak_83			NONE
chr1	55213398	55214022	NEG_ChIP_peak_84	BEG_ChIP_peak_49	Mitani_ChIP_peak_352	Rftn2 (+13072)
chr1	55570248	55570834	NEG_ChIP_peak_85			NONE
chr1	58276821	58278079	NEG_ChIP_peak_86			Aox3l1 (-876)
chr1	58366669	58367626	NEG_ChIP_peak_87		Mitani_ChIP_peak_372	Bzw1 (-25988)
chr1	58375468	58376148	NEG_ChIP_peak_88			Bzw1 (-17328)
chr1	58663330	58663863	NEG_ChIP_peak_89			Gm10068 (+16989)
chr1	58795035	58795344	NEG_ChIP_peak_90			Casp8 (-184)
chr1	58856946	58857322	NEG_ChIP_peak_91			Casp8 (+61760)
chr1	59669740	59670817	NEG_ChIP_peak_92		Mitani_ChIP_peak_391	Sumo1 (+555)
chr1	59897060	59897996	NEG_ChIP_peak_93			Fam117b (-15478)
chr1	61054783	61055748	NEG_ChIP_peak_94	BEG_ChIP_peak_55	Mitani_ChIP_peak_406	Icos (+77339)
chr1	61141384	61141659	NEG_ChIP_peak_95			NONE
chr1	62696944	62697586	NEG_ChIP_peak_96	BEG_ChIP_peak_57	Mitani_ChIP_peak_423	Nrp2 (-6437)
chr1	62719699	62720407	NEG_ChIP_peak_97	BEG_ChIP_peak_58	Mitani_ChIP_peak_426	Nrp2 (+16351)
chr1	62991090	62991587	NEG_ChIP_peak_98		Mitani_ChIP_peak_433	NONE
chr1	64392901	64393498	NEG_ChIP_peak_99	BEG_ChIP_peak_59	Mitani_ChIP_peak_448	NONE
chr1	66940774	66941468	NEG_ChIP_peak_100		Mitani_ChIP_peak_465	Myl1 (+4022)
chr1	71845200	71845670	NEG_ChIP_peak_101			NONE
chr1	71900632	71901536	NEG_ChIP_peak_102			NONE
chr1	71977136	71977850	NEG_ChIP_peak_103			NONE
chr1	72509505	72510215	NEG_ChIP_peak_104			March4 (+27070)
chr1	72593441	72594126	NEG_ChIP_peak_105			Smarcal1 (+10533)
chr1	72783833	72784539	NEG_ChIP_peak_106			Igfbp2 (-40317)
chr1	72790654	72791152	NEG_ChIP_peak_107			Igfbp2 (-33600)
chr1	73507130	73507916	NEG_ChIP_peak_108			NONE
chr1	73932628	73933510	NEG_ChIP_peak_109			NONE
chr1	73955209	73955929	NEG_ChIP_peak_110			NONE
chr1	74027470	74028210	NEG_ChIP_peak_111		Mitani_ChIP_peak_498	Tns1 (+96607)
chr1	74044310	74045009	NEG_ChIP_peak_112			Tns1 (+79787)
chr1	74141422	74142082	NEG_ChIP_peak_113			Cxcr2 (-12242)
chr1	74297082	74297672	NEG_ChIP_peak_114			Tmbim1 (+6984)
chr1	74368232	74368812	NEG_ChIP_peak_115	BEG_ChIP_peak_63	Mitani_ChIP_peak_504	Gm216 (+6414)
chr1	74386559	74387266	NEG_ChIP_peak_116		Mitani_ChIP_peak_505	Ctdsp1 (-4596)
chr1	74396629	74397570	NEG_ChIP_peak_117		Mitani_ChIP_peak_506	Ctdsp1 (+5591)
chr1	74661287	74662098	NEG_ChIP_peak_118	BEG_ChIP_peak_65	Mitani_ChIP_peak_510	Ttll4 (-52)
chr1	74725927	74726618	NEG_ChIP_peak_119		Mitani_ChIP_peak_511	Cyp27a1 (+12699)
chr1	74748893	74749425	NEG_ChIP_peak_120		Mitani_ChIP_peak_512	Prkag3 (+62)
chr1	75024825	75025332	NEG_ChIP_peak_121			Nhej1 (+21560)
chr1	75359050	75359741	NEG_ChIP_peak_122			Des (-933)
chr1	76774410	76774672	NEG_ChIP_peak_123			NONE
chr1	76835182	76835703	NEG_ChIP_peak_124			NONE
chr1	78347220	78347819	NEG_ChIP_peak_125			Sgpp2 (+37174)
chr1	78812072	78812702	NEG_ChIP_peak_126			Kcne4 (-4562)
chr1	79823062	79824708	NEG_ChIP_peak_127		Mitani_ChIP_peak_567	Serpine2 (+34811)
chr1	80423234	80423878	NEG_ChIP_peak_128	BEG_ChIP_peak_69	Mitani_ChIP_peak_571	Cul3 (-83076)
chr1	82235247	82236016	NEG_ChIP_peak_129			Gm9747 (+2520)
chr1	82283191	82284126	NEG_ChIP_peak_130	BEG_ChIP_peak_71	Mitani_ChIP_peak_585	Irs1 (+7757)
chr1	82290947	82291710	NEG_ChIP_peak_131		Mitani_ChIP_peak_587	Irs1 (+87)
chr1	84952218	84952878	NEG_ChIP_peak_132			Slc16a14 (-17423)
chr1	85111508	85112191	NEG_ChIP_peak_133		Mitani_ChIP_peak_611	A530032D15Rik (-1997)
chr1	85598273	85599046	NEG_ChIP_peak_134	BEG_ChIP_peak_74	Mitani_ChIP_peak_612	Sp110 (+157)
chr1	85600676	85601422	NEG_ChIP_peak_135		Mitani_ChIP_peak_613	Sp140 (+346)
chr1	85649399	85650482	NEG_ChIP_peak_136		Mitani_ChIP_peak_615	Sp100 (-109)
chr1	86470770	86471323	NEG_ChIP_peak_137			1700019O17Rik (+44718)
chr1	86486922	86487942	NEG_ChIP_peak_138	BEG_ChIP_peak_75	Mitani_ChIP_peak_630	Ptma (-39304)
chr1	86527093	86528216	NEG_ChIP_peak_139		Mitani_ChIP_peak_632	Ptma (+919)
chr1	87078133	87079034	NEG_ChIP_peak_140	BEG_ChIP_peak_76		Alppl2 (+11344)
chr1	87144460	87145105	NEG_ChIP_peak_141			Ecel1 (+11738)
chr1	87218044	87218521	NEG_ChIP_peak_142	BEG_ChIP_peak_77		Eif4e2 (+4369)
chr1	87434060	87434848	NEG_ChIP_peak_143	BEG_ChIP_peak_78	Mitani_ChIP_peak_642	3110079O15Rik (-35810)
chr1	87746430	87746691	NEG_ChIP_peak_144			Atg16l1 (-9525)
chr1	88097763	88098355	NEG_ChIP_peak_145			Ugt1a7c (+2995)
chr1	88103318	88104464	NEG_ChIP_peak_146			Ugt1a6a (+639)
chr1	88129114	88129925	NEG_ChIP_peak_147			Ugt1a6a (+26268)
chr1	88134129	88136025	NEG_ChIP_peak_148			Ugt1a5 (-30935)
chr1	88474221	88474792	NEG_ChIP_peak_149			Glrp1 (+35379)
chr1	88534197	88534668	NEG_ChIP_peak_150			Glrp1 (-24547)
chr1	88575538	88576695	NEG_ChIP_peak_151	BEG_ChIP_peak_79	Mitani_ChIP_peak_660	Glrp1 (-66231)
chr1	89555147	89555859	NEG_ChIP_peak_152			NONE
chr1	89921706	89922117	NEG_ChIP_peak_153	BEG_ChIP_peak_80	Mitani_ChIP_peak_674	D130058E05Rik (-8322)
chr1	90063556	90064372	NEG_ChIP_peak_154			Asb18 (-49387)
chr1	90502575	90503431	NEG_ChIP_peak_155			NONE
chr1	90919105	90919661	NEG_ChIP_peak_156			Mlph (+4298)
chr1	91095298	91096002	NEG_ChIP_peak_157			Lrrfip1 (+42206)
chr1	91182196	91182838	NEG_ChIP_peak_158			Ramp1 (+2695)
chr1	91217294	91217823	NEG_ChIP_peak_159			Ube2f (-32778)
chr1	91298876	91299521	NEG_ChIP_peak_160	BEG_ChIP_peak_81	Mitani_ChIP_peak_690	Scly (+861)
chr1	91577690	91578487	NEG_ChIP_peak_161			Asb1 (+37524)
chr1	91600013	91600951	NEG_ChIP_peak_162			Asb1 (+59917)
chr1	91659636	91660010	NEG_ChIP_peak_163			NONE
chr1	91705407	91705931	NEG_ChIP_peak_164		Mitani_ChIP_peak_696	Twist2 (-95792)
chr1	91757139	91757929	NEG_ChIP_peak_165	BEG_ChIP_peak_82		Twist2 (-43927)
chr1	91800894	91801675	NEG_ChIP_peak_166			Twist2 (-176)
chr1	91825209	91825875	NEG_ChIP_peak_167			Twist2 (+24081)
chr1	91843980	91844326	NEG_ChIP_peak_168			Twist2 (+42692)
chr1	92183313	92184420	NEG_ChIP_peak_169			Hdac4 (-35474)
chr1	92215494	92215894	NEG_ChIP_peak_170			Hdac4 (-67301)
chr1	92250590	92251240	NEG_ChIP_peak_171			NONE
chr1	92331036	92331790	NEG_ChIP_peak_172			NONE
chr1	92383545	92384172	NEG_ChIP_peak_173			Ndufa10 (+90001)
chr1	92389168	92389629	NEG_ChIP_peak_174			Ndufa10 (+84461)
chr1	92669863	92670509	NEG_ChIP_peak_175			Otos (-21345)
chr1	93618100	93618807	NEG_ChIP_peak_176			Stk25 (+17268)
chr1	93747315	93748033	NEG_ChIP_peak_177			Thap4 (+7164)
chr1	94853914	94854424	NEG_ChIP_peak_178	BEG_ChIP_peak_84		NONE
chr1	95718461	95718992	NEG_ChIP_peak_179			St8sia4 (-51133)
chr1	98986074	98986490	NEG_ChIP_peak_180	BEG_ChIP_peak_87	Mitani_ChIP_peak_732	NONE
chr1	100229157	100230198	NEG_ChIP_peak_181			NONE
chr1	101901828	101902838	NEG_ChIP_peak_182	BEG_ChIP_peak_91	Mitani_ChIP_peak_739	NONE
chr1	103385907	103386305	NEG_ChIP_peak_183		Mitani_ChIP_peak_741	NONE
chr1	105430691	105431132	NEG_ChIP_peak_184			Rnf152 (-74202)
chr1	105650484	105651165	NEG_ChIP_peak_185			Pign (+8183)
chr1	105778095	105778661	NEG_ChIP_peak_186			Tnfrsf11a (-2345)
chr1	105925218	105926021	NEG_ChIP_peak_187	BEG_ChIP_peak_96	Mitani_ChIP_peak_751	Zcchc2 (-65069)
chr1	105965177	105965754	NEG_ChIP_peak_188			Zcchc2 (-25223)
chr1	108795698	108796113	NEG_ChIP_peak_189	BEG_ChIP_peak_99	Mitani_ChIP_peak_765	NONE
chr1	114781839	114782392	NEG_ChIP_peak_190			NONE
chr1	118334882	118335918	NEG_ChIP_peak_191			Mki67ip (+13561)
chr1	118396259	118397053	NEG_ChIP_peak_192		Mitani_ChIP_peak_784	Clasp1 (+7598)
chr1	118581296	118581783	NEG_ChIP_peak_193		Mitani_ChIP_peak_790	Tfcp2l1 (-46405)
chr1	118873629	118874089	NEG_ChIP_peak_194			NONE
chr1	119001555	119002351	NEG_ChIP_peak_195			Gli2 (+51666)
chr1	119152583	119153167	NEG_ChIP_peak_196			Gli2 (-99256)
chr1	119192619	119193274	NEG_ChIP_peak_197			NONE
chr1	119422230	119422580	NEG_ChIP_peak_198			Inhbb (-157)
chr1	120074201	120074644	NEG_ChIP_peak_199			Tmem37 (-349)
chr1	121011967	121012515	NEG_ChIP_peak_200			NONE
chr1	121377294	121378456	NEG_ChIP_peak_201			Insig2 (-49851)
chr1	122020861	122021586	NEG_ChIP_peak_202			NONE
chr1	122326797	122327260	NEG_ChIP_peak_203		Mitani_ChIP_peak_822	NONE
chr1	125434660	125435877	NEG_ChIP_peak_204		Mitani_ChIP_peak_835	Actr3 (+458)
chr1	125477517	125478067	NEG_ChIP_peak_205			Actr3 (-42065)
chr1	125553040	125553387	NEG_ChIP_peak_206			Slc35f5 (-7802)
chr1	125676738	125677188	NEG_ChIP_peak_207			Gpr39 (-32)
chr1	125694262	125694847	NEG_ChIP_peak_208	BEG_ChIP_peak_107	Mitani_ChIP_peak_840	Gpr39 (+17560)
chr1	125948646	125949376	NEG_ChIP_peak_209			Lypd1 (-36797)
chr1	126805686	126807108	NEG_ChIP_peak_210			Nckap5 (+24235)
chr1	127095383	127095887	NEG_ChIP_peak_211			NONE
chr1	127773775	127774442	NEG_ChIP_peak_212	BEG_ChIP_peak_110	Mitani_ChIP_peak_863	Ccnt2 (-55)
chr1	127812599	127813388	NEG_ChIP_peak_213			Map3k19 (+27296)
chr1	130684034	130684767	NEG_ChIP_peak_214			C4bp (-22769)
chr1	130902250	130902897	NEG_ChIP_peak_215			Il20 (+8722)
chr1	131242736	131243266	NEG_ChIP_peak_216		Mitani_ChIP_peak_898	Rassf5 (+2257)
chr1	131244879	131248342	NEG_ChIP_peak_217	BEG_ChIP_peak_113	Mitani_ChIP_peak_899	Rassf5 (-1353)
chr1	132007447	132009234	NEG_ChIP_peak_218	BEG_ChIP_peak_114	Mitani_ChIP_peak_919	Elk4 (+734)
chr1	132153405	132153918	NEG_ChIP_peak_219		Mitani_ChIP_peak_924	Cdk18 (-13977)
chr1	132266410	132267407	NEG_ChIP_peak_220			Klhdc8a (-31717)
chr1	132281109	132282155	NEG_ChIP_peak_221			Klhdc8a (-16994)
chr1	132770552	132771075	NEG_ChIP_peak_222			Nfasc (-29017)
chr1	133025488	133026191	NEG_ChIP_peak_223		Mitani_ChIP_peak_940	Mdm4 (-492)
chr1	133129273	133130293	NEG_ChIP_peak_224			Ppp1r15b (-1360)
chr1	133434186	133435206	NEG_ChIP_peak_225	BEG_ChIP_peak_115	Mitani_ChIP_peak_946	Sox13 (-41426)
chr1	133660746	133661780	NEG_ChIP_peak_226	BEG_ChIP_peak_117	Mitani_ChIP_peak_949	Zbed6 (+55)
chr1	133908373	133908876	NEG_ChIP_peak_227			Optc (-1453)
chr1	134098046	134100077	NEG_ChIP_peak_228		Mitani_ChIP_peak_962	Chit1 (-12180)
chr1	135019897	135020680	NEG_ChIP_peak_229			Ube2t (+57724)
chr1	135466305	135466707	NEG_ChIP_peak_230			Ipo9 (-36007)
chr1	135743092	135743445	NEG_ChIP_peak_231		Mitani_ChIP_peak_995	Phlda3 (-22850)
chr1	135755000	135755595	NEG_ChIP_peak_232			Phlda3 (-10821)
chr1	135759483	135760098	NEG_ChIP_peak_233			Phlda3 (-6328)
chr1	135764610	135765056	NEG_ChIP_peak_234			Phlda3 (-1286)
chr1	135861739	135862610	NEG_ChIP_peak_235			Tnnt2 (+21300)
chr1	136050142	136050877	NEG_ChIP_peak_236			Ascl5 (-294)
chr1	136230445	136230990	NEG_ChIP_peak_237	BEG_ChIP_peak_121		5730559C18Rik (+3546)
chr1	136400897	136401526	NEG_ChIP_peak_238			Ddx59 (-14059)
chr1	136685186	136686166	NEG_ChIP_peak_239		Mitani_ChIP_peak_1012	Zfp281 (+60775)
chr1	137079323	137080133	NEG_ChIP_peak_240			NONE
chr1	138343996	138344323	NEG_ChIP_peak_241			Atp6v1g3 (+70422)
chr1	138536027	138536659	NEG_ChIP_peak_242			Nek7 (+83353)
chr1	139544538	139545004	NEG_ChIP_peak_243	BEG_ChIP_peak_125		Cfhr1 (+15487)
chr1	140302974	140303489	NEG_ChIP_peak_244	BEG_ChIP_peak_126	Mitani_ChIP_peak_1041	Kcnt2 (+57014)
chr1	142358467	142358742	NEG_ChIP_peak_245			NONE
chr1	143772353	143772883	NEG_ChIP_peak_246	BEG_ChIP_peak_128		Trove2 (+4450)
chr1	144215148	144215671	NEG_ChIP_peak_247		Mitani_ChIP_peak_1056	Rgs1 (+33832)
chr1	150472519	150473277	NEG_ChIP_peak_248			Prg4 (-7300)
chr1	151011012	151011549	NEG_ChIP_peak_249			Hmcn1 (-18230)
chr1	152084629	152085173	NEG_ChIP_peak_250		Mitani_ChIP_peak_1087	1700025G04Rik (+5419)
chr1	152565216	152566215	NEG_ChIP_peak_251		Mitani_ChIP_peak_1089	Rgl1 (+59501)
chr1	152625022	152625540	NEG_ChIP_peak_252	BEG_ChIP_peak_133	Mitani_ChIP_peak_1090	Rgl1 (-64)
chr1	152792906	152794074	NEG_ChIP_peak_253			Ncf2 (-14400)
chr1	152799791	152800569	NEG_ChIP_peak_254			Ncf2 (-7710)
chr1	152902333	152903736	NEG_ChIP_peak_255	BEG_ChIP_peak_134	Mitani_ChIP_peak_1094	Smg7 (-24867)
chr1	152904356	152904859	NEG_ChIP_peak_256	BEG_ChIP_peak_135	Mitani_ChIP_peak_1095	Smg7 (-26440)
chr1	153134168	153135036	NEG_ChIP_peak_257			Lamc2 (+51845)
chr1	153401353	153402056	NEG_ChIP_peak_258			E330020D12Rik (+6724)
chr1	153749226	153749985	NEG_ChIP_peak_259		Mitani_ChIP_peak_1110	Rnasel (+180)
chr1	153751919	153752902	NEG_ChIP_peak_260		Mitani_ChIP_peak_1111	Rnasel (+2985)
chr1	153898987	153900217	NEG_ChIP_peak_261	BEG_ChIP_peak_137	Mitani_ChIP_peak_1113	Glul (-342)
chr1	154148568	154149255	NEG_ChIP_peak_262			Zfp648 (-52275)
chr1	154785834	154787023	NEG_ChIP_peak_263	BEG_ChIP_peak_138	Mitani_ChIP_peak_1120	Cacna1e (-60509)
chr1	155006408	155007053	NEG_ChIP_peak_264		Mitani_ChIP_peak_1123	Ier5 (+92905)
chr1	155040220	155040433	NEG_ChIP_peak_265			Ier5 (+59309)
chr1	155073743	155074273	NEG_ChIP_peak_266			Ier5 (+25628)
chr1	155083330	155085052	NEG_ChIP_peak_267			Ier5 (+15445)
chr1	155244348	155245693	NEG_ChIP_peak_268		Mitani_ChIP_peak_1132	BC034090 (-12297)
chr1	155472630	155473121	NEG_ChIP_peak_269	BEG_ChIP_peak_140		Xpr1 (-55567)
chr1	156036270	156037767	NEG_ChIP_peak_270	BEG_ChIP_peak_141	Mitani_ChIP_peak_1143	Tor1aip1 (-539)
chr1	156066237	156066733	NEG_ChIP_peak_271		Mitani_ChIP_peak_1144	Tor1aip1 (-30005)
chr1	156422797	156423609	NEG_ChIP_peak_272		Mitani_ChIP_peak_1147	Axdnd1 (-2044)
chr1	156491065	156491630	NEG_ChIP_peak_273			Soat1 (-17020)
chr1	156673534	156674309	NEG_ChIP_peak_274		Mitani_ChIP_peak_1149	Tor3a (+434)
chr1	156705678	156706470	NEG_ChIP_peak_275	BEG_ChIP_peak_142	Mitani_ChIP_peak_1150	Fam20b (+12927)
chr1	157100972	157101533	NEG_ChIP_peak_276			Tex35 (+7392)
chr1	157410763	157411376	NEG_ChIP_peak_277		Mitani_ChIP_peak_1167	2810025M15Rik (-1282)
chr1	157558698	157559333	NEG_ChIP_peak_278			Sec16b (+52288)
chr1	158120262	158120795	NEG_ChIP_peak_279			NONE
chr1	158853912	158854351	NEG_ChIP_peak_280			NONE
chr1	159393210	159393747	NEG_ChIP_peak_281			NONE
chr1	160262445	160263409	NEG_ChIP_peak_282			Cacybp (-50035)
chr1	161034465	161035281	NEG_ChIP_peak_283	BEG_ChIP_peak_143	Mitani_ChIP_peak_1189	Zbtb37 (-38)
chr1	161362978	161363964	NEG_ChIP_peak_284			Tnfsf4 (-31938)
chr1	161613303	161614302	NEG_ChIP_peak_285	BEG_ChIP_peak_145	Mitani_ChIP_peak_1195	NONE
chr1	161734808	161735437	NEG_ChIP_peak_286		Mitani_ChIP_peak_1196	Fasl (+53372)
chr1	161876867	161877450	NEG_ChIP_peak_287	BEG_ChIP_peak_146	Mitani_ChIP_peak_1199	Suco (-498)
chr1	162005091	162005744	NEG_ChIP_peak_288			4930558K02Rik (-25782)
chr1	162040000	162041114	NEG_ChIP_peak_289			4930558K02Rik (-60921)
chr1	162162725	162163112	NEG_ChIP_peak_290			NONE
chr1	162707614	162708066	NEG_ChIP_peak_291			Prrc2c (+32716)
chr1	162739842	162740753	NEG_ChIP_peak_292	BEG_ChIP_peak_147	Mitani_ChIP_peak_1206	Prrc2c (+258)
chr1	162953105	162953901	NEG_ChIP_peak_293			Fmo6 (-16278)
chr1	163270320	163271121	NEG_ChIP_peak_294			Prrx1 (+42989)
chr1	163992301	163992812	NEG_ChIP_peak_295			BC055324 (+2239)
chr1	164135249	164135799	NEG_ChIP_peak_296			F5 (-16314)
chr1	164975715	164976224	NEG_ChIP_peak_297			Xcl1 (-40443)
chr1	165020965	165021579	NEG_ChIP_peak_298			Xcl1 (-85745)
chr1	165290879	165291747	NEG_ChIP_peak_299			Gpr161 (-10550)
chr1	165460995	165461941	NEG_ChIP_peak_300	BEG_ChIP_peak_148	Mitani_ChIP_peak_1222	Mpc2 (+431)
chr1	165536004	165536587	NEG_ChIP_peak_301			Adcy10 (+51113)
chr1	165705157	165705593	NEG_ChIP_peak_302			Rcsd1 (+2719)
chr1	167355064	167356063	NEG_ChIP_peak_303			Aldh9a1 (+5573)
chr1	167958371	167959052	NEG_ChIP_peak_304			NONE
chr1	168230139	168230500	NEG_ChIP_peak_305			NONE
chr1	168431766	168432496	NEG_ChIP_peak_306			Pbx1 (-234)
chr1	169162974	169163711	NEG_ChIP_peak_307			NONE
chr1	170124715	170125210	NEG_ChIP_peak_308			Ddr2 (-36019)
chr1	170177561	170178156	NEG_ChIP_peak_309	BEG_ChIP_peak_154	Mitani_ChIP_peak_1254	Uap1 (-2913)
chr1	170214415	170215404	NEG_ChIP_peak_310		Mitani_ChIP_peak_1255	4930500M09Rik (+50)
chr1	170822419	170822846	NEG_ChIP_peak_311			Atf6 (+45138)
chr1	171038006	171038721	NEG_ChIP_peak_312	BEG_ChIP_peak_155	Mitani_ChIP_peak_1269	Fcgr4 (+19444)
chr1	171113859	171114503	NEG_ChIP_peak_313	BEG_ChIP_peak_156	Mitani_ChIP_peak_1274	1700009P17Rik (-7480)
chr1	171270624	171271510	NEG_ChIP_peak_314	BEG_ChIP_peak_157	Mitani_ChIP_peak_1277	B4galt3 (+724)
chr1	171329259	171330326	NEG_ChIP_peak_315		Mitani_ChIP_peak_1281	Dedd (+648)
chr1	172133630	172133963	NEG_ChIP_peak_316			Pex19 (+7042)
chr1	172148617	172149719	NEG_ChIP_peak_317	BEG_ChIP_peak_159	Mitani_ChIP_peak_1295	Dcaf8 (+1153)
chr1	172308076	172308665	NEG_ChIP_peak_318			Igsf8 (-3996)
chr1	172562752	172563641	NEG_ChIP_peak_319			Vsig8 (+7259)
chr1	173766932	173767917	NEG_ChIP_peak_320			Ifi204 (-549)
chr1	173912780	173914112	NEG_ChIP_peak_321			Mnda (-524)
chr1	174031643	174032273	NEG_ChIP_peak_322			Ifi205 (-203)
chr1	174763347	174764228	NEG_ChIP_peak_323		Mitani_ChIP_peak_1313	NONE
chr1	175030280	175031015	NEG_ChIP_peak_324			NONE
chr1	176813678	176814907	NEG_ChIP_peak_325	BEG_ChIP_peak_163	Mitani_ChIP_peak_1329	Sdccag8 (-367)
chr1	176818729	176819256	NEG_ChIP_peak_326		Mitani_ChIP_peak_1330	Sdccag8 (+4333)
chr1	177338376	177339293	NEG_ChIP_peak_327	BEG_ChIP_peak_164	Mitani_ChIP_peak_1341	Akt3 (-80632)
chr1	177441357	177442289	NEG_ChIP_peak_328	BEG_ChIP_peak_165	Mitani_ChIP_peak_1343	Zbtb18 (-2838)
chr1	177442551	177443838	NEG_ChIP_peak_329	BEG_ChIP_peak_165	Mitani_ChIP_peak_1344	Zbtb18 (-1466)
chr1	177666833	177667458	NEG_ChIP_peak_330	BEG_ChIP_peak_166	Mitani_ChIP_peak_1348	1700016C15Rik (-62668)
chr1	178274799	178275712	NEG_ChIP_peak_331	BEG_ChIP_peak_167	Mitani_ChIP_peak_1353	Gm9982 (+19153)
chr1	178406072	178407369	NEG_ChIP_peak_332	BEG_ChIP_peak_168	Mitani_ChIP_peak_1356	Efcab2 (+840)
chr1	179175849	179176693	NEG_ChIP_peak_333			NONE
chr1	179560616	179561541	NEG_ChIP_peak_334			Cnst (+14709)
chr1	179803529	179804004	NEG_ChIP_peak_335		Mitani_ChIP_peak_1374	Ahctf1 (-87)
chr1	180292851	180293539	NEG_ChIP_peak_336	BEG_ChIP_peak_172	Mitani_ChIP_peak_1381	Itpkb (-37290)
chr1	180384486	180385061	NEG_ChIP_peak_337			Gm5069 (-54224)
chr1	180729446	180729967	NEG_ChIP_peak_338	BEG_ChIP_peak_173	Mitani_ChIP_peak_1391	Acbd3 (+3664)
chr1	180919543	180919957	NEG_ChIP_peak_339			Lefty1 (-15272)
chr1	181256552	181257557	NEG_ChIP_peak_340		Mitani_ChIP_peak_1401	Wdr26 (-45503)
chr1	181693914	181694558	NEG_ChIP_peak_341			Dnahc14 (-46800)
chr1	181697316	181698111	NEG_ChIP_peak_342	BEG_ChIP_peak_175	Mitani_ChIP_peak_1405	Dnahc14 (-43322)
chr1	181839523	181840437	NEG_ChIP_peak_343	BEG_ChIP_peak_176	Mitani_ChIP_peak_1408	Lbr (+2421)
chr1	182081879	182082207	NEG_ChIP_peak_344			Srp9 (-42707)
chr1	182095166	182095608	NEG_ChIP_peak_345			Srp9 (-29363)
chr1	182100061	182101035	NEG_ChIP_peak_346	BEG_ChIP_peak_177	Mitani_ChIP_peak_1413	Srp9 (-24202)
chr1	182346440	182346950	NEG_ChIP_peak_347			Fbxo28 (-5089)
chr1	182363345	182364231	NEG_ChIP_peak_348			Fbxo28 (-22182)
chr1	182511190	182512243	NEG_ChIP_peak_349			Capn2 (+5778)
chr1	182560537	182561097	NEG_ChIP_peak_350			Capn8 (-4190)
chr1	182894210	182895152	NEG_ChIP_peak_351	BEG_ChIP_peak_179		Tlr5 (-60107)
chr1	183112126	183112804	NEG_ChIP_peak_352			NONE
chr1	183144685	183145258	NEG_ChIP_peak_353		Mitani_ChIP_peak_1424	Disp1 (+76557)
chr1	183311491	183311994	NEG_ChIP_peak_354			Aida (+14683)
chr1	183344788	183345223	NEG_ChIP_peak_355	BEG_ChIP_peak_2599	Mitani_ChIP_peak_1428	Mia3 (+24523)
chr1	183441980	183442403	NEG_ChIP_peak_356			Hhipl2 (+23689)
chr1	183669665	183670104	NEG_ChIP_peak_357		Mitani_ChIP_peak_1431	Gm8214 (+12309)
chr1	183777542	183779013	NEG_ChIP_peak_358		Mitani_ChIP_peak_1432	Gm8214 (-96084)
chr1	183905319	183905754	NEG_ChIP_peak_359			NONE
chr1	184033833	184035242	NEG_ChIP_peak_360	BEG_ChIP_peak_181	Mitani_ChIP_peak_1434	Dusp10 (+157)
chr1	184048870	184049478	NEG_ChIP_peak_361	BEG_ChIP_peak_182	Mitani_ChIP_peak_1438	Dusp10 (+14793)
chr1	184845585	184846400	NEG_ChIP_peak_362	BEG_ChIP_peak_184	Mitani_ChIP_peak_1445	Marc2 (-112)
chr1	184878669	184879465	NEG_ChIP_peak_363			C130074G19Rik (+4151)
chr1	185507484	185508236	NEG_ChIP_peak_364		Mitani_ChIP_peak_1453	Slc30a10 (+53012)
chr1	185515634	185516030	NEG_ChIP_peak_365			Slc30a10 (+60984)
chr1	185572748	185573313	NEG_ChIP_peak_366			NONE
chr1	187270085	187270749	NEG_ChIP_peak_367			Gpatch2 (+54906)
chr1	188385816	188386284	NEG_ChIP_peak_368			NONE
chr1	189023463	189023931	NEG_ChIP_peak_369			Kctd3 (-15857)
chr1	189065838	189066251	NEG_ChIP_peak_370			Kctd3 (-58205)
chr1	189075742	189076772	NEG_ChIP_peak_371		Mitani_ChIP_peak_1474	Kctd3 (-68417)
chr1	189749833	189750883	NEG_ChIP_peak_372		Mitani_ChIP_peak_1480	Ptpn14 (+22090)
chr1	190017754	190018780	NEG_ChIP_peak_373		Mitani_ChIP_peak_1485	Smyd2 (-95904)
chr1	190875075	190875828	NEG_ChIP_peak_374			Rps6kc1 (+36318)
chr1	190928567	190929275	NEG_ChIP_peak_375		Mitani_ChIP_peak_1506	Angel2 (+429)
chr1	190958829	190959431	NEG_ChIP_peak_376			Vash2 (+19868)
chr1	191182231	191183454	NEG_ChIP_peak_377	BEG_ChIP_peak_189	Mitani_ChIP_peak_1512	Atf3 (+497)
chr1	191193348	191193845	NEG_ChIP_peak_378		Mitani_ChIP_peak_1513	Atf3 (-10257)
chr1	191396094	191397516	NEG_ChIP_peak_379		Mitani_ChIP_peak_1519	Ppp2r5a (+236)
chr1	191454551	191455258	NEG_ChIP_peak_380			Ppp2r5a (-57864)
chr1	191488343	191489270	NEG_ChIP_peak_381	BEG_ChIP_peak_190	Mitani_ChIP_peak_1524	Dtl (+86727)
chr1	191628663	191629412	NEG_ChIP_peak_382			Ints7 (+53275)
chr1	191660752	191661608	NEG_ChIP_peak_383		Mitani_ChIP_peak_1527	Lpgat1 (-57209)
chr1	191855044	191855768	NEG_ChIP_peak_384			Nek2 (+33962)
chr1	191894349	191894884	NEG_ChIP_peak_385			Slc30a1 (-12150)
chr1	191906082	191906613	NEG_ChIP_peak_386			Slc30a1 (-419)
chr1	192465971	192466338	NEG_ChIP_peak_387			NONE
chr1	192546787	192547261	NEG_ChIP_peak_388			NONE
chr1	192735917	192737011	NEG_ChIP_peak_389			Hhat (+34749)
chr1	192753004	192754020	NEG_ChIP_peak_390	BEG_ChIP_peak_193	Mitani_ChIP_peak_1545	Hhat (+17701)
chr1	192855152	192856083	NEG_ChIP_peak_391			Sertad4 (+134)
chr1	194879677	194880359	NEG_ChIP_peak_392	BEG_ChIP_peak_196	Mitani_ChIP_peak_1568	Cd34 (-58803)
chr1	195241593	195241884	NEG_ChIP_peak_393		Mitani_ChIP_peak_1570	Cr2 (-65024)
chr10	3520456	3520907	NEG_ChIP_peak_394			Iyd (-19558)
chr10	3633921	3634512	NEG_ChIP_peak_395			Iyd (+93977)
chr10	3762779	3763624	NEG_ChIP_peak_396			Plekhg1 (+22838)
chr10	4006460	4006892	NEG_ChIP_peak_397			Mthfd1l (+33545)
chr10	4078334	4079729	NEG_ChIP_peak_398	BEG_ChIP_peak_1465	Mitani_ChIP_peak_1582	NONE
chr10	4107622	4108354	NEG_ChIP_peak_399		Mitani_ChIP_peak_1584	NONE
chr10	4429383	4430399	NEG_ChIP_peak_400			Rmnd1 (+2497)
chr10	4611395	4612127	NEG_ChIP_peak_401	BEG_ChIP_peak_1464		Esr1 (-228)
chr10	4676141	4676761	NEG_ChIP_peak_402		Mitani_ChIP_peak_1594	Esr1 (+64462)
chr10	4682888	4683511	NEG_ChIP_peak_403			Esr1 (+71211)
chr10	4722419	4722878	NEG_ChIP_peak_404			NONE
chr10	5039056	5039904	NEG_ChIP_peak_405			Syne1 (+29583)
chr10	5194646	5195148	NEG_ChIP_peak_406		Mitani_ChIP_peak_1597	NONE
chr10	5212837	5213206	NEG_ChIP_peak_407			NONE
chr10	5215570	5216024	NEG_ChIP_peak_408		Mitani_ChIP_peak_1598	NONE
chr10	7290406	7290997	NEG_ChIP_peak_409		Mitani_ChIP_peak_1606	Cnksr3 (-78465)
chr10	7325013	7325447	NEG_ChIP_peak_410			NONE
chr10	7390951	7391998	NEG_ChIP_peak_411		Mitani_ChIP_peak_1607	Ulbp1 (+82002)
chr10	8514916	8515436	NEG_ChIP_peak_412		Mitani_ChIP_peak_1617	Ust (+3649)
chr10	8763225	8763763	NEG_ChIP_peak_413		Mitani_ChIP_peak_1619	NONE
chr10	8861603	8861834	NEG_ChIP_peak_414			Sash1 (+24351)
chr10	8883689	8884440	NEG_ChIP_peak_415		Mitani_ChIP_peak_1623	Sash1 (+2005)
chr10	9272978	9273836	NEG_ChIP_peak_416			NONE
chr10	9299316	9300036	NEG_ChIP_peak_417			NONE
chr10	9607125	9607729	NEG_ChIP_peak_418			Samd5 (+67781)
chr10	9647556	9648271	NEG_ChIP_peak_419			Samd5 (+27294)
chr10	12705798	12706517	NEG_ChIP_peak_420			NONE
chr10	12741833	12742602	NEG_ChIP_peak_421			NONE
chr10	12821289	12822009	NEG_ChIP_peak_422		Mitani_ChIP_peak_1637	Utrn (+40086)
chr10	12868018	12869658	NEG_ChIP_peak_423		Mitani_ChIP_peak_1640	Utrn (-7103)
chr10	12874473	12875271	NEG_ChIP_peak_424		Mitani_ChIP_peak_1641	Utrn (-13137)
chr10	12912041	12912568	NEG_ChIP_peak_425			Utrn (-50570)
chr10	12922685	12923521	NEG_ChIP_peak_426		Mitani_ChIP_peak_1642	Stx11 (+41156)
chr10	12965689	12966154	NEG_ChIP_peak_427			Stx11 (-1663)
chr10	12996685	12997559	NEG_ChIP_peak_428	BEG_ChIP_peak_1472	Mitani_ChIP_peak_1646	Sf3b5 (-11328)
chr10	13270337	13270971	NEG_ChIP_peak_429			Phactr2 (+53506)
chr10	13307063	13307731	NEG_ChIP_peak_430		Mitani_ChIP_peak_1651	Phactr2 (+16763)
chr10	13722539	13723210	NEG_ChIP_peak_431			NONE
chr10	13739260	13740153	NEG_ChIP_peak_432		Mitani_ChIP_peak_1656	NONE
chr10	13968066	13968320	NEG_ChIP_peak_433			Hivep2 (+1814)
chr10	13982704	13983317	NEG_ChIP_peak_434		Mitani_ChIP_peak_1660	Hivep2 (+16632)
chr10	14047422	14048245	NEG_ChIP_peak_435	BEG_ChIP_peak_1473	Mitani_ChIP_peak_1663	Hivep2 (+81455)
chr10	14055314	14055865	NEG_ChIP_peak_436		Mitani_ChIP_peak_1664	Hivep2 (+89211)
chr10	15035465	15036205	NEG_ChIP_peak_437			NONE
chr10	16079488	16079940	NEG_ChIP_peak_438	BEG_ChIP_peak_1475	Mitani_ChIP_peak_1673	NONE
chr10	17101260	17101735	NEG_ChIP_peak_439		Mitani_ChIP_peak_1674	NONE
chr10	18022523	18023342	NEG_ChIP_peak_440		Mitani_ChIP_peak_1688	Abracl (+319)
chr10	18072902	18073581	NEG_ChIP_peak_441		Mitani_ChIP_peak_1689	Reps1 (+17302)
chr10	18318349	18318914	NEG_ChIP_peak_442		Mitani_ChIP_peak_1690	Ccdc28a (-83636)
chr10	19068367	19068911	NEG_ChIP_peak_443	BEG_ChIP_peak_1478	Mitani_ChIP_peak_1701	Tnfaip3 (-53229)
chr10	19167573	19168556	NEG_ChIP_peak_444	BEG_ChIP_peak_1479	Mitani_ChIP_peak_1703	NONE
chr10	19360421	19360892	NEG_ChIP_peak_445	BEG_ChIP_peak_1480		Olig3 (+4097)
chr10	19769193	19769440	NEG_ChIP_peak_446			Il20ra (+56730)
chr10	19933485	19934835	NEG_ChIP_peak_447		Mitani_ChIP_peak_1715	Map3k5 (-312)
chr10	20072871	20073628	NEG_ChIP_peak_448			Map7 (-75670)
chr10	20267096	20267592	NEG_ChIP_peak_449		Mitani_ChIP_peak_1723	4933406P04Rik (+44950)
chr10	20546355	20546922	NEG_ChIP_peak_450			NONE
chr10	21188615	21189480	NEG_ChIP_peak_451	BEG_ChIP_peak_1481	Mitani_ChIP_peak_1736	Myb (-28064)
chr10	21405664	21406885	NEG_ChIP_peak_452			1700021A07Rik (-19067)
chr10	21467324	21467796	NEG_ChIP_peak_453			1700021A07Rik (+42218)
chr10	21701573	21702019	NEG_ChIP_peak_454		Mitani_ChIP_peak_1744	Gm5420 (+10951)
chr10	21839820	21840472	NEG_ChIP_peak_455	BEG_ChIP_peak_1482	Mitani_ChIP_peak_1747	Sgk1 (-42038)
chr10	22017475	22018059	NEG_ChIP_peak_456		Mitani_ChIP_peak_1752	4930444G20Rik (+50312)
chr10	22148589	22149543	NEG_ChIP_peak_457	BEG_ChIP_peak_1483	Mitani_ChIP_peak_1754	E030030I06Rik (+204)
chr10	22263889	22264517	NEG_ChIP_peak_458	BEG_ChIP_peak_1484	Mitani_ChIP_peak_1755	H60b (-9143)
chr10	22655775	22656122	NEG_ChIP_peak_459			Slc2a12 (+10938)
chr10	23039076	23039808	NEG_ChIP_peak_460			NONE
chr10	24159567	24159968	NEG_ChIP_peak_461			Stx7 (+10451)
chr10	24682432	24683102	NEG_ChIP_peak_462		Mitani_ChIP_peak_1781	Enpp1 (+29391)
chr10	25433063	25434096	NEG_ChIP_peak_463		Mitani_ChIP_peak_1789	Epb4.1l2 (+73782)
chr10	25588269	25588937	NEG_ChIP_peak_464		Mitani_ChIP_peak_1790	Smlr1 (-52331)
chr10	25713774	25714501	NEG_ChIP_peak_465			NONE
chr10	26063022	26063416	NEG_ChIP_peak_466		Mitani_ChIP_peak_1794	Tmem200a (+15833)
chr10	27063116	27064273	NEG_ChIP_peak_467			NONE
chr10	27632917	27633617	NEG_ChIP_peak_468			Lama2 (-16325)
chr10	29312936	29313486	NEG_ChIP_peak_469		Mitani_ChIP_peak_1804	Echdc1 (-289)
chr10	29535555	29536437	NEG_ChIP_peak_470		Mitani_ChIP_peak_1807	Rspo3 (-129)
chr10	30754969	30755350	NEG_ChIP_peak_471			Ncoa7 (+47947)
chr10	33558234	33558859	NEG_ChIP_peak_472			Clvs2 (+66222)
chr10	33950876	33952420	NEG_ChIP_peak_473	BEG_ChIP_peak_1489	Mitani_ChIP_peak_1818	Zufsp (-436)
chr10	34736431	34737046	NEG_ChIP_peak_474	BEG_ChIP_peak_1490	Mitani_ChIP_peak_1822	NONE
chr10	37135941	37136855	NEG_ChIP_peak_475			Marcks (+2522)
chr10	37233891	37234518	NEG_ChIP_peak_476			5930403N24Rik (+94647)
chr10	39523309	39523919	NEG_ChIP_peak_477			Traf3ip2 (-89320)
chr10	40371810	40372765	NEG_ChIP_peak_478			Cdk19 (+22980)
chr10	40462177	40462795	NEG_ChIP_peak_479	BEG_ChIP_peak_1494		NONE
chr10	40618048	40618480	NEG_ChIP_peak_480			Ddo (-11747)
chr10	41429208	41429828	NEG_ChIP_peak_481			Zbtb24 (-20878)
chr10	41518535	41519106	NEG_ChIP_peak_482		Mitani_ChIP_peak_1871	Cd164 (-679)
chr10	41800383	41801048	NEG_ChIP_peak_483	BEG_ChIP_peak_1497	Mitani_ChIP_peak_1879	Cep57l1 (+8891)
chr10	41888710	41889776	NEG_ChIP_peak_484		Mitani_ChIP_peak_1881	Sesn1 (+78669)
chr10	42088294	42088935	NEG_ChIP_peak_485			Armc2 (-70235)
chr10	42293272	42294391	NEG_ChIP_peak_486			Foxo3 (-17080)
chr10	42855023	42855564	NEG_ChIP_peak_487		Mitani_ChIP_peak_1887	Scml4 (-5076)
chr10	42862421	42862746	NEG_ChIP_peak_488			Scml4 (+2214)
chr10	42957933	42958616	NEG_ChIP_peak_489	BEG_ChIP_peak_1498	Mitani_ChIP_peak_1889	Scml4 (+97905)
chr10	44003494	44004457	NEG_ChIP_peak_490	BEG_ChIP_peak_1500	Mitani_ChIP_peak_1898	Aim1 (+870)
chr10	44078291	44079541	NEG_ChIP_peak_491			Aim1 (-74070)
chr10	44380408	44381857	NEG_ChIP_peak_492		Mitani_ChIP_peak_1905	Prdm1 (+77554)
chr10	44396676	44397336	NEG_ChIP_peak_493			Prdm1 (+61681)
chr10	44400198	44400978	NEG_ChIP_peak_494		Mitani_ChIP_peak_1907	Prdm1 (+58099)
chr10	44427436	44428411	NEG_ChIP_peak_495			Prdm1 (+30763)
chr10	44529180	44530297	NEG_ChIP_peak_496	BEG_ChIP_peak_1501	Mitani_ChIP_peak_1918	Prdm1 (-71052)
chr10	44685192	44685788	NEG_ChIP_peak_497			NONE
chr10	44700436	44701269	NEG_ChIP_peak_498			NONE
chr10	45179119	45179741	NEG_ChIP_peak_499			NONE
chr10	45229537	45230500	NEG_ChIP_peak_500			Popdc3 (-59286)
chr10	45425815	45426203	NEG_ChIP_peak_501	BEG_ChIP_peak_1502		Lin28b (+44192)
chr10	47454238	47454751	NEG_ChIP_peak_502			NONE
chr10	52382129	52383235	NEG_ChIP_peak_503		Mitani_ChIP_peak_1960	Gopc (-558)
chr10	53276220	53276975	NEG_ChIP_peak_504	BEG_ChIP_peak_1506	Mitani_ChIP_peak_1966	Pln (-61088)
chr10	53596427	53597466	NEG_ChIP_peak_505		Mitani_ChIP_peak_1969	Asf1a (-14)
chr10	55931631	55932109	NEG_ChIP_peak_506			NONE
chr10	56377276	56377700	NEG_ChIP_peak_507		Mitani_ChIP_peak_1979	Gja1 (+188)
chr10	56486329	56487080	NEG_ChIP_peak_508		Mitani_ChIP_peak_1981	NONE
chr10	56681535	56681920	NEG_ChIP_peak_509			Gm9956 (-63406)
chr10	56796343	56797738	NEG_ChIP_peak_510			Gm9956 (+51907)
chr10	56920939	56921735	NEG_ChIP_peak_511			NONE
chr10	58563741	58564248	NEG_ChIP_peak_512	BEG_ChIP_peak_1511	Mitani_ChIP_peak_1989	Ccdc138 (+66025)
chr10	58652204	58652967	NEG_ChIP_peak_513		Mitani_ChIP_peak_1990	Edar (+23068)
chr10	59194908	59195445	NEG_ChIP_peak_514			Sept10 (+26670)
chr10	59272248	59273445	NEG_ChIP_peak_515			P4ha1 (-50449)
chr10	59439194	59439885	NEG_ChIP_peak_516			Oit3 (+2238)
chr10	59896796	59897469	NEG_ChIP_peak_517		Mitani_ChIP_peak_2008	Dnajb12 (+17558)
chr10	59936040	59936579	NEG_ChIP_peak_518			Ddit4 (+15460)
chr10	59964351	59964852	NEG_ChIP_peak_519			Ddit4 (-12832)
chr10	59974103	59974785	NEG_ChIP_peak_520		Mitani_ChIP_peak_2010	Ddit4 (-22674)
chr10	60007820	60008156	NEG_ChIP_peak_521		Mitani_ChIP_peak_2012	Anapc16 (-4853)
chr10	60354582	60355647	NEG_ChIP_peak_522		Mitani_ChIP_peak_2022	4632428N05Rik (+8264)
chr10	61335909	61336654	NEG_ChIP_peak_523			Prf1 (+38446)
chr10	61534349	61534938	NEG_ChIP_peak_524			D830039M14Rik (-57707)
chr10	61759881	61760401	NEG_ChIP_peak_525			H2afy2 (+24006)
chr10	61838378	61839105	NEG_ChIP_peak_526	BEG_ChIP_peak_1514	Mitani_ChIP_peak_2041	H2afy2 (-54595)
chr10	61920505	61920954	NEG_ChIP_peak_527			Col13a1 (+58378)
chr10	62320289	62321292	NEG_ChIP_peak_528	BEG_ChIP_peak_1515	Mitani_ChIP_peak_2044	Hk1 (+59117)
chr10	62449630	62450220	NEG_ChIP_peak_529		Mitani_ChIP_peak_2049	Supv3l1 (-187)
chr10	62501850	62502701	NEG_ChIP_peak_530			Vps26a (-15678)
chr10	62549977	62550426	NEG_ChIP_peak_531		Mitani_ChIP_peak_2054	Srgn (-22751)
chr10	62851110	62851583	NEG_ChIP_peak_532			Tet1 (+47771)
chr10	63258597	63259369	NEG_ChIP_peak_533	BEG_ChIP_peak_1518	Mitani_ChIP_peak_2067	1700120B22Rik (-14835)
chr10	63394122	63394887	NEG_ChIP_peak_534	BEG_ChIP_peak_1519	Mitani_ChIP_peak_2069	Dnajc12 (+7942)
chr10	67002482	67003588	NEG_ChIP_peak_535		Mitani_ChIP_peak_2091	Reep3 (+93953)
chr10	67225010	67225730	NEG_ChIP_peak_536		Mitani_ChIP_peak_2099	Nrbf2 (+59935)
chr10	67619951	67620529	NEG_ChIP_peak_537		Mitani_ChIP_peak_2103	Gm10797 (+48198)
chr10	67755883	67756846	NEG_ChIP_peak_538			NONE
chr10	67778205	67778929	NEG_ChIP_peak_539			NONE
chr10	67862335	67862961	NEG_ChIP_peak_540		Mitani_ChIP_peak_2105	Zfp365 (+50014)
chr10	67962551	67963114	NEG_ChIP_peak_541		Mitani_ChIP_peak_2106	Rtkn2 (-16765)
chr10	67987463	67988055	NEG_ChIP_peak_542		Mitani_ChIP_peak_2107	Rtkn2 (+8161)
chr10	68057220	68057989	NEG_ChIP_peak_543			Rtkn2 (+78007)
chr10	68104572	68105039	NEG_ChIP_peak_544			NONE
chr10	68211565	68212576	NEG_ChIP_peak_545			Arid5b (+66655)
chr10	68253641	68254774	NEG_ChIP_peak_546			Arid5b (+24518)
chr10	68355827	68356481	NEG_ChIP_peak_547	BEG_ChIP_peak_1521	Mitani_ChIP_peak_2111	Arid5b (-77428)
chr10	68896711	68897120	NEG_ChIP_peak_548			NONE
chr10	69253335	69254010	NEG_ChIP_peak_549			Rhobtb1 (+40479)
chr10	69872102	69872902	NEG_ChIP_peak_550	BEG_ChIP_peak_1522	Mitani_ChIP_peak_2125	NONE
chr10	69916241	69917023	NEG_ChIP_peak_551			NONE
chr10	70095473	70097159	NEG_ChIP_peak_552	BEG_ChIP_peak_1523	Mitani_ChIP_peak_2129	Ccdc6 (-805)
chr10	70156494	70157094	NEG_ChIP_peak_553		Mitani_ChIP_peak_2131	2310015B20Rik (-47890)
chr10	70159707	70160402	NEG_ChIP_peak_554			2310015B20Rik (-44629)
chr10	70432883	70434073	NEG_ChIP_peak_555		Mitani_ChIP_peak_2136	Fam13c (-7448)
chr10	71332627	71333500	NEG_ChIP_peak_556			Cisd1 (+11890)
chr10	71395457	71395866	NEG_ChIP_peak_557			Ipmk (+47899)
chr10	71398318	71399017	NEG_ChIP_peak_558			Ipmk (+50905)
chr10	75288715	75289430	NEG_ChIP_peak_559			Adora2a (-27870)
chr10	75517410	75518471	NEG_ChIP_peak_560	BEG_ChIP_peak_1525	Mitani_ChIP_peak_2165	Snrpd3 (-101)
chr10	75667261	75668003	NEG_ChIP_peak_561			Susd2 (-23624)
chr10	75706130	75706757	NEG_ChIP_peak_562			Cabin1 (+57913)
chr10	76667751	76668667	NEG_ChIP_peak_563			Col6a2 (-44579)
chr10	76668923	76669356	NEG_ChIP_peak_564			Col6a2 (-45510)
chr10	76930968	76931741	NEG_ChIP_peak_565		Mitani_ChIP_peak_2188	Pcbp3 (+30433)
chr10	77509857	77510387	NEG_ChIP_peak_566			Fam207a (+5691)
chr10	77807270	77808038	NEG_ChIP_peak_567			Gm9507 (+4189)
chr10	78032018	78032453	NEG_ChIP_peak_568	BEG_ChIP_peak_1528	Mitani_ChIP_peak_2197	Dnmt3l (-10051)
chr10	78068352	78069394	NEG_ChIP_peak_569	BEG_ChIP_peak_1529	Mitani_ChIP_peak_2198	Icosl (-487)
chr10	78244711	78245482	NEG_ChIP_peak_570		Mitani_ChIP_peak_2202	Trappc10 (-455)
chr10	78349952	78350422	NEG_ChIP_peak_571			Agpat3 (+2255)
chr10	78457585	78458105	NEG_ChIP_peak_572	BEG_ChIP_peak_1530	Mitani_ChIP_peak_2207	Pdxk (+7130)
chr10	79320009	79320556	NEG_ChIP_peak_573			Vmn2r82 (-36293)
chr10	79417039	79417627	NEG_ChIP_peak_574	BEG_ChIP_peak_1531	Mitani_ChIP_peak_2211	Vmn2r83 (-51610)
chr10	79533451	79534163	NEG_ChIP_peak_575	BEG_ChIP_peak_1532	Mitani_ChIP_peak_2212	Ppap2c (-20)
chr10	79582673	79583193	NEG_ChIP_peak_576			Theg (+4398)
chr10	79794400	79795079	NEG_ChIP_peak_577			Palm (+1168)
chr10	79824064	79824975	NEG_ChIP_peak_578	BEG_ChIP_peak_1533	Mitani_ChIP_peak_2216	9130017N09Rik (+3499)
chr10	79989167	79990203	NEG_ChIP_peak_579			Cnn2 (+1101)
chr10	79996422	79996822	NEG_ChIP_peak_580		Mitani_ChIP_peak_2220	Abca7 (+128)
chr10	80098397	80099034	NEG_ChIP_peak_581	BEG_ChIP_peak_1534	Mitani_ChIP_peak_2222	Sbno2 (+3982)
chr10	80149611	80150055	NEG_ChIP_peak_582			Midn (+1561)
chr10	80439353	80439740	NEG_ChIP_peak_583			Tcf3 (-5904)
chr10	80728808	80729929	NEG_ChIP_peak_584			Ap3d1 (+12842)
chr10	80935824	80936813	NEG_ChIP_peak_585	BEG_ChIP_peak_1535	Mitani_ChIP_peak_2238	Gadd45b (+6228)
chr10	80948479	80949430	NEG_ChIP_peak_586	BEG_ChIP_peak_1536	Mitani_ChIP_peak_2239	Gadd45b (+18864)
chr10	81174981	81175565	NEG_ChIP_peak_587		Mitani_ChIP_peak_2241	Eef2 (-1358)
chr10	81424477	81425333	NEG_ChIP_peak_588			Nfic (+2268)
chr10	81431681	81432253	NEG_ChIP_peak_589			Nfic (-4794)
chr10	81496055	81497190	NEG_ChIP_peak_590	BEG_ChIP_peak_1537	Mitani_ChIP_peak_2245	Ncln (-231)
chr10	81596834	81597447	NEG_ChIP_peak_591			Tle6 (+3759)
chr10	82330565	82331042	NEG_ChIP_peak_592			4932415D10Rik (-45526)
chr10	82834836	82835419	NEG_ChIP_peak_593			Txnrd1 (-24078)
chr10	82858958	82859908	NEG_ChIP_peak_594			Txnrd1 (+227)
chr10	83009024	83009744	NEG_ChIP_peak_595			Chst11 (+23886)
chr10	83082924	83084144	NEG_ChIP_peak_596			Chst11 (+98036)
chr10	84917329	84917977	NEG_ChIP_peak_597		Mitani_ChIP_peak_2278	Ric8b (+37)
chr10	84956256	84956901	NEG_ChIP_peak_598			Ric8b (+38963)
chr10	85957651	85958244	NEG_ChIP_peak_599		Mitani_ChIP_peak_2285	D10Wsu52e (-125)
chr10	86073899	86074682	NEG_ChIP_peak_600	BEG_ChIP_peak_1543	Mitani_ChIP_peak_2286	Fbxo7 (+52319)
chr10	86289749	86290408	NEG_ChIP_peak_601		Mitani_ChIP_peak_2287	Timp3 (-10293)
chr10	86293846	86294501	NEG_ChIP_peak_602		Mitani_ChIP_peak_2288	Timp3 (-6198)
chr10	86339708	86340459	NEG_ChIP_peak_603		Mitani_ChIP_peak_2289	Timp3 (+39712)
chr10	86822038	86822553	NEG_ChIP_peak_604		Mitani_ChIP_peak_2296	Nt5dc3 (+43291)
chr10	87718466	87718975	NEG_ChIP_peak_605			NONE
chr10	87960083	87960916	NEG_ChIP_peak_606			NONE
chr10	88261046	88261566	NEG_ChIP_peak_607			Ccdc53 (+60213)
chr10	88356927	88357507	NEG_ChIP_peak_608			Dram1 (-142)
chr10	88368526	88369314	NEG_ChIP_peak_609			Gnptab (-10306)
chr10	88730790	88731542	NEG_ChIP_peak_610		Mitani_ChIP_peak_2315	Arl1 (+98)
chr10	88877958	88879047	NEG_ChIP_peak_611			Slc5a8 (-7489)
chr10	89395695	89396096	NEG_ChIP_peak_612			Gas2l3 (+48071)
chr10	89518841	89519326	NEG_ChIP_peak_613			Nr1h4 (-12426)
chr10	89533562	89533999	NEG_ChIP_peak_614	BEG_ChIP_peak_1545	Mitani_ChIP_peak_2319	Nr1h4 (-27123)
chr10	89679064	89679632	NEG_ChIP_peak_615			Scyl2 (+6937)
chr10	91179995	91181183	NEG_ChIP_peak_616			Tmpo (-9007)
chr10	93077875	93078783	NEG_ChIP_peak_617			4930485B16Rik (+3289)
chr10	93083776	93084493	NEG_ChIP_peak_618			4930485B16Rik (-2517)
chr10	93196993	93197404	NEG_ChIP_peak_619			Cdk17 (+36323)
chr10	93280738	93281484	NEG_ChIP_peak_620			Elk3 (+30024)
chr10	93325774	93326651	NEG_ChIP_peak_621			Elk3 (-15078)
chr10	93581225	93582196	NEG_ChIP_peak_622			4933408J17Rik (-7702)
chr10	93736610	93737095	NEG_ChIP_peak_623			Usp44 (-94702)
chr10	94183142	94183654	NEG_ChIP_peak_624			Ndufa12 (-15606)
chr10	94311764	94312268	NEG_ChIP_peak_625			NONE
chr10	94551878	94552637	NEG_ChIP_peak_626	BEG_ChIP_peak_1548	Mitani_ChIP_peak_2358	Tmcc3 (+37401)
chr10	94561329	94561708	NEG_ChIP_peak_627			Tmcc3 (+46662)
chr10	94575996	94576440	NEG_ChIP_peak_628	BEG_ChIP_peak_1549	Mitani_ChIP_peak_2359	Tmcc3 (+61361)
chr10	94828989	94829976	NEG_ChIP_peak_629	BEG_ChIP_peak_1551	Mitani_ChIP_peak_2362	NONE
chr10	95074589	95075411	NEG_ChIP_peak_630		Mitani_ChIP_peak_2370	NONE
chr10	95388739	95389079	NEG_ChIP_peak_631			Socs2 (+27948)
chr10	95391884	95392758	NEG_ChIP_peak_632		Mitani_ChIP_peak_2378	Socs2 (+24536)
chr10	95562593	95563117	NEG_ChIP_peak_633		Mitani_ChIP_peak_2385	Nudt4 (+1312)
chr10	97363804	97364722	NEG_ChIP_peak_634			NONE
chr10	97536387	97537452	NEG_ChIP_peak_635			Lum (-28581)
chr10	98702512	98703160	NEG_ChIP_peak_636			NONE
chr10	98776098	98776820	NEG_ChIP_peak_637		Mitani_ChIP_peak_2421	NONE
chr10	98885023	98885667	NEG_ChIP_peak_638			Atp2b1 (-29807)
chr10	98960550	98961500	NEG_ChIP_peak_639			Atp2b1 (+45873)
chr10	99396168	99396995	NEG_ChIP_peak_640			B530045E10Rik (-23940)
chr10	99539610	99540296	NEG_ChIP_peak_641	BEG_ChIP_peak_1554	Mitani_ChIP_peak_2430	Gad1-ps (+96223)
chr10	100032400	100033241	NEG_ChIP_peak_642			Kitl (+17191)
chr10	100198901	100199335	NEG_ChIP_peak_643	BEG_ChIP_peak_1557	Mitani_ChIP_peak_2438	NONE
chr10	101211153	101211892	NEG_ChIP_peak_644			NONE
chr10	102510983	102511353	NEG_ChIP_peak_645			Rassf9 (-1054)
chr10	105574011	105574512	NEG_ChIP_peak_646			Tmtc2 (+173)
chr10	105793857	105794745	NEG_ChIP_peak_647			Ccdc59 (-46766)
chr10	106952736	106953335	NEG_ChIP_peak_648			NONE
chr10	107123391	107124041	NEG_ChIP_peak_649			Acss3 (-48)
chr10	107799206	107799664	NEG_ChIP_peak_650	BEG_ChIP_peak_1560	Mitani_ChIP_peak_2457	Ptprq (-79408)
chr10	107930448	107931215	NEG_ChIP_peak_651			Otogl (-18698)
chr10	108064752	108065304	NEG_ChIP_peak_652	BEG_ChIP_peak_1561	Mitani_ChIP_peak_2459	Ppp1r12a (-97372)
chr10	108170711	108171497	NEG_ChIP_peak_653		Mitani_ChIP_peak_2461	Ppp1r12a (+8704)
chr10	109606796	109607485	NEG_ChIP_peak_654			NONE
chr10	111014438	111015017	NEG_ChIP_peak_655		Mitani_ChIP_peak_2482	Zdhhc17 (-4662)
chr10	111234154	111234974	NEG_ChIP_peak_656			Bbs10 (-64115)
chr10	111422295	111423151	NEG_ChIP_peak_657	BEG_ChIP_peak_1564	Mitani_ChIP_peak_2491	Nap1l1 (-57894)
chr10	111539045	111540202	NEG_ChIP_peak_658			Phlda1 (+33338)
chr10	111852157	111853149	NEG_ChIP_peak_659	BEG_ChIP_peak_1565	Mitani_ChIP_peak_2498	NONE
chr10	115205281	115205799	NEG_ChIP_peak_660			Tph2 (-20518)
chr10	115629966	115630546	NEG_ChIP_peak_661	BEG_ChIP_peak_1567	Mitani_ChIP_peak_2517	Lgr5 (-42476)
chr10	115860223	115861027	NEG_ChIP_peak_662		Mitani_ChIP_peak_2520	Tspan8 (+43341)
chr10	116300922	116301435	NEG_ChIP_peak_663		Mitani_ChIP_peak_2521	Ptprb (-195)
chr10	116797383	116798123	NEG_ChIP_peak_664		Mitani_ChIP_peak_2532	Myrfl (+99126)
chr10	116988361	116988904	NEG_ChIP_peak_665		Mitani_ChIP_peak_2537	Best3 (+2319)
chr10	117022986	117023383	NEG_ChIP_peak_666		Mitani_ChIP_peak_2539	Lrrc10 (-22156)
chr10	117146539	117147126	NEG_ChIP_peak_667		Mitani_ChIP_peak_2540	Frs2 (+1641)
chr10	117150124	117151623	NEG_ChIP_peak_668			Frs2 (-2400)
chr10	117695786	117696825	NEG_ChIP_peak_669			Mdm2 (+14452)
chr10	117905307	117906646	NEG_ChIP_peak_670			Rap1b (-60042)
chr10	117984539	117985185	NEG_ChIP_peak_671			NONE
chr10	118550118	118550727	NEG_ChIP_peak_672		Mitani_ChIP_peak_2563	NONE
chr10	118561657	118562023	NEG_ChIP_peak_673			NONE
chr10	118882261	118882640	NEG_ChIP_peak_674		Mitani_ChIP_peak_2566	Dyrk2 (-13548)
chr10	119003408	119004672	NEG_ChIP_peak_675	BEG_ChIP_peak_1571	Mitani_ChIP_peak_2568	NONE
chr10	120226711	120227288	NEG_ChIP_peak_676		Mitani_ChIP_peak_2575	Llph (-70)
chr10	120409850	120410840	NEG_ChIP_peak_677	BEG_ChIP_peak_1573	Mitani_ChIP_peak_2578	Hmga2 (+66124)
chr10	120665721	120666293	NEG_ChIP_peak_678		Mitani_ChIP_peak_2588	4921513I03Rik (-99767)
chr10	120707562	120708404	NEG_ChIP_peak_679		Mitani_ChIP_peak_2590	4921513I03Rik (-57791)
chr10	120875566	120876486	NEG_ChIP_peak_680	BEG_ChIP_peak_1574	Mitani_ChIP_peak_2592	Msrb3 (+23075)
chr10	121374324	121375010	NEG_ChIP_peak_681		Mitani_ChIP_peak_2601	Gns (+9577)
chr10	121571427	121571917	NEG_ChIP_peak_682	BEG_ChIP_peak_1576	Mitani_ChIP_peak_2606	Tbk1 (+15122)
chr10	121585756	121586976	NEG_ChIP_peak_683	BEG_ChIP_peak_1577	Mitani_ChIP_peak_2607	Tbk1 (+428)
chr10	121625638	121626189	NEG_ChIP_peak_684		Mitani_ChIP_peak_2608	Xpot (+402)
chr10	121902462	121903151	NEG_ChIP_peak_685			NONE
chr10	121962132	121962672	NEG_ChIP_peak_686			Srgap1 (+84913)
chr10	122835589	122835841	NEG_ChIP_peak_687			NONE
chr10	122910803	122911347	NEG_ChIP_peak_688	BEG_ChIP_peak_1578		NONE
chr10	122912625	122913275	NEG_ChIP_peak_689	BEG_ChIP_peak_1579	Mitani_ChIP_peak_2616	NONE
chr10	124288432	124289208	NEG_ChIP_peak_690			NONE
chr10	124372188	124372795	NEG_ChIP_peak_691			NONE
chr10	125801628	125802057	NEG_ChIP_peak_692			NONE
chr10	125965840	125966392	NEG_ChIP_peak_693		Mitani_ChIP_peak_2634	Lrig3 (-103)
chr10	125970591	125970799	NEG_ChIP_peak_694			Lrig3 (+4476)
chr10	127082105	127082527	NEG_ChIP_peak_695	BEG_ChIP_peak_1581	Mitani_ChIP_peak_2644	Agap2 (+3409)
chr10	127158382	127158938	NEG_ChIP_peak_696			B4galnt1 (-6496)
chr10	127211149	127211716	NEG_ChIP_peak_697		Mitani_ChIP_peak_2647	Pip4k2c (+189)
chr10	127288072	127289597	NEG_ChIP_peak_698			Mbd6 (+55)
chr10	127600103	127601112	NEG_ChIP_peak_699			Lrp1 (+20540)
chr10	127602469	127603170	NEG_ChIP_peak_700			Lrp1 (+18328)
chr10	127614529	127616725	NEG_ChIP_peak_701			Lrp1 (+5521)
chr10	127622003	127622789	NEG_ChIP_peak_702	BEG_ChIP_peak_1582	Mitani_ChIP_peak_2658	Lrp1 (-1248)
chr10	127634804	127635691	NEG_ChIP_peak_703			Stat6 (-7738)
chr10	127641944	127644919	NEG_ChIP_peak_704	BEG_ChIP_peak_1583	Mitani_ChIP_peak_2659	Stat6 (+446)
chr10	127666477	127667126	NEG_ChIP_peak_705			Nab2 (-92)
chr10	127667629	127668524	NEG_ChIP_peak_706			Nab2 (-1367)
chr10	127706789	127707482	NEG_ChIP_peak_707		Mitani_ChIP_peak_2661	Myo1a (+1966)
chr10	128176230	128176781	NEG_ChIP_peak_708			Rbms2 (+62)
chr10	128256188	128257189	NEG_ChIP_peak_709			Apon (+2558)
chr10	128303159	128303733	NEG_ChIP_peak_710		Mitani_ChIP_peak_2670	Pan2 (+111)
chr10	128695750	128696427	NEG_ChIP_peak_711		Mitani_ChIP_peak_2679	Rab5b (+179)
chr10	128704347	128704877	NEG_ChIP_peak_712		Mitani_ChIP_peak_2680	Cdk2 (+439)
chr10	128805438	128805695	NEG_ChIP_peak_713			Dnajc14 (-109)
chr10	128912810	128913815	NEG_ChIP_peak_714		Mitani_ChIP_peak_2685	Cd63 (+4394)
chr10	128920738	128923221	NEG_ChIP_peak_715	BEG_ChIP_peak_1585	Mitani_ChIP_peak_2686	Bloc1s1 (+1544)
chr10	128950316	128950962	NEG_ChIP_peak_716			Mettl7b (+10349)
chr11	3102061	3102528	NEG_ChIP_peak_717			Sfi1 (+91112)
chr11	3330799	3332478	NEG_ChIP_peak_718	BEG_ChIP_peak_1588	Mitani_ChIP_peak_2701	Pik3ip1 (+1238)
chr11	3348940	3349921	NEG_ChIP_peak_719			Pik3ip1 (+19030)
chr11	3372273	3372625	NEG_ChIP_peak_720			Limk2 (+36725)
chr11	3389834	3390196	NEG_ChIP_peak_721			Limk2 (+19159)
chr11	4265930	4267656	NEG_ChIP_peak_722	BEG_ChIP_peak_1589	Mitani_ChIP_peak_2718	Lif (+9236)
chr11	4294792	4295355	NEG_ChIP_peak_723			Lif (+37517)
chr11	4299024	4299615	NEG_ChIP_peak_724		Mitani_ChIP_peak_2722	Lif (+41763)
chr11	4308255	4309008	NEG_ChIP_peak_725		Mitani_ChIP_peak_2724	Lif (+51075)
chr11	4347269	4347868	NEG_ChIP_peak_726		Mitani_ChIP_peak_2725	Lif (+90012)
chr11	4620432	4621121	NEG_ChIP_peak_727			Gm11032 (+710)
chr11	4661209	4661905	NEG_ChIP_peak_728	BEG_ChIP_peak_1591	Mitani_ChIP_peak_2727	Ascc2 (+23810)
chr11	4986363	4986878	NEG_ChIP_peak_729		Mitani_ChIP_peak_2735	Ap1b1 (-203)
chr11	5009428	5010164	NEG_ChIP_peak_730		Mitani_ChIP_peak_2737	Ap1b1 (+22972)
chr11	5220469	5221316	NEG_ChIP_peak_731	BEG_ChIP_peak_1593	Mitani_ChIP_peak_2740	Kremen1 (+40665)
chr11	5244263	5244831	NEG_ChIP_peak_732			Kremen1 (+17011)
chr11	5502291	5502865	NEG_ChIP_peak_733			Xbp1 (-18081)
chr11	5555548	5556081	NEG_ChIP_peak_734	BEG_ChIP_peak_1594		Ccdc117 (-13628)
chr11	5862427	5863325	NEG_ChIP_peak_735			Aebp1 (+929)
chr11	6267551	6268098	NEG_ChIP_peak_736		Mitani_ChIP_peak_2749	Ddx56 (-53)
chr11	6415716	6416150	NEG_ChIP_peak_737		Mitani_ChIP_peak_2752	Ppia (+490)
chr11	6823162	6823531	NEG_ChIP_peak_738			NONE
chr11	7798110	7798646	NEG_ChIP_peak_739			NONE
chr11	7862035	7862838	NEG_ChIP_peak_740			NONE
chr11	8466410	8466847	NEG_ChIP_peak_741			NONE
chr11	8628597	8629376	NEG_ChIP_peak_742	BEG_ChIP_peak_1595	Mitani_ChIP_peak_2770	Tns3 (+35548)
chr11	8633291	8633800	NEG_ChIP_peak_743			Tns3 (+30989)
chr11	8652781	8653449	NEG_ChIP_peak_744		Mitani_ChIP_peak_2772	Tns3 (+11420)
chr11	8678247	8678891	NEG_ChIP_peak_745			Tns3 (-14034)
chr11	9290950	9291505	NEG_ChIP_peak_746			Abca13 (+99286)
chr11	11803969	11804639	NEG_ChIP_peak_747			Fignl1 (+4658)
chr11	11878348	11879424	NEG_ChIP_peak_748		Mitani_ChIP_peak_2789	Ddc (+19258)
chr11	12464601	12464990	NEG_ChIP_peak_749			Cobl (+161)
chr11	16766020	16766839	NEG_ChIP_peak_750		Mitani_ChIP_peak_2802	Egfr (+14219)
chr11	16769206	16770321	NEG_ChIP_peak_751		Mitani_ChIP_peak_2803	Egfr (+17553)
chr11	16776998	16777893	NEG_ChIP_peak_752		Mitani_ChIP_peak_2804	Egfr (+25235)
chr11	16918638	16919555	NEG_ChIP_peak_753			Fbxo48 (-32313)
chr11	17611155	17611535	NEG_ChIP_peak_754			NONE
chr11	17856436	17857108	NEG_ChIP_peak_755		Mitani_ChIP_peak_2809	Etaa1 (+97103)
chr11	19424281	19425032	NEG_ChIP_peak_756		Mitani_ChIP_peak_2818	NONE
chr11	19735089	19737186	NEG_ChIP_peak_757			NONE
chr11	19827708	19828181	NEG_ChIP_peak_758			Spred2 (-96497)
chr11	19919921	19920579	NEG_ChIP_peak_759		Mitani_ChIP_peak_2824	Spred2 (-4192)
chr11	20246455	20247274	NEG_ChIP_peak_760		Mitani_ChIP_peak_2831	Cep68 (+2553)
chr11	20558965	20560059	NEG_ChIP_peak_761		Mitani_ChIP_peak_2836	Sertad2 (+16178)
chr11	20595395	20595802	NEG_ChIP_peak_762			Sertad2 (+52265)
chr11	21058297	21058999	NEG_ChIP_peak_763	BEG_ChIP_peak_1599	Mitani_ChIP_peak_2842	Peli1 (-76821)
chr11	22508373	22508736	NEG_ChIP_peak_764		Mitani_ChIP_peak_2852	Tmem17 (-3533)
chr11	25862679	25863570	NEG_ChIP_peak_765	BEG_ChIP_peak_1605	Mitani_ChIP_peak_2896	5730522E02Rik (-92555)
chr11	28815197	28815788	NEG_ChIP_peak_766			Efemp1 (-37711)
chr11	30091852	30092673	NEG_ChIP_peak_767		Mitani_ChIP_peak_2916	Eml6 (-66230)
chr11	30168024	30168482	NEG_ChIP_peak_768			Sptbn1 (+99916)
chr11	30580139	30580599	NEG_ChIP_peak_769			Acyp2 (+69218)
chr11	31895889	31896426	NEG_ChIP_peak_770	BEG_ChIP_peak_1607		Cpeb4 (+23947)
chr11	32324246	32324983	NEG_ChIP_peak_771		Mitani_ChIP_peak_2937	Sh3pxd2b (-23205)
chr11	32605172	32605759	NEG_ChIP_peak_772	BEG_ChIP_peak_1608	Mitani_ChIP_peak_2940	Fbxw11 (-37409)
chr11	33007396	33008377	NEG_ChIP_peak_773			NONE
chr11	33776299	33777040	NEG_ChIP_peak_774	BEG_ChIP_peak_1610	Mitani_ChIP_peak_2947	Kcnip1 (+66915)
chr11	33938670	33939316	NEG_ChIP_peak_775			Kcnmb1 (-24020)
chr11	34009972	34010771	NEG_ChIP_peak_776			Lcp2 (-36829)
chr11	34845251	34846892	NEG_ChIP_peak_777		Mitani_ChIP_peak_2968	Spdl1 (-12431)
chr11	34857050	34857840	NEG_ChIP_peak_778			Spdl1 (-23804)
chr11	35139134	35139954	NEG_ChIP_peak_779			Slit3 (+18320)
chr11	35600658	35601468	NEG_ChIP_peak_780			NONE
chr11	35668246	35668975	NEG_ChIP_peak_781			NONE
chr11	35833827	35834583	NEG_ChIP_peak_782	BEG_ChIP_peak_1611	Mitani_ChIP_peak_2982	Rars (+301)
chr11	36352582	36352985	NEG_ChIP_peak_783			NONE
chr11	40560135	40560716	NEG_ChIP_peak_784		Mitani_ChIP_peak_3006	NONE
chr11	41447551	41448012	NEG_ChIP_peak_785	BEG_ChIP_peak_1613	Mitani_ChIP_peak_3010	NONE
chr11	43481793	43482099	NEG_ChIP_peak_786			C1qtnf2 (+7640)
chr11	43853012	43853646	NEG_ChIP_peak_787			Adra1b (+47881)
chr11	43958154	43959124	NEG_ChIP_peak_788			Adra1b (-57429)
chr11	44546006	44546975	NEG_ChIP_peak_789	BEG_ChIP_peak_1615	Mitani_ChIP_peak_3030	Rnf145 (+27527)
chr11	44619105	44620380	NEG_ChIP_peak_790		Mitani_ChIP_peak_3032	Ebf1 (+2426)
chr11	44816997	44817462	NEG_ChIP_peak_791	BEG_ChIP_peak_1616	Mitani_ChIP_peak_3038	NONE
chr11	45070822	45071530	NEG_ChIP_peak_792			NONE
chr11	45136127	45137008	NEG_ChIP_peak_793			NONE
chr11	45271072	45271609	NEG_ChIP_peak_794			NONE
chr11	45852079	45853164	NEG_ChIP_peak_795		Mitani_ChIP_peak_3046	Clint1 (+571)
chr11	45938949	45939661	NEG_ChIP_peak_796			Lsm11 (+5630)
chr11	46128433	46128890	NEG_ChIP_peak_797		Mitani_ChIP_peak_3049	Nipal4 (+37846)
chr11	47304944	47305584	NEG_ChIP_peak_798			Sgcd (+74258)
chr11	48787635	48788255	NEG_ChIP_peak_799	BEG_ChIP_peak_1617	Mitani_ChIP_peak_3062	Gnb2l1 (-12415)
chr11	48833397	48833863	NEG_ChIP_peak_800		Mitani_ChIP_peak_3063	Gm12184 (-6975)
chr11	49051603	49052176	NEG_ChIP_peak_801			9930111J21Rik2 (-648)
chr11	49203499	49204257	NEG_ChIP_peak_802		Mitani_ChIP_peak_3070	Zfp62 (+380)
chr11	49250654	49250989	NEG_ChIP_peak_803			Mgat1 (+6631)
chr11	49755230	49756022	NEG_ChIP_peak_804		Mitani_ChIP_peak_3075	Gfpt2 (-38561)
chr11	49848114	49848611	NEG_ChIP_peak_805	BEG_ChIP_peak_1618	Mitani_ChIP_peak_3076	Mapk9 (+1612)
chr11	50008149	50009306	NEG_ChIP_peak_806		Mitani_ChIP_peak_3080	Rnf130 (-16620)
chr11	50252190	50253076	NEG_ChIP_peak_807		Mitani_ChIP_peak_3084	Ltc4s (-14101)
chr11	50364022	50365305	NEG_ChIP_peak_808	BEG_ChIP_peak_1620	Mitani_ChIP_peak_3087	Cby3 (+10202)
chr11	50601688	50602579	NEG_ChIP_peak_809			Adamts2 (+50)
chr11	50742239	50742901	NEG_ChIP_peak_810		Mitani_ChIP_peak_3093	Zfp354c (+85120)
chr11	51086439	51087238	NEG_ChIP_peak_811			9230009I02Rik (+1752)
chr11	51207574	51208146	NEG_ChIP_peak_812			BC049762 (+55091)
chr11	51539533	51540139	NEG_ChIP_peak_813		Mitani_ChIP_peak_3097	Agxt2l2 (-44921)
chr11	51582439	51583166	NEG_ChIP_peak_814	BEG_ChIP_peak_1621	Mitani_ChIP_peak_3099	Agxt2l2 (-1954)
chr11	51818194	51818704	NEG_ChIP_peak_815	BEG_ChIP_peak_1622	Mitani_ChIP_peak_3106	Phf15 (+39204)
chr11	51875124	51875510	NEG_ChIP_peak_816			Phf15 (-17664)
chr11	52000332	52000935	NEG_ChIP_peak_817		Mitani_ChIP_peak_3112	Ube2b (-150)
chr11	52003663	52004591	NEG_ChIP_peak_818	BEG_ChIP_peak_1623	Mitani_ChIP_peak_3113	Cdkl3 (-163)
chr11	52260722	52262296	NEG_ChIP_peak_819		Mitani_ChIP_peak_3116	Tcf7 (+21062)
chr11	53269490	53270020	NEG_ChIP_peak_820		Mitani_ChIP_peak_3130	Hspa4 (+30702)
chr11	53324575	53325041	NEG_ChIP_peak_821			Zcchc10 (+129)
chr11	53858932	53859395	NEG_ChIP_peak_822		Mitani_ChIP_peak_3136	Gm12216 (+92)
chr11	54060136	54060557	NEG_ChIP_peak_823			Pdlim4 (+8667)
chr11	54438809	54440079	NEG_ChIP_peak_824	BEG_ChIP_peak_1627	Mitani_ChIP_peak_3143	Fnip1 (+1245)
chr11	54929662	54930215	NEG_ChIP_peak_825	BEG_ChIP_peak_1628	Mitani_ChIP_peak_3149	Gpx3 (+27167)
chr11	54944793	54945159	NEG_ChIP_peak_826			Tnip1 (+17941)
chr11	55289657	55290356	NEG_ChIP_peak_827			Fat2 (+46557)
chr11	55338455	55339095	NEG_ChIP_peak_828			Fat2 (-2211)
chr11	55414235	55414623	NEG_ChIP_peak_829			Sparc (+5651)
chr11	55415025	55416220	NEG_ChIP_peak_830	BEG_ChIP_peak_1629	Mitani_ChIP_peak_3153	Sparc (+4457)
chr11	55418040	55418481	NEG_ChIP_peak_831		Mitani_ChIP_peak_3154	Sparc (+1819)
chr11	56024127	56024617	NEG_ChIP_peak_832			Nmur2 (+16638)
chr11	56252197	56252879	NEG_ChIP_peak_833		Mitani_ChIP_peak_3166	NONE
chr11	57800935	57802068	NEG_ChIP_peak_834		Mitani_ChIP_peak_3181	Sap30l (-135)
chr11	57864331	57864896	NEG_ChIP_peak_835		Mitani_ChIP_peak_3185	Hand1 (-32467)
chr11	57911687	57912556	NEG_ChIP_peak_836			Hand1 (-79975)
chr11	58010254	58010585	NEG_ChIP_peak_837			Larp1 (+1356)
chr11	58199292	58199715	NEG_ChIP_peak_838			Igtp (-52)
chr11	58214590	58215236	NEG_ChIP_peak_839	BEG_ChIP_peak_1632	Mitani_ChIP_peak_3194	Irgm2 (+15295)
chr11	59518861	59519611	NEG_ChIP_peak_840			Zkscan17 (-12592)
chr11	59519887	59520482	NEG_ChIP_peak_841			Zkscan17 (-13541)
chr11	59655857	59656345	NEG_ChIP_peak_842			Mprip (-6394)
chr11	59731813	59733200	NEG_ChIP_peak_843			Pld6 (+55135)
chr11	59901799	59902762	NEG_ChIP_peak_844	BEG_ChIP_peak_1634	Mitani_ChIP_peak_3211	Med9 (-45925)
chr11	60103109	60103663	NEG_ChIP_peak_845	BEG_ChIP_peak_1637	Mitani_ChIP_peak_3215	Rai1 (-1627)
chr11	60239087	60239593	NEG_ChIP_peak_846	BEG_ChIP_peak_1638	Mitani_ChIP_peak_3221	Srebf1 (-18736)
chr11	60352798	60353530	NEG_ChIP_peak_847		Mitani_ChIP_peak_3224	Lrrc48 (-165)
chr11	60776983	60777749	NEG_ChIP_peak_848	BEG_ChIP_peak_1639	Mitani_ChIP_peak_3229	Top3a (-1)
chr11	61068242	61069178	NEG_ChIP_peak_849			Kcnj12 (+2906)
chr11	61223965	61224903	NEG_ChIP_peak_850			Aldh3a1 (+15689)
chr11	61231153	61231953	NEG_ChIP_peak_851	BEG_ChIP_peak_1640	Mitani_ChIP_peak_3234	Aldh3a1 (+22808)
chr11	61619983	61620878	NEG_ChIP_peak_852	BEG_ChIP_peak_1641	Mitani_ChIP_peak_3241	Grap (-32834)
chr11	61974312	61974988	NEG_ChIP_peak_853			Akap10 (-44398)
chr11	62249486	62250454	NEG_ChIP_peak_854			Adora2b (+986)
chr11	62280091	62280926	NEG_ChIP_peak_855		Mitani_ChIP_peak_3249	Zswim7 (+866)
chr11	63039794	63040262	NEG_ChIP_peak_856			Tekt3 (-21626)
chr11	63052545	63053397	NEG_ChIP_peak_857			Tekt3 (-8683)
chr11	64079314	64080020	NEG_ChIP_peak_858	BEG_ChIP_peak_1642	Mitani_ChIP_peak_3269	Cox10 (-201)
chr11	64978547	64979261	NEG_ChIP_peak_859		Mitani_ChIP_peak_3274	Elac2 (-134)
chr11	65366240	65367252	NEG_ChIP_peak_860			Myocd (-96757)
chr11	65426719	65427487	NEG_ChIP_peak_861			NONE
chr11	65820410	65820765	NEG_ChIP_peak_862	BEG_ChIP_peak_1643	Mitani_ChIP_peak_3279	Zkscan6 (+13344)
chr11	66984969	66985568	NEG_ChIP_peak_863		Mitani_ChIP_peak_3288	Tmem220 (-39885)
chr11	67048455	67048935	NEG_ChIP_peak_864			Adprm (+3875)
chr11	67581124	67582022	NEG_ChIP_peak_865			Gas7 (-4963)
chr11	68344076	68344843	NEG_ChIP_peak_866			Ntn1 (+56363)
chr11	68590903	68591989	NEG_ChIP_peak_867	BEG_ChIP_peak_1645	Mitani_ChIP_peak_3302	Ccdc42 (+4425)
chr11	68782056	68782848	NEG_ChIP_peak_868			Ndel1 (+70683)
chr11	68909727	68910719	NEG_ChIP_peak_869	BEG_ChIP_peak_1646	Mitani_ChIP_peak_3305	Rpl26 (+8588)
chr11	68954499	68955395	NEG_ChIP_peak_870		Mitani_ChIP_peak_3307	Arhgef15 (+2533)
chr11	69059190	69060085	NEG_ChIP_peak_871	BEG_ChIP_peak_1647	Mitani_ChIP_peak_3309	2310047M10Rik (-137)
chr11	69061585	69062554	NEG_ChIP_peak_872			9330160F10Rik (-1587)
chr11	69097060	69097588	NEG_ChIP_peak_873			Per1 (-1624)
chr11	69102233	69102814	NEG_ChIP_peak_874			Per1 (+3576)
chr11	69263360	69264451	NEG_ChIP_peak_875			Gucy2e (-26884)
chr11	69375862	69376688	NEG_ChIP_peak_876	BEG_ChIP_peak_1649	Mitani_ChIP_peak_3319	Chd3 (-6869)
chr11	69409339	69411996	NEG_ChIP_peak_877	BEG_ChIP_peak_1650	Mitani_ChIP_peak_3324	Kdm6b (+3007)
chr11	69415874	69416478	NEG_ChIP_peak_878			Kdm6b (-2501)
chr11	69418758	69419409	NEG_ChIP_peak_879		Mitani_ChIP_peak_3328	Kdm6b (-5409)
chr11	69471042	69471997	NEG_ChIP_peak_880		Mitani_ChIP_peak_3331	Kdm6b (-57845)
chr11	69632410	69633084	NEG_ChIP_peak_881		Mitani_ChIP_peak_3335	Fxr2 (-243)
chr11	69980225	69981085	NEG_ChIP_peak_882		Mitani_ChIP_peak_3344	Ctdnep1 (-501)
chr11	70151105	70151712	NEG_ChIP_peak_883		Mitani_ChIP_peak_3346	Clec10a (-15258)
chr11	70562268	70564085	NEG_ChIP_peak_884		Mitani_ChIP_peak_3353	Mink1 (+296)
chr11	70608587	70609183	NEG_ChIP_peak_885			4930544D05Rik (-7025)
chr11	72029194	72029732	NEG_ChIP_peak_886		Mitani_ChIP_peak_3380	Aipl1 (+8026)
chr11	72165744	72166216	NEG_ChIP_peak_887			Pitpnm3 (-30202)
chr11	72301229	72302219	NEG_ChIP_peak_888	BEG_ChIP_peak_1654	Mitani_ChIP_peak_3385	Xaf1 (+94)
chr11	72535975	72537079	NEG_ChIP_peak_889			Spns3 (+13979)
chr11	72845873	72846475	NEG_ChIP_peak_890		Mitani_ChIP_peak_3389	Zzef1 (+49920)
chr11	73323757	73324642	NEG_ChIP_peak_891	BEG_ChIP_peak_1656	Mitani_ChIP_peak_3398	Aspa (+434)
chr11	74830514	74830919	NEG_ChIP_peak_892		Mitani_ChIP_peak_3410	Mnt (-203)
chr11	75128857	75129275	NEG_ChIP_peak_893			Hic1 (+40453)
chr11	75267560	75268364	NEG_ChIP_peak_894			Rtn4rl1 (+74179)
chr11	75564059	75564524	NEG_ChIP_peak_895			Pitpna (-23805)
chr11	75819045	75819959	NEG_ChIP_peak_896			Doc2b (-23453)
chr11	75861270	75862080	NEG_ChIP_peak_897			Doc2b (-65626)
chr11	76315638	76316357	NEG_ChIP_peak_898			Glod4 (-72273)
chr11	76407003	76407565	NEG_ChIP_peak_899		Mitani_ChIP_peak_3425	Timm22 (+141)
chr11	76512566	76513372	NEG_ChIP_peak_900			Abr (-3550)
chr11	76600453	76600857	NEG_ChIP_peak_901			Bhlha9 (-71815)
chr11	76715318	76715847	NEG_ChIP_peak_902		Mitani_ChIP_peak_3429	Tusc5 (+35775)
chr11	76897988	76898395	NEG_ChIP_peak_903		Mitani_ChIP_peak_3433	Tmigd1 (-3967)
chr11	76998066	76998938	NEG_ChIP_peak_904		Mitani_ChIP_peak_3435	Slc6a4 (-101)
chr11	77002076	77002707	NEG_ChIP_peak_905			Slc6a4 (+3789)
chr11	77492959	77493375	NEG_ChIP_peak_906		Mitani_ChIP_peak_3441	Git1 (-395)
chr11	78301332	78302078	NEG_ChIP_peak_907	BEG_ChIP_peak_1661	Mitani_ChIP_peak_3452	Spag5 (+176)
chr11	78462972	78463764	NEG_ChIP_peak_908			Slc46a1 (-2329)
chr11	78663783	78664440	NEG_ChIP_peak_909		Mitani_ChIP_peak_3456	Nlk (+33261)
chr11	78984554	78985300	NEG_ChIP_peak_910		Mitani_ChIP_peak_3464	Lgals9 (-3)
chr11	79118603	79119396	NEG_ChIP_peak_911			Ksr1 (+27407)
chr11	79141343	79142592	NEG_ChIP_peak_912		Mitani_ChIP_peak_3470	Ksr1 (+4439)
chr11	79718608	79719511	NEG_ChIP_peak_913			NONE
chr11	79841801	79842656	NEG_ChIP_peak_914			NONE
chr11	79880294	79881091	NEG_ChIP_peak_915		Mitani_ChIP_peak_3489	Utp6 (+81697)
chr11	80490932	80491363	NEG_ChIP_peak_916			Cdk5r1 (+14102)
chr11	80499155	80500096	NEG_ChIP_peak_917			Cdk5r1 (+22580)
chr11	80532648	80533403	NEG_ChIP_peak_918			Cdk5r1 (+55980)
chr11	80854527	80855120	NEG_ChIP_peak_919	BEG_ChIP_peak_1667	Mitani_ChIP_peak_3501	Spaca3 (-3541)
chr11	80949030	80949787	NEG_ChIP_peak_920			Spaca3 (+91044)
chr11	80974213	80975544	NEG_ChIP_peak_921			NONE
chr11	82006707	82007174	NEG_ChIP_peak_922			Ccl2 (-28630)
chr11	82468973	82470067	NEG_ChIP_peak_923	BEG_ChIP_peak_1669	Mitani_ChIP_peak_3517	Tmem132e (+80620)
chr11	82610432	82610951	NEG_ChIP_peak_924			NONE
chr11	82645934	82646686	NEG_ChIP_peak_925	BEG_ChIP_peak_1670	Mitani_ChIP_peak_3523	NONE
chr11	83060002	83060811	NEG_ChIP_peak_926			Slfn2 (-4705)
chr11	83063225	83066143	NEG_ChIP_peak_927		Mitani_ChIP_peak_3532	Slfn2 (-428)
chr11	83291358	83291847	NEG_ChIP_peak_928	BEG_ChIP_peak_1672	Mitani_ChIP_peak_3535	Pex12 (+7374)
chr11	83941994	83942341	NEG_ChIP_peak_929		Mitani_ChIP_peak_3545	Ddx52 (+106)
chr11	84015178	84016618	NEG_ChIP_peak_930	BEG_ChIP_peak_1673	Mitani_ChIP_peak_3547	Synrg (+51470)
chr11	84880197	84880815	NEG_ChIP_peak_931		Mitani_ChIP_peak_3559	Pigw (-311)
chr11	85503770	85505397	NEG_ChIP_peak_932	BEG_ChIP_peak_1675	Mitani_ChIP_peak_3564	NONE
chr11	85571193	85571656	NEG_ChIP_peak_933			NONE
chr11	86120462	86121094	NEG_ChIP_peak_934		Mitani_ChIP_peak_3580	Brip1 (+80415)
chr11	86174659	86175487	NEG_ChIP_peak_935	BEG_ChIP_peak_1676	Mitani_ChIP_peak_3581	Brip1 (+26120)
chr11	86295284	86295923	NEG_ChIP_peak_936	BEG_ChIP_peak_1677	Mitani_ChIP_peak_3584	Ints2 (-38054)
chr11	86586691	86587150	NEG_ChIP_peak_937			Tubd1 (+41930)
chr11	86757239	86758196	NEG_ChIP_peak_938	BEG_ChIP_peak_1680	Mitani_ChIP_peak_3595	Cltc (-153)
chr11	86814358	86814892	NEG_ChIP_peak_939			Dhx40 (-6929)
chr11	87184095	87184555	NEG_ChIP_peak_940	BEG_ChIP_peak_1681	Mitani_ChIP_peak_3601	Trim37 (+57248)
chr11	87358910	87359403	NEG_ChIP_peak_941		Mitani_ChIP_peak_3602	Ppm1e (-134)
chr11	87426172	87427148	NEG_ChIP_peak_942		Mitani_ChIP_peak_3604	Tex14 (+21595)
chr11	87509107	87509671	NEG_ChIP_peak_943	BEG_ChIP_peak_1682	Mitani_ChIP_peak_3606	Gm11492 (-57264)
chr11	88067798	88069310	NEG_ChIP_peak_944		Mitani_ChIP_peak_3616	Vezf1 (+275)
chr11	88069615	88070883	NEG_ChIP_peak_945		Mitani_ChIP_peak_3617	Vezf1 (+1970)
chr11	88110173	88110679	NEG_ChIP_peak_946			Cuedc1 (+11280)
chr11	88131569	88132369	NEG_ChIP_peak_947		Mitani_ChIP_peak_3621	Cuedc1 (+32823)
chr11	88497968	88498915	NEG_ChIP_peak_948		Mitani_ChIP_peak_3630	NONE
chr11	88765849	88766177	NEG_ChIP_peak_949			Msi2 (-47912)
chr11	88897444	88897975	NEG_ChIP_peak_950		Mitani_ChIP_peak_3639	Akap1 (-33124)
chr11	88968256	88969272	NEG_ChIP_peak_951		Mitani_ChIP_peak_3641	Coil (-5171)
chr11	89030812	89031572	NEG_ChIP_peak_952		Mitani_ChIP_peak_3643	Trim25 (+31816)
chr11	89100463	89101640	NEG_ChIP_peak_953	BEG_ChIP_peak_1684	Mitani_ChIP_peak_3647	Gm525 (+27211)
chr11	89150659	89151283	NEG_ChIP_peak_954	BEG_ChIP_peak_1685	Mitani_ChIP_peak_3650	Gm525 (+77130)
chr11	90071593	90072302	NEG_ChIP_peak_955			Tmem100 (+41600)
chr11	90088458	90088961	NEG_ChIP_peak_956		Mitani_ChIP_peak_3664	Tmem100 (+58362)
chr11	90130088	90131099	NEG_ChIP_peak_957		Mitani_ChIP_peak_3666	NONE
chr11	90687081	90687601	NEG_ChIP_peak_958		Mitani_ChIP_peak_3677	Tom1l1 (+260)
chr11	94209992	94211009	NEG_ChIP_peak_959		Mitani_ChIP_peak_3691	Tob1 (-953)
chr11	94557978	94558476	NEG_ChIP_peak_960			Chad (-6820)
chr11	94630332	94630991	NEG_ChIP_peak_961		Mitani_ChIP_peak_3699	Lrrc59 (+895)
chr11	94881073	94882915	NEG_ChIP_peak_962			Col1a1 (-54230)
chr11	95076331	95076930	NEG_ChIP_peak_963			Itga3 (+83)
chr11	95083866	95084558	NEG_ChIP_peak_964		Mitani_ChIP_peak_3710	Itga3 (-7498)
chr11	95085617	95086133	NEG_ChIP_peak_965		Mitani_ChIP_peak_3711	Itga3 (-9161)
chr11	95567916	95569766	NEG_ChIP_peak_966			Ngfr (+18894)
chr11	95630235	95631927	NEG_ChIP_peak_967			Phb (-35876)
chr11	95647057	95647850	NEG_ChIP_peak_968	BEG_ChIP_peak_1691	Mitani_ChIP_peak_3725	Phb (-19503)
chr11	95771224	95771917	NEG_ChIP_peak_969			B130006D01Rik (+47984)
chr11	96319683	96320422	NEG_ChIP_peak_970	BEG_ChIP_peak_1692	Mitani_ChIP_peak_3736	Hoxb3 (-3273)
chr11	96919774	96920511	NEG_ChIP_peak_971	BEG_ChIP_peak_1693	Mitani_ChIP_peak_3744	Cdk5rap3 (-3647)
chr11	96997124	96997989	NEG_ChIP_peak_972			Sp2 (-19869)
chr11	97141998	97142827	NEG_ChIP_peak_973	BEG_ChIP_peak_1694	Mitani_ChIP_peak_3748	Tbkbp1 (+7299)
chr11	97310825	97311753	NEG_ChIP_peak_974		Mitani_ChIP_peak_3750	Mrpl45 (-4427)
chr11	97485127	97485950	NEG_ChIP_peak_975	BEG_ChIP_peak_1695	Mitani_ChIP_peak_3753	4933428G20Rik (+14801)
chr11	97703106	97703664	NEG_ChIP_peak_976		Mitani_ChIP_peak_3759	Psmb3 (-14)
chr11	98053236	98053510	NEG_ChIP_peak_977			Stac2 (+89)
chr11	98062840	98063423	NEG_ChIP_peak_978			Stac2 (-9670)
chr11	98411980	98412960	NEG_ChIP_peak_979	BEG_ChIP_peak_1696	Mitani_ChIP_peak_3767	Erbb2 (0)
chr11	98775515	98776456	NEG_ChIP_peak_980		Mitani_ChIP_peak_3771	Nr1d1 (-653)
chr11	98788891	98789569	NEG_ChIP_peak_981		Mitani_ChIP_peak_3773	Msl1 (-6286)
chr11	98944532	98945111	NEG_ChIP_peak_982			Rara (+7104)
chr11	99098904	99099403	NEG_ChIP_peak_983			Tns4 (-9848)
chr11	99144392	99145224	NEG_ChIP_peak_984		Mitani_ChIP_peak_3780	Ccr7 (+10269)
chr11	100134706	100135146	NEG_ChIP_peak_985	BEG_ChIP_peak_1701	Mitani_ChIP_peak_3789	Krt15 (+1002)
chr11	100153905	100154289	NEG_ChIP_peak_986			Krt19 (-7977)
chr11	100396130	100397749	NEG_ChIP_peak_987		Mitani_ChIP_peak_3794	Jup (+809)
chr11	100405708	100406285	NEG_ChIP_peak_988		Mitani_ChIP_peak_3795	Jup (-8248)
chr11	100425972	100426380	NEG_ChIP_peak_989			Fkbp10 (+10479)
chr11	100555606	100556229	NEG_ChIP_peak_990		Mitani_ChIP_peak_3800	Ttc25 (+10311)
chr11	100574636	100575521	NEG_ChIP_peak_991	BEG_ChIP_peak_1702	Mitani_ChIP_peak_3803	Cnp (+175)
chr11	100735155	100736275	NEG_ChIP_peak_992	BEG_ChIP_peak_1703	Mitani_ChIP_peak_3810	Rab5c (+2500)
chr11	100893152	100894372	NEG_ChIP_peak_993	BEG_ChIP_peak_1704	Mitani_ChIP_peak_3814	Stat5a (+33278)
chr11	100931436	100932404	NEG_ChIP_peak_994	BEG_ChIP_peak_1705	Mitani_ChIP_peak_3817	Stat3 (+7620)
chr11	101058597	101059267	NEG_ChIP_peak_995			Naglu (-11080)
chr11	101118898	101119767	NEG_ChIP_peak_996		Mitani_ChIP_peak_3826	Fam134c (+560)
chr11	101230647	101232566	NEG_ChIP_peak_997			Ezh1 (-5157)
chr11	101261320	101261863	NEG_ChIP_peak_998			Wnk4 (+994)
chr11	101388965	101389307	NEG_ChIP_peak_999			G6pc (+21575)
chr11	101448177	101448921	NEG_ChIP_peak_1000	BEG_ChIP_peak_1706	Mitani_ChIP_peak_3829	Ifi35 (+142)
chr11	101581191	101581789	NEG_ChIP_peak_1001	BEG_ChIP_peak_1707	Mitani_ChIP_peak_3833	Tmem106a (-752)
chr11	101669325	101670585	NEG_ChIP_peak_1002			Arl4d (+4414)
chr11	101686876	101688691	NEG_ChIP_peak_1003			Arl4d (+22243)
chr11	102089277	102089806	NEG_ChIP_peak_1004		Mitani_ChIP_peak_3840	Mpp2 (-1027)
chr11	102296034	102297463	NEG_ChIP_peak_1005	BEG_ChIP_peak_1708	Mitani_ChIP_peak_3841	Atxn7l3 (-120)
chr11	102431724	102432636	NEG_ChIP_peak_1006	BEG_ChIP_peak_1709	Mitani_ChIP_peak_3845	Grn (+1865)
chr11	102603202	102603687	NEG_ChIP_peak_1007		Mitani_ChIP_peak_3849	Fzd2 (-986)
chr11	102749595	102750912	NEG_ChIP_peak_1008			Adam11 (-11185)
chr11	102791382	102792049	NEG_ChIP_peak_1009	BEG_ChIP_peak_1711	Mitani_ChIP_peak_3851	Gjc1 (+13185)
chr11	103053338	103054160	NEG_ChIP_peak_1010			Nmt1 (+25403)
chr11	103097070	103097813	NEG_ChIP_peak_1011			Plcd3 (+4216)
chr11	103217781	103218721	NEG_ChIP_peak_1012	BEG_ChIP_peak_1713	Mitani_ChIP_peak_3858	Spata32 (+181)
chr11	103383188	103383637	NEG_ChIP_peak_1013			Arhgap27 (-22513)
chr11	103862252	103863104	NEG_ChIP_peak_1014	BEG_ChIP_peak_1716	Mitani_ChIP_peak_3868	Wnt3 (+88528)
chr11	104230677	104231445	NEG_ChIP_peak_1015			Mapt (-523)
chr11	104624748	104626458	NEG_ChIP_peak_1016			Itgb3 (+17603)
chr11	104627560	104628517	NEG_ChIP_peak_1017			Itgb3 (+20039)
chr11	104703946	104704647	NEG_ChIP_peak_1018			Gm11639 (+18590)
chr11	105120438	105121276	NEG_ChIP_peak_1019			Mettl2 (-5568)
chr11	105364320	105364686	NEG_ChIP_peak_1020			Mrc2 (+71857)
chr11	106135046	106136137	NEG_ChIP_peak_1021	BEG_ChIP_peak_1717	Mitani_ChIP_peak_3886	Limd2 (+24550)
chr11	106178079	106178795	NEG_ChIP_peak_1022			Strada (+15099)
chr11	106515337	106516873	NEG_ChIP_peak_1023		Mitani_ChIP_peak_3893	Ern1 (-28309)
chr11	106665865	106666874	NEG_ChIP_peak_1024			Pecam1 (+48889)
chr11	106919127	106920894	NEG_ChIP_peak_1025		Mitani_ChIP_peak_3901	Smurf2 (+459)
chr11	106962330	106962854	NEG_ChIP_peak_1026	BEG_ChIP_peak_1718	Mitani_ChIP_peak_3902	Kpna2 (+36949)
chr11	107479527	107480415	NEG_ChIP_peak_1027		Mitani_ChIP_peak_3911	Psmd12 (+487)
chr11	107538988	107539367	NEG_ChIP_peak_1028	BEG_ChIP_peak_1719	Mitani_ChIP_peak_3913	Helz (-8782)
chr11	108007842	108008735	NEG_ChIP_peak_1029		Mitani_ChIP_peak_3918	Cacng5 (-93234)
chr11	108263510	108263819	NEG_ChIP_peak_1030	BEG_ChIP_peak_1720	Mitani_ChIP_peak_3924	Prkca (+80263)
chr11	108838201	108838786	NEG_ChIP_peak_1031			Axin2 (-81855)
chr11	109177591	109178181	NEG_ChIP_peak_1032			E030025P04Rik (-33517)
chr11	109331088	109332153	NEG_ChIP_peak_1033	BEG_ChIP_peak_1721	Mitani_ChIP_peak_3931	Gna13 (-31210)
chr11	109425252	109426182	NEG_ChIP_peak_1034		Mitani_ChIP_peak_3935	Amz2 (-229)
chr11	109477306	109477929	NEG_ChIP_peak_1035			Slc16a6 (-4020)
chr11	109683155	109683717	NEG_ChIP_peak_1036		Mitani_ChIP_peak_3940	Prkar1a (+34031)
chr11	110073664	110074216	NEG_ChIP_peak_1037	BEG_ChIP_peak_1722	Mitani_ChIP_peak_3947	Abca8a (+21997)
chr11	110167559	110168030	NEG_ChIP_peak_1038			Abca9 (+401)
chr11	110448089	110448991	NEG_ChIP_peak_1039			Map2k6 (+49418)
chr11	110633996	110634769	NEG_ChIP_peak_1040	BEG_ChIP_peak_1723	Mitani_ChIP_peak_3949	NONE
chr11	113292593	113293121	NEG_ChIP_peak_1041			NONE
chr11	113730790	113731254	NEG_ChIP_peak_1042			Cdc42ep4 (+20296)
chr11	113739918	113740704	NEG_ChIP_peak_1043	BEG_ChIP_peak_1726		Cdc42ep4 (+11007)
chr11	113752118	113752775	NEG_ChIP_peak_1044	BEG_ChIP_peak_1727	Mitani_ChIP_peak_3980	Cdc42ep4 (-1129)
chr11	113922436	113922971	NEG_ChIP_peak_1045		Mitani_ChIP_peak_3984	NONE
chr11	114015557	114016155	NEG_ChIP_peak_1046			Sdk2 (+50362)
chr11	114725006	114725953	NEG_ChIP_peak_1047		Mitani_ChIP_peak_4001	Dnaic2 (-1932)
chr11	114850668	114852129	NEG_ChIP_peak_1048		Mitani_ChIP_peak_4006	Gprc5c (-443)
chr11	115376503	115376944	NEG_ChIP_peak_1049			Cdr2l (-5192)
chr11	115444380	115444838	NEG_ChIP_peak_1050	BEG_ChIP_peak_1730	Mitani_ChIP_peak_4016	4933422H20Rik (+4064)
chr11	115463401	115463939	NEG_ChIP_peak_1051	BEG_ChIP_peak_1731	Mitani_ChIP_peak_4019	Slc16a5 (+1192)
chr11	115512825	115513245	NEG_ChIP_peak_1052			Hn1 (+1352)
chr11	115677460	115678037	NEG_ChIP_peak_1053		Mitani_ChIP_peak_4025	Grb2 (+30848)
chr11	115718169	115718507	NEG_ChIP_peak_1054		Mitani_ChIP_peak_4027	Grb2 (-9741)
chr11	116020896	116021737	NEG_ChIP_peak_1055	BEG_ChIP_peak_1733	Mitani_ChIP_peak_4034	H3f3b (+6645)
chr11	116049724	116050240	NEG_ChIP_peak_1056			Unk (+19660)
chr11	116490417	116491045	NEG_ChIP_peak_1057		Mitani_ChIP_peak_4049	Prpsap1 (-383)
chr11	116657989	116658619	NEG_ChIP_peak_1058	BEG_ChIP_peak_1734	Mitani_ChIP_peak_4050	Gm11744 (+1196)
chr11	117098547	117099865	NEG_ChIP_peak_1059			Sec14l1 (-15966)
chr11	117135313	117136316	NEG_ChIP_peak_1060			Sec14l1 (+20643)
chr11	117153902	117154764	NEG_ChIP_peak_1061		Mitani_ChIP_peak_4064	Sec14l1 (+39161)
chr11	117251736	117252314	NEG_ChIP_peak_1062			Sept9 (+52364)
chr11	117269848	117270500	NEG_ChIP_peak_1063			Sept9 (+70513)
chr11	117642325	117642753	NEG_ChIP_peak_1064			Tnrc6c (-12274)
chr11	117780903	117781422	NEG_ChIP_peak_1065	BEG_ChIP_peak_1736	Mitani_ChIP_peak_4074	Tmc6 (-524)
chr11	117932271	117933191	NEG_ChIP_peak_1066			Socs3 (+36455)
chr11	117947059	117947687	NEG_ChIP_peak_1067	BEG_ChIP_peak_1737		Socs3 (+21813)
chr11	118133627	118133885	NEG_ChIP_peak_1068			Dnahc17 (-4537)
chr11	118136171	118137267	NEG_ChIP_peak_1069		Mitani_ChIP_peak_4084	Dnahc17 (-7500)
chr11	118211759	118212288	NEG_ChIP_peak_1070		Mitani_ChIP_peak_4085	Cyth1 (+718)
chr11	118439177	118439860	NEG_ChIP_peak_1071			C1qtnf1 (+11020)
chr11	118982556	118983454	NEG_ChIP_peak_1072		Mitani_ChIP_peak_4100	Enpp7 (-5183)
chr11	118985665	118986245	NEG_ChIP_peak_1073			Enpp7 (-2233)
chr11	119086199	119087626	NEG_ChIP_peak_1074		Mitani_ChIP_peak_4101	Cbx4 (-692)
chr11	119330510	119330955	NEG_ChIP_peak_1075			Card14 (+22965)
chr11	119613026	119613670	NEG_ChIP_peak_1076			Rptor (+10199)
chr11	119637984	119638630	NEG_ChIP_peak_1077	BEG_ChIP_peak_1738	Mitani_ChIP_peak_4110	Rptor (+35158)
chr11	119673267	119673834	NEG_ChIP_peak_1078			Rptor (+70402)
chr11	119715697	119716437	NEG_ChIP_peak_1079			NONE
chr11	119818542	119818967	NEG_ChIP_peak_1080			Chmp6 (-95055)
chr11	119822751	119823309	NEG_ChIP_peak_1081			Chmp6 (-90780)
chr11	119943109	119943916	NEG_ChIP_peak_1082		Mitani_ChIP_peak_4112	Baiap2 (+750)
chr11	119986882	119987503	NEG_ChIP_peak_1083			Baiap2 (+44430)
chr11	120027210	120028948	NEG_ChIP_peak_1084	BEG_ChIP_peak_1739	Mitani_ChIP_peak_4115	Aatk (+18991)
chr11	120250441	120251117	NEG_ChIP_peak_1085		Mitani_ChIP_peak_4119	Bahcc1 (+17832)
chr11	120352987	120353721	NEG_ChIP_peak_1086			0610009L18Rik (+4676)
chr11	120572541	120573724	NEG_ChIP_peak_1087	BEG_ChIP_peak_1741	Mitani_ChIP_peak_4125	P4hb (+120)
chr11	120703986	120705296	NEG_ChIP_peak_1088			Stra13 (+9097)
chr11	120713457	120714274	NEG_ChIP_peak_1089	BEG_ChIP_peak_1742	Mitani_ChIP_peak_4128	Lrrc45 (-59)
chr11	121014496	121015336	NEG_ChIP_peak_1090	BEG_ChIP_peak_1743	Mitani_ChIP_peak_4131	Csnk1d (-23586)
chr11	121090872	121091523	NEG_ChIP_peak_1091	BEG_ChIP_peak_1745	Mitani_ChIP_peak_4134	Sectm1a (-9978)
chr11	121629045	121630066	NEG_ChIP_peak_1092		Mitani_ChIP_peak_4140	B3gntl1 (+43597)
chr11	121686736	121687020	NEG_ChIP_peak_1093			B3gntl1 (-13725)
chr12	3427618	3428221	NEG_ChIP_peak_1094			Asxl2 (+1063)
chr12	3845883	3846575	NEG_ChIP_peak_1095			Dnmt3a (+39199)
chr12	3873977	3874704	NEG_ChIP_peak_1096			Dnmt3a (+67311)
chr12	3884863	3885472	NEG_ChIP_peak_1097		Mitani_ChIP_peak_4157	Pomc (-69783)
chr12	3890904	3892221	NEG_ChIP_peak_1098	BEG_ChIP_peak_1746	Mitani_ChIP_peak_4161	Pomc (-63388)
chr12	4082395	4083164	NEG_ChIP_peak_1099	BEG_ChIP_peak_1747	Mitani_ChIP_peak_4162	Dnajc27 (+206)
chr12	4208528	4209166	NEG_ChIP_peak_1100		Mitani_ChIP_peak_4164	Ptrhd1 (-25180)
chr12	4276578	4276982	NEG_ChIP_peak_1101			Cenpo (-42486)
chr12	4917269	4918719	NEG_ChIP_peak_1102		Mitani_ChIP_peak_4171	Atad2b (+590)
chr12	5254173	5255465	NEG_ChIP_peak_1103			NONE
chr12	5261206	5261812	NEG_ChIP_peak_1104			NONE
chr12	5282480	5282888	NEG_ChIP_peak_1105			Klhl29 (+92998)
chr12	8154710	8155587	NEG_ChIP_peak_1106			1110057K04Rik (-52958)
chr12	8207686	8208184	NEG_ChIP_peak_1107		Mitani_ChIP_peak_4191	1110057K04Rik (-172)
chr12	8293490	8294313	NEG_ChIP_peak_1108	BEG_ChIP_peak_1750	Mitani_ChIP_peak_4194	Gdf7 (+8052)
chr12	8331634	8332418	NEG_ChIP_peak_1109			Hs1bp3 (+18593)
chr12	8344663	8345331	NEG_ChIP_peak_1110			Hs1bp3 (+31564)
chr12	8432425	8433428	NEG_ChIP_peak_1111			Rhob (+67058)
chr12	8475698	8476436	NEG_ChIP_peak_1112			Rhob (+23918)
chr12	8584881	8585452	NEG_ChIP_peak_1113			Slc7a15 (-45622)
chr12	8697682	8698253	NEG_ChIP_peak_1114			Pum2 (+23287)
chr12	9570105	9570995	NEG_ChIP_peak_1115	BEG_ChIP_peak_1752	Mitani_ChIP_peak_4213	Osr1 (-3892)
chr12	10329481	10329859	NEG_ChIP_peak_1116			Nt5c1b (-40374)
chr12	10482381	10482760	NEG_ChIP_peak_1117			Rdh14 (+91791)
chr12	11265526	11266502	NEG_ChIP_peak_1118		Mitani_ChIP_peak_4221	Smc6 (+128)
chr12	12278171	12278938	NEG_ChIP_peak_1119			Fam49a (+16416)
chr12	12862958	12863307	NEG_ChIP_peak_1120			Rpl36-ps3 (-48853)
chr12	13430356	13431181	NEG_ChIP_peak_1121			NONE
chr12	13575189	13576023	NEG_ChIP_peak_1122			NONE
chr12	15721468	15722253	NEG_ChIP_peak_1123			Trib2 (+94924)
chr12	16800952	16801645	NEG_ChIP_peak_1124		Mitani_ChIP_peak_4264	Greb1 (-615)
chr12	17000882	17001508	NEG_ChIP_peak_1125		Mitani_ChIP_peak_4266	Pqlc3 (-1077)
chr12	17084980	17085525	NEG_ChIP_peak_1126			2410004P03Rik (-73526)
chr12	17733175	17733760	NEG_ChIP_peak_1127			Hpcal1 (+42654)
chr12	17747664	17748182	NEG_ChIP_peak_1128			Hpcal1 (+57109)
chr12	17798871	17799529	NEG_ChIP_peak_1129			NONE
chr12	21154597	21155438	NEG_ChIP_peak_1130	BEG_ChIP_peak_1757	Mitani_ChIP_peak_4285	Asap2 (+43270)
chr12	23603390	23604104	NEG_ChIP_peak_1131			NONE
chr12	24653907	24654561	NEG_ChIP_peak_1132		Mitani_ChIP_peak_4294	Klf11 (+2863)
chr12	25057741	25058598	NEG_ChIP_peak_1133			Id2 (+37922)
chr12	26226320	26227131	NEG_ChIP_peak_1134	BEG_ChIP_peak_1760	Mitani_ChIP_peak_4320	NONE
chr12	26365679	26366235	NEG_ChIP_peak_1135			Rnf144a (+49299)
chr12	26468962	26469786	NEG_ChIP_peak_1136		Mitani_ChIP_peak_4326	Cmpk2 (+170)
chr12	26556413	26557676	NEG_ChIP_peak_1137			Cmpk2 (+87841)
chr12	31264980	31265772	NEG_ChIP_peak_1138			Lamb1 (+83)
chr12	32336652	32337180	NEG_ChIP_peak_1139			Ccdc71l (-41873)
chr12	32634636	32635592	NEG_ChIP_peak_1140	BEG_ChIP_peak_1767	Mitani_ChIP_peak_4375	NONE
chr12	32767895	32768614	NEG_ChIP_peak_1141			Nampt (-52080)
chr12	32820588	32821553	NEG_ChIP_peak_1142	BEG_ChIP_peak_1769	Mitani_ChIP_peak_4378	Nampt (+736)
chr12	32989490	32990221	NEG_ChIP_peak_1143			Sypl (+35965)
chr12	33302038	33303738	NEG_ChIP_peak_1144		Mitani_ChIP_peak_4385	Atxn7l1 (+373)
chr12	33625965	33626663	NEG_ChIP_peak_1145			NONE
chr12	34075308	34076198	NEG_ChIP_peak_1146			NONE
chr12	35417764	35418555	NEG_ChIP_peak_1147			NONE
chr12	39977910	39978564	NEG_ChIP_peak_1148			Arl4a (+59192)
chr12	40016899	40017383	NEG_ChIP_peak_1149			Arl4a (+20288)
chr12	40433802	40434595	NEG_ChIP_peak_1150	BEG_ChIP_peak_1776	Mitani_ChIP_peak_4431	Zfp277 (+11570)
chr12	40791945	40792745	NEG_ChIP_peak_1151		Mitani_ChIP_peak_4436	NONE
chr12	44857932	44858930	NEG_ChIP_peak_1152			NONE
chr12	48134339	48134931	NEG_ChIP_peak_1153	BEG_ChIP_peak_1779	Mitani_ChIP_peak_4472	NONE
chr12	49372088	49372537	NEG_ChIP_peak_1154		Mitani_ChIP_peak_4477	Foxg1 (-10570)
chr12	51377592	51378152	NEG_ChIP_peak_1155		Mitani_ChIP_peak_4485	Scfd1 (+292)
chr12	51687291	51687835	NEG_ChIP_peak_1156			Ap4s1 (-3403)
chr12	51844878	51845735	NEG_ChIP_peak_1157		Mitani_ChIP_peak_4489	Hectd1 (-15771)
chr12	52503363	52505361	NEG_ChIP_peak_1158		Mitani_ChIP_peak_4494	Arhgap5 (-11715)
chr12	52615687	52616049	NEG_ChIP_peak_1159	BEG_ChIP_peak_1782	Mitani_ChIP_peak_4495	Akap6 (-83515)
chr12	54534656	54535277	NEG_ChIP_peak_1160			NONE
chr12	54605850	54606528	NEG_ChIP_peak_1161	BEG_ChIP_peak_1784	Mitani_ChIP_peak_4511	Sptssa (+50383)
chr12	54612727	54613641	NEG_ChIP_peak_1162			Sptssa (+43388)
chr12	54710081	54711155	NEG_ChIP_peak_1163			Eapp (-14737)
chr12	55821156	55821664	NEG_ChIP_peak_1164			Ralgapa1 (-243)
chr12	58639220	58639721	NEG_ChIP_peak_1165		Mitani_ChIP_peak_4534	NONE
chr12	58744288	58745308	NEG_ChIP_peak_1166			NONE
chr12	67355702	67356147	NEG_ChIP_peak_1167	BEG_ChIP_peak_1795	Mitani_ChIP_peak_4560	NONE
chr12	68669294	68670398	NEG_ChIP_peak_1168			NONE
chr12	68833680	68834283	NEG_ChIP_peak_1169			NONE
chr12	69158826	69159751	NEG_ChIP_peak_1170			Rps29 (-103)
chr12	69356786	69357729	NEG_ChIP_peak_1171		Mitani_ChIP_peak_4568	Nemf (-82)
chr12	69442298	69442851	NEG_ChIP_peak_1172			Gm9887 (-70117)
chr12	69458181	69458907	NEG_ChIP_peak_1173			Gm9887 (-86086)
chr12	69513185	69513587	NEG_ChIP_peak_1174	BEG_ChIP_peak_1796	Mitani_ChIP_peak_4574	Mettl21d (+69642)
chr12	69537337	69538467	NEG_ChIP_peak_1175			Mettl21d (+45126)
chr12	69986184	69987389	NEG_ChIP_peak_1176		Mitani_ChIP_peak_4582	Sav1 (+215)
chr12	70057840	70058511	NEG_ChIP_peak_1177			Nin (+44657)
chr12	70059039	70059853	NEG_ChIP_peak_1178			Nin (+43387)
chr12	70060156	70060654	NEG_ChIP_peak_1179			Nin (+42428)
chr12	70068870	70069428	NEG_ChIP_peak_1180			Nin (+33684)
chr12	70102890	70103402	NEG_ChIP_peak_1181		Mitani_ChIP_peak_4584	Nin (-313)
chr12	70228417	70229051	NEG_ChIP_peak_1182		Mitani_ChIP_peak_4588	Pygl (-1051)
chr12	70524618	70525012	NEG_ChIP_peak_1183			Tmx1 (+71720)
chr12	70589707	70591062	NEG_ChIP_peak_1184			NONE
chr12	70974673	70975391	NEG_ChIP_peak_1185	BEG_ChIP_peak_1797	Mitani_ChIP_peak_4594	Psma3 (+411)
chr12	70991751	70992174	NEG_ChIP_peak_1186		Mitani_ChIP_peak_4595	Psma3 (+17342)
chr12	71645715	71646441	NEG_ChIP_peak_1187			NONE
chr12	71882702	71883847	NEG_ChIP_peak_1188			Daam1 (+52197)
chr12	73020514	73021455	NEG_ChIP_peak_1189	BEG_ChIP_peak_1798	Mitani_ChIP_peak_4623	Six1 (+26194)
chr12	73147137	73147583	NEG_ChIP_peak_1190			Mnat1 (+23643)
chr12	73280933	73281621	NEG_ChIP_peak_1191	BEG_ChIP_peak_1799	Mitani_ChIP_peak_4627	Trmt5 (+5434)
chr12	73342342	73342786	NEG_ChIP_peak_1192		Mitani_ChIP_peak_4629	D830013O20Rik (+28881)
chr12	73472997	73473569	NEG_ChIP_peak_1193			Tmem30b (+73112)
chr12	73726057	73726720	NEG_ChIP_peak_1194			NONE
chr12	73831646	73832392	NEG_ChIP_peak_1195			Hif1a (-75885)
chr12	74011926	74012196	NEG_ChIP_peak_1196			Syt16 (+14300)
chr12	74309833	74310469	NEG_ChIP_peak_1197	BEG_ChIP_peak_1801	Mitani_ChIP_peak_4641	Gm11042 (+6243)
chr12	74803986	74804309	NEG_ChIP_peak_1198			NONE
chr12	75320163	75321084	NEG_ChIP_peak_1199			Rhoj (+12302)
chr12	75352532	75353109	NEG_ChIP_peak_1200			Rhoj (+44499)
chr12	75527911	75528507	NEG_ChIP_peak_1201		Mitani_ChIP_peak_4647	Ppp2r5e (+67991)
chr12	75721702	75722151	NEG_ChIP_peak_1202			Sgpp1 (+13802)
chr12	75817665	75818410	NEG_ChIP_peak_1203		Mitani_ChIP_peak_4650	Syne2 (-280)
chr12	75820165	75820610	NEG_ChIP_peak_1204		Mitani_ChIP_peak_4651	Syne2 (+2070)
chr12	75876898	75877321	NEG_ChIP_peak_1205			Syne2 (+58792)
chr12	75982967	75984156	NEG_ChIP_peak_1206		Mitani_ChIP_peak_4653	NONE
chr12	76371011	76371507	NEG_ChIP_peak_1207		Mitani_ChIP_peak_4660	Zbtb1 (+993)
chr12	76393747	76394501	NEG_ChIP_peak_1208			Hspa2 (-10052)
chr12	76597758	76598231	NEG_ChIP_peak_1209		Mitani_ChIP_peak_4665	Plekhg3 (+64435)
chr12	76612292	76612974	NEG_ChIP_peak_1210			Plekhg3 (+79073)
chr12	76827674	76828062	NEG_ChIP_peak_1211			Rab15 (-5315)
chr12	76957212	76958199	NEG_ChIP_peak_1212	BEG_ChIP_peak_1804	Mitani_ChIP_peak_4675	Max (+4542)
chr12	77020061	77021159	NEG_ChIP_peak_1213		Mitani_ChIP_peak_4677	Max (-58362)
chr12	77079478	77080073	NEG_ChIP_peak_1214			NONE
chr12	78749006	78749678	NEG_ChIP_peak_1215			Mpp5 (+395)
chr12	79168004	79168490	NEG_ChIP_peak_1216	BEG_ChIP_peak_1808	Mitani_ChIP_peak_4695	Vti1b (+4420)
chr12	79351846	79352776	NEG_ChIP_peak_1217			Rad51b (+54960)
chr12	79819681	79820234	NEG_ChIP_peak_1218			NONE
chr12	79935340	79935745	NEG_ChIP_peak_1219			NONE
chr12	80115422	80116449	NEG_ChIP_peak_1220	BEG_ChIP_peak_1809	Mitani_ChIP_peak_4714	Zfp36l1 (-2923)
chr12	80884848	80885586	NEG_ChIP_peak_1221		Mitani_ChIP_peak_4730	Srsf5 (-60368)
chr12	81776161	81776736	NEG_ChIP_peak_1222		Mitani_ChIP_peak_4737	Map3k9 (+4721)
chr12	81862368	81862988	NEG_ChIP_peak_1223			Pcnx (+2648)
chr12	81933315	81933802	NEG_ChIP_peak_1224			Pcnx (+73529)
chr12	82169021	82170415	NEG_ChIP_peak_1225		Mitani_ChIP_peak_4743	NONE
chr12	82170889	82171533	NEG_ChIP_peak_1226		Mitani_ChIP_peak_4744	NONE
chr12	82247555	82248237	NEG_ChIP_peak_1227			Sipa1l1 (-63453)
chr12	82252710	82253237	NEG_ChIP_peak_1228			Sipa1l1 (-58375)
chr12	82743839	82744384	NEG_ChIP_peak_1229		Mitani_ChIP_peak_4751	Rgs6 (+92283)
chr12	82855093	82855881	NEG_ChIP_peak_1230			NONE
chr12	83427335	83427907	NEG_ChIP_peak_1231			Dpf3 (+60087)
chr12	83430923	83431498	NEG_ChIP_peak_1232			Dpf3 (+56497)
chr12	83525817	83526320	NEG_ChIP_peak_1233			Dcaf4 (+5603)
chr12	83581933	83582613	NEG_ChIP_peak_1234		Mitani_ChIP_peak_4760	Zfyve1 (+14874)
chr12	83720793	83721657	NEG_ChIP_peak_1235		Mitani_ChIP_peak_4765	Psen1 (+32662)
chr12	83987606	83988414	NEG_ChIP_peak_1236		Mitani_ChIP_peak_4767	Acot2 (+149)
chr12	84175555	84176337	NEG_ChIP_peak_1237	BEG_ChIP_peak_1811	Mitani_ChIP_peak_4770	Elmsan1 (+18069)
chr12	84450070	84450955	NEG_ChIP_peak_1238			Aldh6a1 (+437)
chr12	84614389	84615387	NEG_ChIP_peak_1239	BEG_ChIP_peak_1812	Mitani_ChIP_peak_4781	Abcd4 (+2578)
chr12	84751907	84752534	NEG_ChIP_peak_1240			Npc2 (+20891)
chr12	84783962	84785088	NEG_ChIP_peak_1241	BEG_ChIP_peak_1813	Mitani_ChIP_peak_4784	Isca2 (+11255)
chr12	85129371	85130021	NEG_ChIP_peak_1242			Dlst (+18863)
chr12	85174739	85175697	NEG_ChIP_peak_1243			Pgf (+2078)
chr12	85304902	85306407	NEG_ChIP_peak_1244	BEG_ChIP_peak_1815	Mitani_ChIP_peak_4796	Zc2hc1c (+17064)
chr12	85434231	85434872	NEG_ChIP_peak_1245			Fos (-39338)
chr12	85454896	85455600	NEG_ChIP_peak_1246		Mitani_ChIP_peak_4799	Fos (-18642)
chr12	85486019	85486444	NEG_ChIP_peak_1247		Mitani_ChIP_peak_4801	Fos (+12342)
chr12	85745807	85746951	NEG_ChIP_peak_1248		Mitani_ChIP_peak_4804	Mfsd7c (-160)
chr12	86078061	86079209	NEG_ChIP_peak_1249		Mitani_ChIP_peak_4811	Tgfb3 (+406)
chr12	86653015	86653739	NEG_ChIP_peak_1250	BEG_ChIP_peak_1818		Vash1 (-25323)
chr12	86768926	86769446	NEG_ChIP_peak_1251			Gm6772 (+34803)
chr12	86799007	86799446	NEG_ChIP_peak_1252		Mitani_ChIP_peak_4821	Gm6772 (+64844)
chr12	86836412	86837219	NEG_ChIP_peak_1253	BEG_ChIP_peak_1819	Mitani_ChIP_peak_4826	Irf2bpl (+47998)
chr12	86899488	86900038	NEG_ChIP_peak_1254		Mitani_ChIP_peak_4829	Irf2bpl (-14949)
chr12	86950302	86950998	NEG_ChIP_peak_1255			2310044G17Rik (+3307)
chr12	86989262	86989671	NEG_ChIP_peak_1256			Zdhhc22 (-791)
chr12	87413293	87413729	NEG_ChIP_peak_1257		Mitani_ChIP_peak_4842	Sptlc2 (-25156)
chr12	88256172	88256701	NEG_ChIP_peak_1258		Mitani_ChIP_peak_4849	Gm8332 (-6337)
chr12	90576099	90576772	NEG_ChIP_peak_1259		Mitani_ChIP_peak_4866	NONE
chr12	91151307	91151916	NEG_ChIP_peak_1260		Mitani_ChIP_peak_4867	NONE
chr12	91158136	91159146	NEG_ChIP_peak_1261		Mitani_ChIP_peak_4868	NONE
chr12	91641585	91642201	NEG_ChIP_peak_1262		Mitani_ChIP_peak_4870	Gtf2a1 (-51884)
chr12	91766410	91767379	NEG_ChIP_peak_1263	BEG_ChIP_peak_1822	Mitani_ChIP_peak_4877	Ston2 (+19541)
chr12	94190901	94191405	NEG_ChIP_peak_1264			NONE
chr12	94509785	94510289	NEG_ChIP_peak_1265			NONE
chr12	95695135	95695852	NEG_ChIP_peak_1266		Mitani_ChIP_peak_4887	Flrt2 (+3268)
chr12	95738834	95739318	NEG_ChIP_peak_1267			Flrt2 (+46850)
chr12	97061543	97061767	NEG_ChIP_peak_1268			NONE
chr12	97404160	97404722	NEG_ChIP_peak_1269	BEG_ChIP_peak_1823		NONE
chr12	98244220	98245531	NEG_ChIP_peak_1270		Mitani_ChIP_peak_4897	Galc (+14583)
chr12	98249843	98250514	NEG_ChIP_peak_1271			Galc (+9280)
chr12	99406979	99407955	NEG_ChIP_peak_1272	BEG_ChIP_peak_1825	Mitani_ChIP_peak_4914	Foxn3 (-14395)
chr12	99510183	99510752	NEG_ChIP_peak_1273			NONE
chr12	99904343	99905096	NEG_ChIP_peak_1274			Tdp1 (+20183)
chr12	100116236	100116862	NEG_ChIP_peak_1275		Mitani_ChIP_peak_4926	Psmc1 (+6363)
chr12	100177093	100177767	NEG_ChIP_peak_1276			Nrde2 (-17777)
chr12	100427151	100427879	NEG_ChIP_peak_1277			Ttc7b (+93307)
chr12	100439148	100440237	NEG_ChIP_peak_1278			Ttc7b (+81129)
chr12	100731772	100732260	NEG_ChIP_peak_1279		Mitani_ChIP_peak_4931	Rps6ka5 (-6988)
chr12	100928288	100928743	NEG_ChIP_peak_1280		Mitani_ChIP_peak_4934	Gpr68 (-20318)
chr12	100997658	100998610	NEG_ChIP_peak_1281			Ccdc88c (+30849)
chr12	101794195	101794762	NEG_ChIP_peak_1282			Fbln5 (+24576)
chr12	102305172	102306159	NEG_ChIP_peak_1283			Rin3 (+22618)
chr12	102326004	102326735	NEG_ChIP_peak_1284		Mitani_ChIP_peak_4944	Rin3 (+43322)
chr12	102600135	102600770	NEG_ChIP_peak_1285			Chga (+45484)
chr12	102655423	102656174	NEG_ChIP_peak_1286	BEG_ChIP_peak_1827	Mitani_ChIP_peak_4952	Itpk1 (+49130)
chr12	102658997	102660663	NEG_ChIP_peak_1287			Itpk1 (+45099)
chr12	102758228	102758698	NEG_ChIP_peak_1288		Mitani_ChIP_peak_4954	Ubr7 (+488)
chr12	102877298	102877973	NEG_ChIP_peak_1289		Mitani_ChIP_peak_4955	Btbd7 (+770)
chr12	104351820	104352323	NEG_ChIP_peak_1290			Serpina3k (+13586)
chr12	104677807	104678575	NEG_ChIP_peak_1291			Dicer1 (+73761)
chr12	104810628	104811781	NEG_ChIP_peak_1292	BEG_ChIP_peak_1829	Mitani_ChIP_peak_4975	Clmn (+53871)
chr12	104864443	104864850	NEG_ChIP_peak_1293		Mitani_ChIP_peak_4977	Clmn (+429)
chr12	105010267	105011149	NEG_ChIP_peak_1294	BEG_ChIP_peak_1830	Mitani_ChIP_peak_4980	Syne3 (-12031)
chr12	106046428	106047058	NEG_ChIP_peak_1295			Vrk1 (+36480)
chr12	108249337	108249880	NEG_ChIP_peak_1296	BEG_ChIP_peak_1833	Mitani_ChIP_peak_5012	Ccdc85c (+25808)
chr12	108309417	108310845	NEG_ChIP_peak_1297			Hhipl1 (+3861)
chr12	108312341	108313195	NEG_ChIP_peak_1298			Hhipl1 (+6498)
chr12	108429361	108429777	NEG_ChIP_peak_1299			Eml1 (+6753)
chr12	108855949	108858058	NEG_ChIP_peak_1300			Slc25a47 (+5875)
chr12	108878288	108879109	NEG_ChIP_peak_1301			Wars (+14498)
chr12	108915575	108916165	NEG_ChIP_peak_1302			Wdr25 (+21553)
chr12	108959603	108960439	NEG_ChIP_peak_1303		Mitani_ChIP_peak_5022	Wdr25 (+65704)
chr12	110079723	110080284	NEG_ChIP_peak_1304			NONE
chr12	110115190	110116250	NEG_ChIP_peak_1305			NONE
chr12	110178006	110178921	NEG_ChIP_peak_1306			NONE
chr12	110206237	110207082	NEG_ChIP_peak_1307	BEG_ChIP_peak_1836	Mitani_ChIP_peak_5032	Dio3 (-72408)
chr12	110272135	110273014	NEG_ChIP_peak_1308			Dio3 (-6493)
chr12	110298545	110299809	NEG_ChIP_peak_1309	BEG_ChIP_peak_1837	Mitani_ChIP_peak_5033	Dio3 (+20109)
chr12	110380898	110381974	NEG_ChIP_peak_1310		Mitani_ChIP_peak_5034	NONE
chr12	110436391	110437038	NEG_ChIP_peak_1311			Ppp2r5c (-49024)
chr12	110447268	110447696	NEG_ChIP_peak_1312			Ppp2r5c (-38257)
chr12	110498230	110499156	NEG_ChIP_peak_1313	BEG_ChIP_peak_1838	Mitani_ChIP_peak_5037	Ppp2r5c (+12954)
chr12	110775853	110776503	NEG_ChIP_peak_1314	BEG_ChIP_peak_1839	Mitani_ChIP_peak_5046	Wdr20a (+38229)
chr12	111040980	111041507	NEG_ChIP_peak_1315			Rcor1 (+1446)
chr12	111340595	111341291	NEG_ChIP_peak_1316			Cdc42bpb (+36775)
chr12	111349960	111350560	NEG_ChIP_peak_1317			Cdc42bpb (+27458)
chr12	111353243	111354208	NEG_ChIP_peak_1318	BEG_ChIP_peak_1840	Mitani_ChIP_peak_5055	Cdc42bpb (+23992)
chr12	111417265	111417849	NEG_ChIP_peak_1319	BEG_ChIP_peak_1841	Mitani_ChIP_peak_5056	Exoc3l4 (+127)
chr12	111430795	111431382	NEG_ChIP_peak_1320			Tnfaip2 (-11380)
chr12	111437425	111437912	NEG_ChIP_peak_1321	BEG_ChIP_peak_1842		Tnfaip2 (-4800)
chr12	111514969	111515478	NEG_ChIP_peak_1322			Eif5 (-22877)
chr12	111599131	111599894	NEG_ChIP_peak_1323	BEG_ChIP_peak_1843	Mitani_ChIP_peak_5057	Mark3 (+25003)
chr12	111790711	111791605	NEG_ChIP_peak_1324			Xrcc3 (+22683)
chr12	112095827	112096657	NEG_ChIP_peak_1325			Aspg (-10441)
chr12	112129857	112131141	NEG_ChIP_peak_1326		Mitani_ChIP_peak_5062	Kif26a (-15736)
chr12	112576286	112577140	NEG_ChIP_peak_1327			Inf2 (-12071)
chr12	112578703	112579593	NEG_ChIP_peak_1328			Inf2 (-9636)
chr12	112588410	112588972	NEG_ChIP_peak_1329			Inf2 (-93)
chr12	112664007	112664546	NEG_ChIP_peak_1330	BEG_ChIP_peak_1844	Mitani_ChIP_peak_5064	Akt1 (+9999)
chr12	113154997	113155738	NEG_ChIP_peak_1331	BEG_ChIP_peak_1845	Mitani_ChIP_peak_5076	4930427A07Rik (-1053)
chr12	116049226	116049729	NEG_ChIP_peak_1332		Mitani_ChIP_peak_5084	Zfp386 (+1702)
chr12	116233833	116234580	NEG_ChIP_peak_1333			Wdr60 (+28818)
chr12	116317350	116318070	NEG_ChIP_peak_1334			Esyt2 (+36488)
chr12	116619630	116620556	NEG_ChIP_peak_1335	BEG_ChIP_peak_1847	Mitani_ChIP_peak_5094	NONE
chr12	117844790	117845466	NEG_ChIP_peak_1336	BEG_ChIP_peak_1848	Mitani_ChIP_peak_5112	Cdca7l (+1613)
chr12	118702169	118702805	NEG_ChIP_peak_1337			NONE
chr12	118836478	118837392	NEG_ChIP_peak_1338		Mitani_ChIP_peak_5121	Sp8 (-9394)
chr12	118853005	118853643	NEG_ChIP_peak_1339	BEG_ChIP_peak_1851		Sp8 (+6995)
chr13	3373074	3373487	NEG_ChIP_peak_1340			Gm16505 (+12252)
chr13	3610519	3611422	NEG_ChIP_peak_1341	BEG_ChIP_peak_1854	Mitani_ChIP_peak_5132	BC016423 (+137)
chr13	3636774	3637528	NEG_ChIP_peak_1342	BEG_ChIP_peak_1855	Mitani_ChIP_peak_5134	Asb13 (+3119)
chr13	3917853	3918736	NEG_ChIP_peak_1343		Mitani_ChIP_peak_5137	Net1 (-75)
chr13	5713922	5714546	NEG_ChIP_peak_1344		Mitani_ChIP_peak_5146	NONE
chr13	5860906	5861926	NEG_ChIP_peak_1345		Mitani_ChIP_peak_5148	Klf6 (-73)
chr13	6548343	6549003	NEG_ChIP_peak_1346		Mitani_ChIP_peak_5150	Pitrm1 (+516)
chr13	9380727	9381138	NEG_ChIP_peak_1347	BEG_ChIP_peak_1859		NONE
chr13	9449787	9450794	NEG_ChIP_peak_1348			NONE
chr13	10220283	10220998	NEG_ChIP_peak_1349		Mitani_ChIP_peak_5170	NONE
chr13	11733197	11734029	NEG_ChIP_peak_1350		Mitani_ChIP_peak_5174	NONE
chr13	12311913	12312707	NEG_ChIP_peak_1351			Actn2 (+28450)
chr13	12690266	12691140	NEG_ChIP_peak_1352		Mitani_ChIP_peak_5183	Gm2399 (-11659)
chr13	13425380	13426148	NEG_ChIP_peak_1353		Mitani_ChIP_peak_5185	Nid1 (-11838)
chr13	13535034	13535700	NEG_ChIP_peak_1354			Lyst (-55042)
chr13	14021819	14022331	NEG_ChIP_peak_1355			Tbce (+17563)
chr13	14063122	14064128	NEG_ChIP_peak_1356	BEG_ChIP_peak_1863	Mitani_ChIP_peak_5192	Arid4b (-167)
chr13	14202008	14202438	NEG_ChIP_peak_1357	BEG_ChIP_peak_1865	Mitani_ChIP_peak_5195	NONE
chr13	15463070	15465262	NEG_ChIP_peak_1358		Mitani_ChIP_peak_5200	Gli3 (+186)
chr13	15762389	15763275	NEG_ChIP_peak_1359			NONE
chr13	16016596	16016883	NEG_ChIP_peak_1360			Inhba (+4889)
chr13	16175243	16176662	NEG_ChIP_peak_1361			NONE
chr13	17581564	17582178	NEG_ChIP_peak_1362		Mitani_ChIP_peak_5210	NONE
chr13	17854413	17855233	NEG_ChIP_peak_1363		Mitani_ChIP_peak_5213	Cdk13 (-49726)
chr13	18005628	18005987	NEG_ChIP_peak_1364			Yae1d1 (-12457)
chr13	19579673	19580151	NEG_ChIP_peak_1365			Epdr1 (+39918)
chr13	20047992	20048632	NEG_ChIP_peak_1366		Mitani_ChIP_peak_5225	Elmo1 (-42307)
chr13	20151706	20152234	NEG_ChIP_peak_1367			Elmo1 (+61351)
chr13	20161253	20161785	NEG_ChIP_peak_1368			Elmo1 (+70900)
chr13	21233803	21234674	NEG_ChIP_peak_1369	BEG_ChIP_peak_1868	Mitani_ChIP_peak_5239	Trim27 (+54026)
chr13	21710828	21711571	NEG_ChIP_peak_1370	BEG_ChIP_peak_1871	Mitani_ChIP_peak_5246	Hist1h2bl (+4943)
chr13	21765670	21766224	NEG_ChIP_peak_1371	BEG_ChIP_peak_1872		Hist1h2bn (+11824)
chr13	21809404	21809997	NEG_ChIP_peak_1372			Hist1h2bq (+498)
chr13	21833872	21834415	NEG_ChIP_peak_1373			Hist1h2br (+401)
chr13	21882359	21883222	NEG_ChIP_peak_1374		Mitani_ChIP_peak_5254	Hist1h2br (+49048)
chr13	21940810	21941432	NEG_ChIP_peak_1375	BEG_ChIP_peak_1874	Mitani_ChIP_peak_5257	Zfp184 (-3991)
chr13	22015256	22015947	NEG_ChIP_peak_1376	BEG_ChIP_peak_1875		Prss16 (-5861)
chr13	22028626	22029446	NEG_ChIP_peak_1377	BEG_ChIP_peak_1876	Mitani_ChIP_peak_5260	Hist1h2ah (+6607)
chr13	23298511	23299175	NEG_ChIP_peak_1378		Mitani_ChIP_peak_5264	Vmn1r223 (+49605)
chr13	23307384	23308063	NEG_ChIP_peak_1379		Mitani_ChIP_peak_5265	Vmn1r223 (+58486)
chr13	23450596	23451215	NEG_ChIP_peak_1380			Btn1a1 (+14969)
chr13	23521801	23522494	NEG_ChIP_peak_1381			Hist1h4h (-8896)
chr13	23584409	23586178	NEG_ChIP_peak_1382	BEG_ChIP_peak_1877	Mitani_ChIP_peak_5275	Hist1h4d (+3696)
chr13	23710014	23710879	NEG_ChIP_peak_1383	BEG_ChIP_peak_1878	Mitani_ChIP_peak_5277	Hfe (+407)
chr13	24161306	24161792	NEG_ChIP_peak_1384	BEG_ChIP_peak_1879		NONE
chr13	24684885	24685292	NEG_ChIP_peak_1385			Fam65b (+46441)
chr13	24831266	24831721	NEG_ChIP_peak_1386		Mitani_ChIP_peak_5301	Acot13 (+23)
chr13	25009170	25010108	NEG_ChIP_peak_1387			Mrs2 (+10740)
chr13	25400246	25400791	NEG_ChIP_peak_1388			NONE
chr13	26150212	26151547	NEG_ChIP_peak_1389			NONE
chr13	27706488	27706966	NEG_ChIP_peak_1390			Prl7d1 (+10010)
chr13	29497056	29497838	NEG_ChIP_peak_1391			NONE
chr13	30758971	30759505	NEG_ChIP_peak_1392			Irf4 (+10012)
chr13	30795433	30796405	NEG_ChIP_peak_1393		Mitani_ChIP_peak_5342	Irf4 (+46693)
chr13	30808852	30809142	NEG_ChIP_peak_1394			Irf4 (+59771)
chr13	30834400	30835214	NEG_ChIP_peak_1395	BEG_ChIP_peak_1884	Mitani_ChIP_peak_5344	Irf4 (+85581)
chr13	30932778	30933458	NEG_ChIP_peak_1396	BEG_ChIP_peak_1885	Mitani_ChIP_peak_5347	Hus1b (+14641)
chr13	30973818	30974747	NEG_ChIP_peak_1397	BEG_ChIP_peak_1886	Mitani_ChIP_peak_5349	Gm5447 (+79)
chr13	31557266	31557956	NEG_ChIP_peak_1398	BEG_ChIP_peak_1888	Mitani_ChIP_peak_5352	Foxq1 (-559)
chr13	32993175	32994619	NEG_ChIP_peak_1399			Serpinb9 (-9353)
chr13	33003853	33004994	NEG_ChIP_peak_1400	BEG_ChIP_peak_1890	Mitani_ChIP_peak_5362	Serpinb9 (+1174)
chr13	33051378	33052035	NEG_ChIP_peak_1401			Serpinb9b (+24291)
chr13	33573255	33574468	NEG_ChIP_peak_1402			Serpinb6d (-87543)
chr13	33762502	33763043	NEG_ChIP_peak_1403		Mitani_ChIP_peak_5366	Serpinb6e (+80635)
chr13	34162642	34163546	NEG_ChIP_peak_1404	BEG_ChIP_peak_1892	Mitani_ChIP_peak_5371	Psmg4 (+130)
chr13	34652688	34653174	NEG_ChIP_peak_1405			Pxdc1 (-260)
chr13	35737115	35737761	NEG_ChIP_peak_1406	BEG_ChIP_peak_1894	Mitani_ChIP_peak_5384	Cdyl (+77576)
chr13	36425976	36426798	NEG_ChIP_peak_1407			NONE
chr13	37440551	37441317	NEG_ChIP_peak_1408			Ly86 (+95589)
chr13	37512916	37513512	NEG_ChIP_peak_1409		Mitani_ChIP_peak_5402	NONE
chr13	37514201	37514928	NEG_ChIP_peak_1410		Mitani_ChIP_peak_5403	NONE
chr13	37826462	37827154	NEG_ChIP_peak_1411			Rreb1 (+493)
chr13	37853657	37854125	NEG_ChIP_peak_1412		Mitani_ChIP_peak_5413	Rreb1 (+27576)
chr13	38123461	38124165	NEG_ChIP_peak_1413			Dsp (-27535)
chr13	40931843	40932988	NEG_ChIP_peak_1414			Gcnt2 (+45658)
chr13	41356606	41357216	NEG_ChIP_peak_1415			NONE
chr13	41409360	41409780	NEG_ChIP_peak_1416			Nedd9 (+77750)
chr13	41689331	41690083	NEG_ChIP_peak_1417			Gm5082 (+34010)
chr13	41889812	41890393	NEG_ChIP_peak_1418			Adtrp (-42615)
chr13	42051428	42052965	NEG_ChIP_peak_1419		Mitani_ChIP_peak_5453	Hivep1 (+176)
chr13	42821648	42822279	NEG_ChIP_peak_1420			NONE
chr13	42945312	42945937	NEG_ChIP_peak_1421			NONE
chr13	42961660	42962293	NEG_ChIP_peak_1422			NONE
chr13	42970834	42971631	NEG_ChIP_peak_1423			NONE
chr13	43478337	43479046	NEG_ChIP_peak_1424		Mitani_ChIP_peak_5475	Ranbp9 (+2281)
chr13	43549062	43549721	NEG_ChIP_peak_1425		Mitani_ChIP_peak_5478	Mcur1 (+10799)
chr13	43560872	43561770	NEG_ChIP_peak_1426	BEG_ChIP_peak_1901	Mitani_ChIP_peak_5480	Mcur1 (-1130)
chr13	43615082	43615531	NEG_ChIP_peak_1427			Rnf182 (-403)
chr13	43637699	43638038	NEG_ChIP_peak_1428			Rnf182 (+22159)
chr13	43647465	43649291	NEG_ChIP_peak_1429		Mitani_ChIP_peak_5484	Rnf182 (+32668)
chr13	43965038	43965691	NEG_ChIP_peak_1430	BEG_ChIP_peak_1902		NONE
chr13	44295677	44296162	NEG_ChIP_peak_1431			NONE
chr13	44316703	44318249	NEG_ChIP_peak_1432			NONE
chr13	44320740	44321859	NEG_ChIP_peak_1433		Mitani_ChIP_peak_5504	NONE
chr13	44328874	44329652	NEG_ChIP_peak_1434			NONE
chr13	44356665	44357351	NEG_ChIP_peak_1435			NONE
chr13	44399253	44400332	NEG_ChIP_peak_1436		Mitani_ChIP_peak_5505	NONE
chr13	44411957	44412783	NEG_ChIP_peak_1437		Mitani_ChIP_peak_5507	NONE
chr13	44555505	44555994	NEG_ChIP_peak_1438			NONE
chr13	44657905	44658819	NEG_ChIP_peak_1439			Jarid2 (-72909)
chr13	44659378	44660605	NEG_ChIP_peak_1440			Jarid2 (-71279)
chr13	45414695	45415373	NEG_ChIP_peak_1441			Mylip (+25292)
chr13	45477342	45477832	NEG_ChIP_peak_1442		Mitani_ChIP_peak_5530	Gmpr (-29857)
chr13	46363249	46363745	NEG_ChIP_peak_1443			Rbm24 (-54803)
chr13	47104882	47105288	NEG_ChIP_peak_1444			Dek (+1105)
chr13	48168604	48169127	NEG_ChIP_peak_1445		Mitani_ChIP_peak_5563	Id4 (-92561)
chr13	48262782	48263270	NEG_ChIP_peak_1446		Mitani_ChIP_peak_5565	Id4 (+1599)
chr13	48935270	48935870	NEG_ChIP_peak_1447			Fam120a (+32447)
chr13	48977632	48978434	NEG_ChIP_peak_1448	BEG_ChIP_peak_1907	Mitani_ChIP_peak_5576	Fam120a (-10016)
chr13	49205436	49206004	NEG_ChIP_peak_1449			1110007C09Rik (+10306)
chr13	49220434	49221365	NEG_ChIP_peak_1450	BEG_ChIP_peak_1908	Mitani_ChIP_peak_5585	1110007C09Rik (-4874)
chr13	49316479	49317068	NEG_ChIP_peak_1451		Mitani_ChIP_peak_5589	Fgd3 (-7534)
chr13	51155575	51156142	NEG_ChIP_peak_1452	BEG_ChIP_peak_1912	Mitani_ChIP_peak_5598	Nxnl2 (-15166)
chr13	51391370	51392069	NEG_ChIP_peak_1453	BEG_ChIP_peak_1913	Mitani_ChIP_peak_5603	S1pr3 (-16898)
chr13	51636995	51637427	NEG_ChIP_peak_1454	BEG_ChIP_peak_1914		Cks2 (-8021)
chr13	51842540	51843202	NEG_ChIP_peak_1455	BEG_ChIP_peak_1915	Mitani_ChIP_peak_5608	Gadd45g (-3807)
chr13	51845731	51846150	NEG_ChIP_peak_1456		Mitani_ChIP_peak_5609	Gadd45g (-737)
chr13	51847941	51849437	NEG_ChIP_peak_1457		Mitani_ChIP_peak_5611	Gadd45g (+2011)
chr13	51853026	51853849	NEG_ChIP_peak_1458			Gadd45g (+6760)
chr13	51883757	51884482	NEG_ChIP_peak_1459			Gadd45g (+37442)
chr13	52190165	52190392	NEG_ChIP_peak_1460			NONE
chr13	52306614	52307608	NEG_ChIP_peak_1461			NONE
chr13	52481530	52482120	NEG_ChIP_peak_1462			Diras2 (+49011)
chr13	52565391	52566120	NEG_ChIP_peak_1463	BEG_ChIP_peak_1917	Mitani_ChIP_peak_5617	Syk (-17417)
chr13	52654863	52655713	NEG_ChIP_peak_1464			Syk (+72115)
chr13	52676812	52677760	NEG_ChIP_peak_1465			Syk (+94113)
chr13	52824685	52825667	NEG_ChIP_peak_1466	BEG_ChIP_peak_1918	Mitani_ChIP_peak_5620	NONE
chr13	52828859	52829587	NEG_ChIP_peak_1467			NONE
chr13	53059388	53059912	NEG_ChIP_peak_1468			Nfil3 (-78577)
chr13	53361338	53361877	NEG_ChIP_peak_1469			Sptlc1 (+15757)
chr13	53562990	53563665	NEG_ChIP_peak_1470			Gm5449 (+37625)
chr13	53646625	53647206	NEG_ChIP_peak_1471			NONE
chr13	53845795	53846169	NEG_ChIP_peak_1472			NONE
chr13	54073027	54073807	NEG_ChIP_peak_1473	BEG_ChIP_peak_1920	Mitani_ChIP_peak_5642	Sfxn1 (+1572)
chr13	55067954	55068440	NEG_ChIP_peak_1474	BEG_ChIP_peak_1921	Mitani_ChIP_peak_5665	Uimc1 (+32098)
chr13	55185814	55186407	NEG_ChIP_peak_1475	BEG_ChIP_peak_1922		Nsd1 (-23671)
chr13	55189555	55190661	NEG_ChIP_peak_1476		Mitani_ChIP_peak_5667	Nsd1 (-19674)
chr13	55258902	55259329	NEG_ChIP_peak_1477			Nsd1 (+49334)
chr13	55465223	55465902	NEG_ChIP_peak_1478			Prr7 (+1296)
chr13	55483136	55483968	NEG_ChIP_peak_1479			Dbn1 (+4559)
chr13	55510722	55511230	NEG_ChIP_peak_1480			Pdlim7 (+2470)
chr13	55512275	55513581	NEG_ChIP_peak_1481		Mitani_ChIP_peak_5674	Pdlim7 (+518)
chr13	55683243	55684222	NEG_ChIP_peak_1482			B230219D22Rik (-9391)
chr13	56063054	56064062	NEG_ChIP_peak_1483			H2afy (+72073)
chr13	56183422	56183754	NEG_ChIP_peak_1484			Tifab (-4703)
chr13	56290862	56291366	NEG_ChIP_peak_1485			Cxcl14 (+5437)
chr13	56419078	56419670	NEG_ChIP_peak_1486			Slc25a48 (-18981)
chr13	56586128	56586553	NEG_ChIP_peak_1487			Tgfbi (-23262)
chr13	56665479	56665921	NEG_ChIP_peak_1488			Smad5 (-37310)
chr13	56774186	56774813	NEG_ChIP_peak_1489	BEG_ChIP_peak_1924	Mitani_ChIP_peak_5696	Smad5 (+71490)
chr13	57143907	57144346	NEG_ChIP_peak_1490		Mitani_ChIP_peak_5706	NONE
chr13	57453805	57454396	NEG_ChIP_peak_1491			NONE
chr13	58688188	58688831	NEG_ChIP_peak_1492			Slc28a3 (-77633)
chr13	58719162	58720093	NEG_ChIP_peak_1493			Ntrk2 (-88272)
chr13	58806347	58806973	NEG_ChIP_peak_1494		Mitani_ChIP_peak_5740	Ntrk2 (-1240)
chr13	59892288	59893376	NEG_ChIP_peak_1495			Zcchc6 (-69685)
chr13	60099736	60100358	NEG_ChIP_peak_1496			Gas1 (+77318)
chr13	60177259	60177769	NEG_ChIP_peak_1497		Mitani_ChIP_peak_5749	Gas1 (-149)
chr13	60431597	60432518	NEG_ChIP_peak_1498			NONE
chr13	60510848	60511244	NEG_ChIP_peak_1499			Dapk1 (-90901)
chr13	63070324	63071404	NEG_ChIP_peak_1500			2010111I01Rik (+55930)
chr13	63255908	63256442	NEG_ChIP_peak_1501			NONE
chr13	63256774	63257247	NEG_ChIP_peak_1502			NONE
chr13	63285456	63286294	NEG_ChIP_peak_1503			NONE
chr13	63322795	63323383	NEG_ChIP_peak_1504		Mitani_ChIP_peak_5766	NONE
chr13	64300098	64300672	NEG_ChIP_peak_1505			Aaed1 (+12325)
chr13	66641050	66641709	NEG_ChIP_peak_1506	BEG_ChIP_peak_1929	Mitani_ChIP_peak_5788	Zfp640 (+31950)
chr13	67003101	67003558	NEG_ChIP_peak_1507			Zfp712 (+57840)
chr13	67544117	67544638	NEG_ChIP_peak_1508	BEG_ChIP_peak_1930	Mitani_ChIP_peak_5795	Zfp748 (+8760)
chr13	68745627	68746398	NEG_ChIP_peak_1509		Mitani_ChIP_peak_5802	NONE
chr13	69541366	69542216	NEG_ChIP_peak_1510			Papd7 (-7952)
chr13	70103117	70103866	NEG_ChIP_peak_1511			NONE
chr13	70654602	70655782	NEG_ChIP_peak_1512			BC018507 (-17558)
chr13	70689204	70689810	NEG_ChIP_peak_1513			BC018507 (-51873)
chr13	70981761	70982273	NEG_ChIP_peak_1514			8030423J24Rik (+99069)
chr13	73431756	73432279	NEG_ChIP_peak_1515			Lpcat1 (-35179)
chr13	73763635	73765335	NEG_ChIP_peak_1516	BEG_ChIP_peak_1934	Mitani_ChIP_peak_5847	Slc12a7 (+788)
chr13	74317123	74317867	NEG_ChIP_peak_1517	BEG_ChIP_peak_1936	Mitani_ChIP_peak_5851	Pdcd6 (-169)
chr13	74639178	74640502	NEG_ChIP_peak_1518	BEG_ChIP_peak_1939	Mitani_ChIP_peak_5855	Erap1 (-32)
chr13	76018884	76019426	NEG_ChIP_peak_1519			Rfesd (-593)
chr13	77203781	77204473	NEG_ChIP_peak_1520			2210408I21Rik (+68587)
chr13	78200425	78200981	NEG_ChIP_peak_1521		Mitani_ChIP_peak_5871	Nr2f1 (-946)
chr13	80948875	80949976	NEG_ChIP_peak_1522			Arrdc3 (+66016)
chr13	81783350	81783944	NEG_ChIP_peak_1523		Mitani_ChIP_peak_5880	Cetn3 (+355)
chr13	83524185	83524970	NEG_ChIP_peak_1524		Mitani_ChIP_peak_5891	Mef2c (+20544)
chr13	83793425	83793751	NEG_ChIP_peak_1525	BEG_ChIP_peak_1945	Mitani_ChIP_peak_5899	NONE
chr13	89739393	89740631	NEG_ChIP_peak_1526			Vcan (+2497)
chr13	90513749	90514375	NEG_ChIP_peak_1527			Gm21726 (-69338)
chr13	90521644	90522233	NEG_ChIP_peak_1528			Gm21726 (-61461)
chr13	90977061	90977684	NEG_ChIP_peak_1529			Rps23 (+54242)
chr13	91202415	91202964	NEG_ChIP_peak_1530			Atg10 (+21297)
chr13	91223816	91224718	NEG_ChIP_peak_1531		Mitani_ChIP_peak_5932	Atg10 (-280)
chr13	91427260	91427851	NEG_ChIP_peak_1532		Mitani_ChIP_peak_5934	Ssbp2 (-33494)
chr13	92483385	92484083	NEG_ChIP_peak_1533		Mitani_ChIP_peak_5944	Fam151b (+297)
chr13	92888812	92889502	NEG_ChIP_peak_1534			Mtx3 (+44370)
chr13	93143981	93144654	NEG_ChIP_peak_1535		Mitani_ChIP_peak_5953	Cmya5 (+406)
chr13	94049995	94050628	NEG_ChIP_peak_1536	BEG_ChIP_peak_1952		Lhfpl2 (-7484)
chr13	94096996	94098551	NEG_ChIP_peak_1537			Lhfpl2 (+39978)
chr13	94161200	94161735	NEG_ChIP_peak_1538		Mitani_ChIP_peak_5961	NONE
chr13	94398571	94399447	NEG_ChIP_peak_1539			Ap3b1 (+40049)
chr13	94440892	94441471	NEG_ChIP_peak_1540			Ap3b1 (+82222)
chr13	94848182	94848764	NEG_ChIP_peak_1541			Otp (-27154)
chr13	95533735	95534868	NEG_ChIP_peak_1542	BEG_ChIP_peak_1953	Mitani_ChIP_peak_5981	F2rl1 (-9062)
chr13	95611164	95612117	NEG_ChIP_peak_1543			F2r (+6818)
chr13	95647035	95647594	NEG_ChIP_peak_1544			F2r (-28856)
chr13	95836725	95837432	NEG_ChIP_peak_1545	BEG_ChIP_peak_1954	Mitani_ChIP_peak_5985	Iqgap2 (+54843)
chr13	95891506	95892350	NEG_ChIP_peak_1546		Mitani_ChIP_peak_5986	Iqgap2 (-6)
chr13	96510745	96511605	NEG_ChIP_peak_1547			Polk (+31310)
chr13	96680088	96680783	NEG_ChIP_peak_1548			Hmgcr (-9500)
chr13	96924704	96925187	NEG_ChIP_peak_1549		Mitani_ChIP_peak_5993	Gcnt4 (+257)
chr13	97434700	97435578	NEG_ChIP_peak_1550			NONE
chr13	97479016	97479732	NEG_ChIP_peak_1551			NONE
chr13	97539923	97540507	NEG_ChIP_peak_1552			NONE
chr13	97837401	97837973	NEG_ChIP_peak_1553		Mitani_ChIP_peak_6005	Gm10260 (-77099)
chr13	97990786	97991302	NEG_ChIP_peak_1554			NONE
chr13	98015997	98016654	NEG_ChIP_peak_1555			NONE
chr13	98311517	98311924	NEG_ChIP_peak_1556		Mitani_ChIP_peak_6009	Btf3 (+5246)
chr13	98880054	98880980	NEG_ChIP_peak_1557	BEG_ChIP_peak_1957	Mitani_ChIP_peak_6013	Tnpo1 (+45867)
chr13	98954862	98955917	NEG_ChIP_peak_1558		Mitani_ChIP_peak_6018	Tnpo1 (-29006)
chr13	99046807	99047595	NEG_ChIP_peak_1559		Mitani_ChIP_peak_6020	1700024P04Rik (-62636)
chr13	99123716	99125148	NEG_ChIP_peak_1560	BEG_ChIP_peak_1958	Mitani_ChIP_peak_6022	Zfp366 (-60391)
chr13	99344305	99344846	NEG_ChIP_peak_1561	BEG_ChIP_peak_1959	Mitani_ChIP_peak_6024	Ptcd2 (+102)
chr13	100391018	100391521	NEG_ChIP_peak_1562	BEG_ChIP_peak_1960	Mitani_ChIP_peak_6031	Naip1 (+55136)
chr13	100581816	100582589	NEG_ChIP_peak_1563	BEG_ChIP_peak_1961	Mitani_ChIP_peak_6035	Ocln (-29705)
chr13	101552587	101553448	NEG_ChIP_peak_1564		Mitani_ChIP_peak_6042	NONE
chr13	102589619	102590243	NEG_ChIP_peak_1565			NONE
chr13	103109717	103110590	NEG_ChIP_peak_1566	BEG_ChIP_peak_1965	Mitani_ChIP_peak_6068	NONE
chr13	104285364	104286547	NEG_ChIP_peak_1567	BEG_ChIP_peak_1967	Mitani_ChIP_peak_6076	Adamts6 (-1917)
chr13	104984153	104984706	NEG_ChIP_peak_1568			Rgs7bp (+70500)
chr13	106691549	106692217	NEG_ChIP_peak_1569		Mitani_ChIP_peak_6084	NONE
chr13	107549968	107550436	NEG_ChIP_peak_1570		Mitani_ChIP_peak_6092	NONE
chr13	108315747	108316461	NEG_ChIP_peak_1571	BEG_ChIP_peak_1973	Mitani_ChIP_peak_6102	Depdc1b (-228)
chr13	109065084	109065434	NEG_ChIP_peak_1572	BEG_ChIP_peak_1974	Mitani_ChIP_peak_6105	NONE
chr13	109917563	109917936	NEG_ChIP_peak_1573		Mitani_ChIP_peak_6114	Pde4d (-36359)
chr13	110471236	110471982	NEG_ChIP_peak_1574	BEG_ChIP_peak_1976	Mitani_ChIP_peak_6116	Plk2 (+76565)
chr13	111601175	111601622	NEG_ChIP_peak_1575			Gm10198 (+8614)
chr13	112327302	112328346	NEG_ChIP_peak_1576			Ankrd55 (+39373)
chr13	112410161	112411078	NEG_ChIP_peak_1577			Il6st (-64388)
chr13	112447069	112447718	NEG_ChIP_peak_1578			Il6st (-27614)
chr13	112680999	112681702	NEG_ChIP_peak_1579		Mitani_ChIP_peak_6138	Slc38a9 (+20585)
chr13	112729355	112729999	NEG_ChIP_peak_1580			Slc38a9 (+68911)
chr13	112757055	112757913	NEG_ChIP_peak_1581			Ppap2a (-43410)
chr13	112760152	112760936	NEG_ChIP_peak_1582			Ppap2a (-40350)
chr13	112801889	112802525	NEG_ChIP_peak_1583		Mitani_ChIP_peak_6139	Ppap2a (+1313)
chr13	112987244	112987838	NEG_ChIP_peak_1584		Mitani_ChIP_peak_6144	Ccno (-261)
chr13	113013019	113014017	NEG_ChIP_peak_1585	BEG_ChIP_peak_1977	Mitani_ChIP_peak_6146	Mcidas (+19650)
chr13	113202559	113203104	NEG_ChIP_peak_1586			Esm1 (-6827)
chr13	113523217	113523990	NEG_ChIP_peak_1587			Snx18 (+94960)
chr13	113554681	113555732	NEG_ChIP_peak_1588			Snx18 (+63357)
chr13	113591549	113592232	NEG_ChIP_peak_1589			Snx18 (+26673)
chr13	113832993	113833588	NEG_ChIP_peak_1590			Arl15 (+38786)
chr13	113990300	113991026	NEG_ChIP_peak_1591		Mitani_ChIP_peak_6158	NONE
chr13	114087985	114088594	NEG_ChIP_peak_1592			NONE
chr13	114267818	114268768	NEG_ChIP_peak_1593			NONE
chr13	114378307	114378729	NEG_ChIP_peak_1594			Ndufs4 (+9576)
chr13	114379010	114379668	NEG_ChIP_peak_1595			Ndufs4 (+8755)
chr13	114456415	114457631	NEG_ChIP_peak_1596			Fst (+1707)
chr13	114458647	114459890	NEG_ChIP_peak_1597		Mitani_ChIP_peak_6163	Fst (-539)
chr13	114680953	114681483	NEG_ChIP_peak_1598		Mitani_ChIP_peak_6165	NONE
chr13	115005417	115005882	NEG_ChIP_peak_1599			Itga2 (-73609)
chr13	115077644	115078294	NEG_ChIP_peak_1600		Mitani_ChIP_peak_6168	Pelo (+12219)
chr13	117025391	117025853	NEG_ChIP_peak_1601		Mitani_ChIP_peak_6181	Parp8 (-106)
chr13	119663317	119664219	NEG_ChIP_peak_1602			Hmgcs1 (-26694)
chr14	7934255	7934705	NEG_ChIP_peak_1603			Dnase1l3 (+60093)
chr14	7993957	7994403	NEG_ChIP_peak_1604		Mitani_ChIP_peak_6205	Dnase1l3 (+393)
chr14	8095530	8095962	NEG_ChIP_peak_1605	BEG_ChIP_peak_1985		Pxk (-2467)
chr14	8111552	8112166	NEG_ChIP_peak_1606			Pxk (+13646)
chr14	8164402	8164888	NEG_ChIP_peak_1607			Pdhb (+8347)
chr14	8356843	8357777	NEG_ChIP_peak_1608	BEG_ChIP_peak_1986		Oit1 (+21453)
chr14	11435034	11435755	NEG_ChIP_peak_1609			ENSMUSG00000097148 (-78669)
chr14	11571888	11572357	NEG_ChIP_peak_1610		Mitani_ChIP_peak_6242	Ptprg (+18591)
chr14	11811133	11811879	NEG_ChIP_peak_1611			NONE
chr14	11825755	11827159	NEG_ChIP_peak_1612		Mitani_ChIP_peak_6245	NONE
chr14	11905400	11905848	NEG_ChIP_peak_1613			NONE
chr14	12166715	12167585	NEG_ChIP_peak_1614			NONE
chr14	14012507	14013420	NEG_ChIP_peak_1615		Mitani_ChIP_peak_6264	Atxn7 (+473)
chr14	14612465	14613087	NEG_ChIP_peak_1616			Slc4a7 (-90249)
chr14	15501264	15501688	NEG_ChIP_peak_1617	BEG_ChIP_peak_1992	Mitani_ChIP_peak_6277	Lrrc3b (-62489)
chr14	15909146	15909774	NEG_ChIP_peak_1618	BEG_ChIP_peak_1993	Mitani_ChIP_peak_6279	NONE
chr14	16248682	16249668	NEG_ChIP_peak_1619		Mitani_ChIP_peak_6283	Ngly1 (-105)
chr14	16576091	16576604	NEG_ChIP_peak_1620			Rarb (-876)
chr14	18238887	18239530	NEG_ChIP_peak_1621		Mitani_ChIP_peak_6297	Nr1d2 (-82)
chr14	18270976	18271483	NEG_ChIP_peak_1622	BEG_ChIP_peak_1995	Mitani_ChIP_peak_6298	Nkiras1 (+94)
chr14	18404280	18404650	NEG_ChIP_peak_1623		Mitani_ChIP_peak_6301	Ube2e1 (-72606)
chr14	18425554	18426539	NEG_ChIP_peak_1624		Mitani_ChIP_peak_6303	Ube2e1 (-94188)
chr14	18553469	18554617	NEG_ChIP_peak_1625			NONE
chr14	18860454	18860677	NEG_ChIP_peak_1626			Ube2e2 (+33210)
chr14	18962793	18963315	NEG_ChIP_peak_1627			Ube2e2 (-69278)
chr14	20033720	20034209	NEG_ChIP_peak_1628			Saysd1 (+49207)
chr14	20213810	20214921	NEG_ChIP_peak_1629	BEG_ChIP_peak_1997	Mitani_ChIP_peak_6317	Kcnk5 (-32584)
chr14	20803578	20804149	NEG_ChIP_peak_1630		Mitani_ChIP_peak_6324	Camk2g (-9776)
chr14	20930692	20931246	NEG_ChIP_peak_1631			Vcl (+1536)
chr14	21031830	21032541	NEG_ChIP_peak_1632		Mitani_ChIP_peak_6326	Ap3m1 (+20264)
chr14	21086536	21087379	NEG_ChIP_peak_1633		Mitani_ChIP_peak_6328	Adk (+34384)
chr14	21098775	21099809	NEG_ChIP_peak_1634			Adk (+46718)
chr14	21606296	21607019	NEG_ChIP_peak_1635		Mitani_ChIP_peak_6331	NONE
chr14	21757219	21757940	NEG_ChIP_peak_1636			Samd8 (+7049)
chr14	21853805	21854233	NEG_ChIP_peak_1637	BEG_ChIP_peak_1998		Comtd1 (-5042)
chr14	21981498	21981941	NEG_ChIP_peak_1638			Zfp503 (+7881)
chr14	21983243	21983837	NEG_ChIP_peak_1639		Mitani_ChIP_peak_6335	Zfp503 (+6061)
chr14	23521011	23521408	NEG_ChIP_peak_1640			NONE
chr14	24205147	24207262	NEG_ChIP_peak_1641		Mitani_ChIP_peak_6355	Dlg5 (+39715)
chr14	24500277	24500771	NEG_ChIP_peak_1642		Mitani_ChIP_peak_6360	Rps24 (+9843)
chr14	24823070	24823629	NEG_ChIP_peak_1643			NONE
chr14	24998946	24999273	NEG_ChIP_peak_1644			NONE
chr14	25112709	25113566	NEG_ChIP_peak_1645			NONE
chr14	25310183	25310937	NEG_ChIP_peak_1646			NONE
chr14	25345899	25346416	NEG_ChIP_peak_1647			NONE
chr14	25527138	25527792	NEG_ChIP_peak_1648			Zmiz1 (+68241)
chr14	25588950	25589714	NEG_ChIP_peak_1649			NONE
chr14	25606069	25607888	NEG_ChIP_peak_1650		Mitani_ChIP_peak_6378	Ppif (-87191)
chr14	25768746	25769313	NEG_ChIP_peak_1651			Zcchc24 (-174)
chr14	25847225	25848003	NEG_ChIP_peak_1652			Anxa11 (+5431)
chr14	26486807	26488380	NEG_ChIP_peak_1653	BEG_ChIP_peak_2002	Mitani_ChIP_peak_6386	Gm2178 (-26960)
chr14	26522821	26523597	NEG_ChIP_peak_1654			Gm2178 (+8655)
chr14	26638722	26639186	NEG_ChIP_peak_1655	BEG_ChIP_peak_2003	Mitani_ChIP_peak_6389	4930570N19Rik (-771)
chr14	27050578	27050920	NEG_ChIP_peak_1656			Il17rd (+11748)
chr14	27168311	27168898	NEG_ChIP_peak_1657			Arhgef3 (-69434)
chr14	27296393	27296902	NEG_ChIP_peak_1658			Arhgef3 (+58609)
chr14	27375936	27376579	NEG_ChIP_peak_1659		Mitani_ChIP_peak_6399	D14Abb1e (-52589)
chr14	27562576	27563171	NEG_ChIP_peak_1660	BEG_ChIP_peak_2004	Mitani_ChIP_peak_6401	Ccdc66 (-54414)
chr14	28028739	28029637	NEG_ChIP_peak_1661			NONE
chr14	28030709	28031580	NEG_ChIP_peak_1662		Mitani_ChIP_peak_6406	NONE
chr14	28634770	28635792	NEG_ChIP_peak_1663			NONE
chr14	28653363	28654111	NEG_ChIP_peak_1664			NONE
chr14	28949829	28950664	NEG_ChIP_peak_1665	BEG_ChIP_peak_2006	Mitani_ChIP_peak_6412	Lrtm1 (-67961)
chr14	29191203	29191763	NEG_ChIP_peak_1666			NONE
chr14	30131132	30131617	NEG_ChIP_peak_1667			NONE
chr14	30621006	30621618	NEG_ChIP_peak_1668			Prkcd (+4896)
chr14	31194976	31195283	NEG_ChIP_peak_1669			Nisch (+11671)
chr14	31197778	31198432	NEG_ChIP_peak_1670			Nisch (+8696)
chr14	31232368	31232997	NEG_ChIP_peak_1671			Sema3g (+14823)
chr14	31400807	31401973	NEG_ChIP_peak_1672		Mitani_ChIP_peak_6433	Sh3bp5 (+34675)
chr14	31431753	31432693	NEG_ChIP_peak_1673	BEG_ChIP_peak_2008	Mitani_ChIP_peak_6434	Sh3bp5 (+3842)
chr14	31494489	31495507	NEG_ChIP_peak_1674			Mettl6 (+32)
chr14	31504965	31505693	NEG_ChIP_peak_1675		Mitani_ChIP_peak_6436	Eaf1 (+10250)
chr14	31749153	31749667	NEG_ChIP_peak_1676			Ankrd28 (+81005)
chr14	31829217	31831171	NEG_ChIP_peak_1677		Mitani_ChIP_peak_6440	Ankrd28 (+221)
chr14	32049422	32050223	NEG_ChIP_peak_1678			Galnt15 (+20834)
chr14	32073668	32074133	NEG_ChIP_peak_1679			Oxnad1 (-11512)
chr14	32186853	32187300	NEG_ChIP_peak_1680			Timm23 (+14821)
chr14	32357832	32358856	NEG_ChIP_peak_1681	BEG_ChIP_peak_2009	Mitani_ChIP_peak_6446	1700024G13Rik (+30029)
chr14	32657388	32658175	NEG_ChIP_peak_1682	BEG_ChIP_peak_2010	Mitani_ChIP_peak_6453	3425401B19Rik (+27490)
chr14	33115694	33116113	NEG_ChIP_peak_1683			Wdfy4 (+69162)
chr14	34080263	34081012	NEG_ChIP_peak_1684	BEG_ChIP_peak_2011	Mitani_ChIP_peak_6473	Anxa8 (-5343)
chr14	34508211	34509203	NEG_ChIP_peak_1685			Bmpr1a (-6020)
chr14	34611214	34611516	NEG_ChIP_peak_1686		Mitani_ChIP_peak_6482	Opn4 (-11223)
chr14	36863995	36864443	NEG_ChIP_peak_1687	BEG_ChIP_peak_2014	Mitani_ChIP_peak_6500	NONE
chr14	41055377	41056630	NEG_ChIP_peak_1688			Dydc2 (+13070)
chr14	43810041	43810716	NEG_ChIP_peak_1689			Ear1 (+9260)
chr14	43927162	43927618	NEG_ChIP_peak_1690		Mitani_ChIP_peak_6525	Gm8113 (+2000)
chr14	44981160	44982103	NEG_ChIP_peak_1691	BEG_ChIP_peak_2021	Mitani_ChIP_peak_6528	Ptger2 (-6563)
chr14	45528940	45530587	NEG_ChIP_peak_1692			Fermt2 (+354)
chr14	45796931	45797563	NEG_ChIP_peak_1693			NONE
chr14	46670019	46671474	NEG_ChIP_peak_1694			Cdkn3 (-89794)
chr14	46894608	46895418	NEG_ChIP_peak_1695		Mitani_ChIP_peak_6546	Samd4 (+12159)
chr14	46989349	46989965	NEG_ChIP_peak_1696			NONE
chr14	46999045	46999729	NEG_ChIP_peak_1697			NONE
chr14	47038204	47038773	NEG_ChIP_peak_1698			NONE
chr14	47104546	47104920	NEG_ChIP_peak_1699		Mitani_ChIP_peak_6547	Gch1 (+84680)
chr14	47325225	47325705	NEG_ChIP_peak_1700	BEG_ChIP_peak_2024		Mapk1ip1l (+16900)
chr14	47747115	47747878	NEG_ChIP_peak_1701		Mitani_ChIP_peak_6558	Ktn1 (+83741)
chr14	47751005	47752042	NEG_ChIP_peak_1702	BEG_ChIP_peak_2025	Mitani_ChIP_peak_6559	Ktn1 (+87768)
chr14	47809648	47810384	NEG_ChIP_peak_1703			NONE
chr14	48136588	48137295	NEG_ChIP_peak_1704	BEG_ChIP_peak_2026	Mitani_ChIP_peak_6562	Peli2 (+16073)
chr14	48316477	48317179	NEG_ChIP_peak_1705			NONE
chr14	50470441	50471110	NEG_ChIP_peak_1706	BEG_ChIP_peak_2028		Olfr741 (-14684)
chr14	51088653	51089522	NEG_ChIP_peak_1707			Ang (-6912)
chr14	51186682	51187442	NEG_ChIP_peak_1708			Ang2 (+8861)
chr14	51481302	51482350	NEG_ChIP_peak_1709		Mitani_ChIP_peak_6605	Vmn2r89 (+29864)
chr14	51884030	51884823	NEG_ChIP_peak_1710		Mitani_ChIP_peak_6606	Mettl17 (-415)
chr14	51989798	51990758	NEG_ChIP_peak_1711			Arhgef40 (+5440)
chr14	54227550	54228051	NEG_ChIP_peak_1712			Dad1 (+26113)
chr14	54260700	54261283	NEG_ChIP_peak_1713	BEG_ChIP_peak_2031	Mitani_ChIP_peak_6629	Abhd4 (+1760)
chr14	54409902	54410415	NEG_ChIP_peak_1714			Slc7a7 (-687)
chr14	54431274	54431641	NEG_ChIP_peak_1715			Mmp14 (-146)
chr14	54464546	54465133	NEG_ChIP_peak_1716		Mitani_ChIP_peak_6637	Lrp10 (+676)
chr14	54577671	54578540	NEG_ChIP_peak_1717			Ajuba (-445)
chr14	54705639	54707112	NEG_ChIP_peak_1718	BEG_ChIP_peak_2032	Mitani_ChIP_peak_6640	Cebpe (+5798)
chr14	54897293	54897767	NEG_ChIP_peak_1719			Pabpn1 (+3382)
chr14	54926511	54927180	NEG_ChIP_peak_1720		Mitani_ChIP_peak_6641	Efs (-58)
chr14	54927499	54927932	NEG_ChIP_peak_1721		Mitani_ChIP_peak_6642	Efs (-928)
chr14	55569879	55570300	NEG_ChIP_peak_1722		Mitani_ChIP_peak_6652	Fitm1 (-5527)
chr14	55578231	55578825	NEG_ChIP_peak_1723	BEG_ChIP_peak_2033	Mitani_ChIP_peak_6653	Psme1 (+168)
chr14	55590472	55591321	NEG_ChIP_peak_1724	BEG_ChIP_peak_2034	Mitani_ChIP_peak_6654	Psme2 (+190)
chr14	55767134	55767608	NEG_ChIP_peak_1725	BEG_ChIP_peak_2035	Mitani_ChIP_peak_6658	Ltb4r1 (+1409)
chr14	55828699	55829109	NEG_ChIP_peak_1726			Nfatc4 (+4109)
chr14	56574902	56575956	NEG_ChIP_peak_1727	BEG_ChIP_peak_2038	Mitani_ChIP_peak_6666	Parp4 (-190)
chr14	56811274	56811716	NEG_ChIP_peak_1728			Zmym5 (+221)
chr14	56958814	56959315	NEG_ChIP_peak_1729	BEG_ChIP_peak_2039	Mitani_ChIP_peak_6669	B020004C17Rik (-56069)
chr14	57300102	57300554	NEG_ChIP_peak_1730			Cryl1 (+98155)
chr14	57979210	57979856	NEG_ChIP_peak_1731		Mitani_ChIP_peak_6677	Micu2 (+19729)
chr14	58285782	58286713	NEG_ChIP_peak_1732			NONE
chr14	59005696	59006321	NEG_ChIP_peak_1733			NONE
chr14	60686737	60688064	NEG_ChIP_peak_1734	BEG_ChIP_peak_2042	Mitani_ChIP_peak_6704	Spata13 (+52672)
chr14	60753340	60754044	NEG_ChIP_peak_1735			C1qtnf9 (-14442)
chr14	60993048	60993788	NEG_ChIP_peak_1736		Mitani_ChIP_peak_6709	Tnfrsf19 (+53437)
chr14	61757301	61757933	NEG_ChIP_peak_1737		Mitani_ChIP_peak_6720	NONE
chr14	62023008	62023714	NEG_ChIP_peak_1738			NONE
chr14	62346978	62347700	NEG_ChIP_peak_1739		Mitani_ChIP_peak_6728	Rnaseh2b (+15271)
chr14	62573529	62573903	NEG_ChIP_peak_1740		Mitani_ChIP_peak_6732	Fam124a (+17979)
chr14	62837151	62838223	NEG_ChIP_peak_1741	BEG_ChIP_peak_2045	Mitani_ChIP_peak_6736	Wdfy2 (-3)
chr14	62857695	62858841	NEG_ChIP_peak_1742			Wdfy2 (+20578)
chr14	62879484	62880408	NEG_ChIP_peak_1743			Wdfy2 (+42256)
chr14	62951461	62952596	NEG_ChIP_peak_1744			Defb48 (+32481)
chr14	63018731	63019090	NEG_ChIP_peak_1745			Defb43 (+7140)
chr14	63347901	63348209	NEG_ChIP_peak_1746			Blk (+69132)
chr14	63810183	63810744	NEG_ChIP_peak_1747	BEG_ChIP_peak_2047	Mitani_ChIP_peak_6751	Pinx1 (-49848)
chr14	64206810	64207534	NEG_ChIP_peak_1748			NONE
chr14	64309740	64310512	NEG_ChIP_peak_1749	BEG_ChIP_peak_2048	Mitani_ChIP_peak_6765	NONE
chr14	64434012	64434504	NEG_ChIP_peak_1750	BEG_ChIP_peak_2049	Mitani_ChIP_peak_6766	Msra (+21645)
chr14	64652334	64652925	NEG_ChIP_peak_1751		Mitani_ChIP_peak_6774	Kif13b (+99)
chr14	64663651	64664229	NEG_ChIP_peak_1752			Kif13b (+11409)
chr14	64824143	64824676	NEG_ChIP_peak_1753			NONE
chr14	64862676	64863405	NEG_ChIP_peak_1754	BEG_ChIP_peak_2050	Mitani_ChIP_peak_6777	Hmbox1 (+86806)
chr14	65805730	65806592	NEG_ChIP_peak_1755	BEG_ChIP_peak_2051	Mitani_ChIP_peak_6791	Pbk (+324)
chr14	65869908	65870485	NEG_ChIP_peak_1756			Ccdc25 (+32895)
chr14	66027678	66028502	NEG_ChIP_peak_1757	BEG_ChIP_peak_2053	Mitani_ChIP_peak_6797	Gulo (-18880)
chr14	66090586	66091474	NEG_ChIP_peak_1758		Mitani_ChIP_peak_6798	Adam2 (-13297)
chr14	66095229	66095806	NEG_ChIP_peak_1759			Adam2 (-17785)
chr14	66097199	66097698	NEG_ChIP_peak_1760			Adam2 (-19716)
chr14	66364597	66365230	NEG_ChIP_peak_1761			Stmn4 (+20610)
chr14	67047678	67048242	NEG_ChIP_peak_1762		Mitani_ChIP_peak_6809	Ppp2r2a (+24511)
chr14	67813004	67814034	NEG_ChIP_peak_1763		Mitani_ChIP_peak_6816	Gnrh1 (+68290)
chr14	67850935	67851417	NEG_ChIP_peak_1764			Dock5 (+82396)
chr14	67887582	67888443	NEG_ChIP_peak_1765		Mitani_ChIP_peak_6817	Dock5 (+45559)
chr14	67932218	67933945	NEG_ChIP_peak_1766		Mitani_ChIP_peak_6818	Dock5 (+490)
chr14	69385793	69386234	NEG_ChIP_peak_1767			Gm21451 (-4840)
chr14	69446855	69447765	NEG_ChIP_peak_1768			Gm21464 (+55948)
chr14	69665264	69665888	NEG_ChIP_peak_1769			R3hcc1 (+41917)
chr14	69815429	69816192	NEG_ChIP_peak_1770	BEG_ChIP_peak_2055		Rhobtb2 (-10281)
chr14	70057048	70057335	NEG_ChIP_peak_1771			Egr3 (-20253)
chr14	70396802	70397211	NEG_ChIP_peak_1772		Mitani_ChIP_peak_6839	Piwil2 (+32087)
chr14	70543706	70544423	NEG_ChIP_peak_1773			Reep4 (-1186)
chr14	72449060	72449473	NEG_ChIP_peak_1774			NONE
chr14	72674823	72675282	NEG_ChIP_peak_1775	BEG_ChIP_peak_2058		Fndc3a (+34950)
chr14	72997547	72998011	NEG_ChIP_peak_1776			Cysltr2 (+51335)
chr14	73388534	73389078	NEG_ChIP_peak_1777			Itm2b (-3535)
chr14	73410021	73410630	NEG_ChIP_peak_1778		Mitani_ChIP_peak_6864	Itm2b (-25055)
chr14	73620954	73622065	NEG_ChIP_peak_1779			Sucla2 (+68845)
chr14	73983033	73983937	NEG_ChIP_peak_1780	BEG_ChIP_peak_2059	Mitani_ChIP_peak_6871	NONE
chr14	74918092	74919134	NEG_ChIP_peak_1781	BEG_ChIP_peak_2060	Mitani_ChIP_peak_6875	Lrch1 (+29264)
chr14	74936565	74936995	NEG_ChIP_peak_1782		Mitani_ChIP_peak_6877	Lrch1 (+11097)
chr14	74947633	74948149	NEG_ChIP_peak_1783		Mitani_ChIP_peak_6879	Lrch1 (-14)
chr14	74996486	74997470	NEG_ChIP_peak_1784			5031414D18Rik (-19049)
chr14	75010866	75011316	NEG_ChIP_peak_1785			5031414D18Rik (-4936)
chr14	75059956	75060610	NEG_ChIP_peak_1786			5031414D18Rik (+44256)
chr14	75807783	75808444	NEG_ChIP_peak_1787	BEG_ChIP_peak_2061	Mitani_ChIP_peak_6891	Slc25a30 (-21077)
chr14	75844444	75845287	NEG_ChIP_peak_1788		Mitani_ChIP_peak_6893	Tpt1 (-227)
chr14	75863519	75864024	NEG_ChIP_peak_1789			Tpt1 (+18679)
chr14	76059367	76059946	NEG_ChIP_peak_1790			Gtf2f2 (-48792)
chr14	76110808	76111828	NEG_ChIP_peak_1791	BEG_ChIP_peak_2062	Mitani_ChIP_peak_6897	Nufip1 (+427)
chr14	76124646	76125360	NEG_ChIP_peak_1792	BEG_ChIP_peak_2063	Mitani_ChIP_peak_6898	Nufip1 (+14112)
chr14	76164427	76165010	NEG_ChIP_peak_1793		Mitani_ChIP_peak_6900	Nufip1 (+53828)
chr14	76302324	76302930	NEG_ChIP_peak_1794			Rps2-ps6 (-65274)
chr14	76487452	76488250	NEG_ChIP_peak_1795	BEG_ChIP_peak_2064	Mitani_ChIP_peak_6905	Serp2 (+68836)
chr14	76764282	76764857	NEG_ChIP_peak_1796			NONE
chr14	76767103	76767684	NEG_ChIP_peak_1797	BEG_ChIP_peak_2065	Mitani_ChIP_peak_6913	NONE
chr14	76775297	76775903	NEG_ChIP_peak_1798			NONE
chr14	76780378	76780965	NEG_ChIP_peak_1799			NONE
chr14	77339588	77340246	NEG_ChIP_peak_1800			Gm10132 (-87590)
chr14	77421166	77421712	NEG_ChIP_peak_1801			Gm6994 (+85429)
chr14	77482493	77483486	NEG_ChIP_peak_1802		Mitani_ChIP_peak_6916	Gm6994 (+23878)
chr14	77625194	77625737	NEG_ChIP_peak_1803			NONE
chr14	78365707	78366238	NEG_ChIP_peak_1804		Mitani_ChIP_peak_6927	Tnfsf11 (-57930)
chr14	78983617	78984116	NEG_ChIP_peak_1805			NONE
chr14	79289682	79290272	NEG_ChIP_peak_1806			Rgcc (+11668)
chr14	79297853	79298408	NEG_ChIP_peak_1807		Mitani_ChIP_peak_6936	Rgcc (+3514)
chr14	79299787	79300294	NEG_ChIP_peak_1808		Mitani_ChIP_peak_6937	Rgcc (+1604)
chr14	79362318	79363155	NEG_ChIP_peak_1809	BEG_ChIP_peak_2067	Mitani_ChIP_peak_6940	Naa16 (+28041)
chr14	79486829	79487522	NEG_ChIP_peak_1810		Mitani_ChIP_peak_6943	Wbp4 (-5908)
chr14	79518660	79519774	NEG_ChIP_peak_1811	BEG_ChIP_peak_2068	Mitani_ChIP_peak_6945	Wbp4 (-37949)
chr14	93071579	93072302	NEG_ChIP_peak_1812			NONE
chr14	99099746	99100487	NEG_ChIP_peak_1813		Mitani_ChIP_peak_7034	Dis3 (-347)
chr14	99298339	99299515	NEG_ChIP_peak_1814		Mitani_ChIP_peak_7040	Klf5 (+236)
chr14	99300862	99301706	NEG_ChIP_peak_1815	BEG_ChIP_peak_2078	Mitani_ChIP_peak_7041	Klf5 (+2593)
chr14	99757769	99758429	NEG_ChIP_peak_1816			NONE
chr14	99763109	99763901	NEG_ChIP_peak_1817	BEG_ChIP_peak_2079	Mitani_ChIP_peak_7045	NONE
chr14	101568616	101569270	NEG_ChIP_peak_1818			Tbc1d4 (+40090)
chr14	101640313	101640854	NEG_ChIP_peak_1819	BEG_ChIP_peak_2080	Mitani_ChIP_peak_7055	Commd6 (+102)
chr14	102190563	102190911	NEG_ChIP_peak_1820			NONE
chr14	103898676	103899486	NEG_ChIP_peak_1821			Ednrb (-55385)
chr14	105897023	105897962	NEG_ChIP_peak_1822		Mitani_ChIP_peak_7090	Spry2 (-674)
chr14	106193583	106194008	NEG_ChIP_peak_1823		Mitani_ChIP_peak_7095	Trim52 (+87598)
chr14	114567770	114568271	NEG_ChIP_peak_1824		Mitani_ChIP_peak_7111	NONE
chr14	117267769	117268381	NEG_ChIP_peak_1825			NONE
chr14	117929890	117930769	NEG_ChIP_peak_1826			NONE
chr14	118658026	118658904	NEG_ChIP_peak_1827			Abcc4 (+47754)
chr14	119895798	119896399	NEG_ChIP_peak_1828		Mitani_ChIP_peak_7134	NONE
chr14	120277134	120277871	NEG_ChIP_peak_1829		Mitani_ChIP_peak_7137	Mbnl2 (+1834)
chr14	120307223	120308040	NEG_ChIP_peak_1830			Mbnl2 (+31963)
chr14	120704654	120705705	NEG_ChIP_peak_1831			NONE
chr14	120804570	120805086	NEG_ChIP_peak_1832		Mitani_ChIP_peak_7139	NONE
chr14	120846016	120847165	NEG_ChIP_peak_1833			Ipo5 (-64603)
chr14	120989031	120989690	NEG_ChIP_peak_1834			Farp1 (-46203)
chr14	121031137	121031895	NEG_ChIP_peak_1835			Farp1 (-4048)
chr14	121104201	121104864	NEG_ChIP_peak_1836		Mitani_ChIP_peak_7146	Farp1 (+68969)
chr14	121122107	121122982	NEG_ChIP_peak_1837			Farp1 (+86981)
chr14	121358194	121358768	NEG_ChIP_peak_1838			Stk24 (+20853)
chr14	121399684	121400225	NEG_ChIP_peak_1839			Stk24 (-20621)
chr14	121894436	121895072	NEG_ChIP_peak_1840		Mitani_ChIP_peak_7157	Ubac2 (+16148)
chr14	122983010	122984023	NEG_ChIP_peak_1841		Mitani_ChIP_peak_7177	Tmtc4 (-234)
chr14	123237249	123238042	NEG_ChIP_peak_1842			NONE
chr15	3707497	3708210	NEG_ChIP_peak_1843			NONE
chr15	5095629	5096276	NEG_ChIP_peak_1844			Card6 (+12586)
chr15	5143029	5144400	NEG_ChIP_peak_1845		Mitani_ChIP_peak_7199	Prkaa1 (-146)
chr15	5194348	5194801	NEG_ChIP_peak_1846			Ttc33 (+9015)
chr15	5427502	5428065	NEG_ChIP_peak_1847			NONE
chr15	5495420	5495975	NEG_ChIP_peak_1848			NONE
chr15	6278326	6278908	NEG_ChIP_peak_1849			Dab2 (-50939)
chr15	6871970	6872430	NEG_ChIP_peak_1850			Osmr (+2769)
chr15	7596967	7597450	NEG_ChIP_peak_1851			NONE
chr15	7877548	7878240	NEG_ChIP_peak_1852			Gdnf (+66883)
chr15	8035187	8035824	NEG_ChIP_peak_1853			Wdr70 (+63703)
chr15	8227879	8228216	NEG_ChIP_peak_1854			2410089E03Rik (+58942)
chr15	8279174	8279905	NEG_ChIP_peak_1855		Mitani_ChIP_peak_7225	NONE
chr15	9070098	9070886	NEG_ChIP_peak_1856	BEG_ChIP_peak_2093	Mitani_ChIP_peak_7235	Nadkd1 (-768)
chr15	10668392	10668895	NEG_ChIP_peak_1857		Mitani_ChIP_peak_7240	Rai14 (+44896)
chr15	11862236	11863007	NEG_ChIP_peak_1858			Npr3 (+43052)
chr15	12370918	12371615	NEG_ChIP_peak_1859	BEG_ChIP_peak_2096	Mitani_ChIP_peak_7258	Golph3 (+49771)
chr15	12667545	12668128	NEG_ChIP_peak_1860		Mitani_ChIP_peak_7261	Pdzd2 (-75281)
chr15	13171629	13172684	NEG_ChIP_peak_1861	BEG_ChIP_peak_2098	Mitani_ChIP_peak_7264	Cdh6 (+1482)
chr15	25826202	25827259	NEG_ChIP_peak_1862			Fam134b (-16533)
chr15	25916160	25916960	NEG_ChIP_peak_1863			Zfp622 (-67806)
chr15	26672426	26672899	NEG_ChIP_peak_1864	BEG_ChIP_peak_2103	Mitani_ChIP_peak_7305	NONE
chr15	27802190	27802684	NEG_ChIP_peak_1865			NONE
chr15	27891837	27892343	NEG_ChIP_peak_1866			NONE
chr15	27904273	27904813	NEG_ChIP_peak_1867			NONE
chr15	27925690	27926139	NEG_ChIP_peak_1868		Mitani_ChIP_peak_7314	Trio (+99933)
chr15	28159003	28159681	NEG_ChIP_peak_1869	BEG_ChIP_peak_2104	Mitani_ChIP_peak_7319	Dnahc5 (-44410)
chr15	31184461	31185077	NEG_ChIP_peak_1870			Dap (-39616)
chr15	32020171	32021401	NEG_ChIP_peak_1871		Mitani_ChIP_peak_7347	NONE
chr15	32301105	32301855	NEG_ChIP_peak_1872			Sema5a (+56667)
chr15	32397864	32398442	NEG_ChIP_peak_1873			NONE
chr15	32717222	32717735	NEG_ChIP_peak_1874			NONE
chr15	32766088	32766667	NEG_ChIP_peak_1875		Mitani_ChIP_peak_7352	NONE
chr15	32920640	32920875	NEG_ChIP_peak_1876			Sdc2 (+35)
chr15	33038039	33038489	NEG_ChIP_peak_1877			Cpq (-44865)
chr15	33466104	33466765	NEG_ChIP_peak_1878		Mitani_ChIP_peak_7359	NONE
chr15	34350010	34350747	NEG_ChIP_peak_1879			9430069I07Rik (+6042)
chr15	35326475	35327205	NEG_ChIP_peak_1880		Mitani_ChIP_peak_7372	Osr2 (+30742)
chr15	35963336	35964117	NEG_ChIP_peak_1881			Cox6c (-26082)
chr15	36374016	36375020	NEG_ChIP_peak_1882	BEG_ChIP_peak_2108	Mitani_ChIP_peak_7383	Rpl7a-ps3 (-65562)
chr15	36395547	36396474	NEG_ChIP_peak_1883		Mitani_ChIP_peak_7384	Rpl7a-ps3 (-87055)
chr15	36448404	36449458	NEG_ChIP_peak_1884			Ankrd46 (+47860)
chr15	36459138	36459616	NEG_ChIP_peak_1885			Ankrd46 (+37414)
chr15	36491420	36492675	NEG_ChIP_peak_1886			Ankrd46 (+4743)
chr15	36643177	36643897	NEG_ChIP_peak_1887			Pabpc1 (-34564)
chr15	36683960	36684731	NEG_ChIP_peak_1888	BEG_ChIP_peak_2109	Mitani_ChIP_peak_7385	Pabpc1 (-75373)
chr15	36866579	36867293	NEG_ChIP_peak_1889	BEG_ChIP_peak_2110	Mitani_ChIP_peak_7388	Gm10384 (+12880)
chr15	36878140	36878643	NEG_ChIP_peak_1890	BEG_ChIP_peak_2111	Mitani_ChIP_peak_7389	Gm10384 (+1424)
chr15	37124050	37124812	NEG_ChIP_peak_1891			NONE
chr15	37319297	37319749	NEG_ChIP_peak_1892			Grhl2 (+86487)
chr15	37327891	37328410	NEG_ChIP_peak_1893		Mitani_ChIP_peak_7395	Grhl2 (+95115)
chr15	38169596	38170188	NEG_ChIP_peak_1894			Odf1 (-49311)
chr15	38197365	38197792	NEG_ChIP_peak_1895			Odf1 (-21624)
chr15	38456634	38457618	NEG_ChIP_peak_1896			Azin1 (+62140)
chr15	38470392	38471031	NEG_ChIP_peak_1897			Azin1 (+48554)
chr15	38517939	38518863	NEG_ChIP_peak_1898		Mitani_ChIP_peak_7415	Azin1 (+865)
chr15	38572826	38573253	NEG_ChIP_peak_1899			Azin1 (-53774)
chr15	39110037	39110996	NEG_ChIP_peak_1900			Slc25a32 (+2199)
chr15	41403928	41404515	NEG_ChIP_peak_1901	BEG_ChIP_peak_2117	Mitani_ChIP_peak_7437	Oxr1 (-43260)
chr15	41447225	41448412	NEG_ChIP_peak_1902		Mitani_ChIP_peak_7439	Oxr1 (+337)
chr15	43273599	43274177	NEG_ChIP_peak_1903			Eif3e (+8848)
chr15	50692744	50693135	NEG_ChIP_peak_1904			NONE
chr15	50963700	50964190	NEG_ChIP_peak_1905		Mitani_ChIP_peak_7477	Trps1 (-73904)
chr15	51188936	51189660	NEG_ChIP_peak_1906			NONE
chr15	51393998	51395643	NEG_ChIP_peak_1907	BEG_ChIP_peak_2122	Mitani_ChIP_peak_7481	NONE
chr15	51853366	51854092	NEG_ChIP_peak_1908			Eif3h (+11752)
chr15	53138693	53139356	NEG_ChIP_peak_1909			NONE
chr15	53260097	53260630	NEG_ChIP_peak_1910			Ext1 (+85795)
chr15	53901367	53901978	NEG_ChIP_peak_1911			Samd12 (+857)
chr15	54089076	54089988	NEG_ChIP_peak_1912			NONE
chr15	54999403	55000031	NEG_ChIP_peak_1913			Taf2 (+72435)
chr15	55332979	55333628	NEG_ChIP_peak_1914			Col14a1 (+25554)
chr15	55340293	55340815	NEG_ChIP_peak_1915			Col14a1 (+32804)
chr15	56339781	56340418	NEG_ChIP_peak_1916	BEG_ChIP_peak_2127	Mitani_ChIP_peak_7512	NONE
chr15	56821099	56821600	NEG_ChIP_peak_1917			NONE
chr15	57457169	57457852	NEG_ChIP_peak_1918			Slc22a22 (+20114)
chr15	57853156	57854077	NEG_ChIP_peak_1919	BEG_ChIP_peak_2129	Mitani_ChIP_peak_7525	Derl1 (+38801)
chr15	57891803	57892651	NEG_ChIP_peak_1920		Mitani_ChIP_peak_7526	Derl1 (+191)
chr15	58599138	58599645	NEG_ChIP_peak_1921		Mitani_ChIP_peak_7538	Fer1l6 (+89344)
chr15	58888988	58890563	NEG_ChIP_peak_1922		Mitani_ChIP_peak_7543	Rnf139 (+547)
chr15	59089332	59090334	NEG_ChIP_peak_1923		Mitani_ChIP_peak_7547	Mtss1 (-7807)
chr15	59145342	59146392	NEG_ChIP_peak_1924	BEG_ChIP_peak_2130	Mitani_ChIP_peak_7549	Mtss1 (-63841)
chr15	59150988	59151792	NEG_ChIP_peak_1925			Mtss1 (-69364)
chr15	59202057	59202675	NEG_ChIP_peak_1926			NONE
chr15	59648313	59649110	NEG_ChIP_peak_1927		Mitani_ChIP_peak_7560	Trib1 (+362)
chr15	59950662	59951125	NEG_ChIP_peak_1928		Mitani_ChIP_peak_7567	4933412E24Rik (+65724)
chr15	61984487	61985547	NEG_ChIP_peak_1929	BEG_ChIP_peak_2135	Mitani_ChIP_peak_7585	Myc (-374)
chr15	61987818	61988934	NEG_ChIP_peak_1930		Mitani_ChIP_peak_7587	Myc (+2985)
chr15	62043826	62044071	NEG_ChIP_peak_1931			Myc (+58558)
chr15	62222886	62223275	NEG_ChIP_peak_1932			NONE
chr15	62327936	62329148	NEG_ChIP_peak_1933			NONE
chr15	62392230	62393173	NEG_ChIP_peak_1934		Mitani_ChIP_peak_7600	NONE
chr15	62727774	62728305	NEG_ChIP_peak_1935		Mitani_ChIP_peak_7601	NONE
chr15	62735153	62735941	NEG_ChIP_peak_1936			NONE
chr15	64477053	64477352	NEG_ChIP_peak_1937			Asap1 (-94284)
chr15	64939851	64940250	NEG_ChIP_peak_1938	BEG_ChIP_peak_2138		Adcy8 (-17755)
chr15	66806182	66806656	NEG_ChIP_peak_1939			Sla (+25410)
chr15	66931836	66932802	NEG_ChIP_peak_1940			Ndrg1 (+37321)
chr15	66962290	66962706	NEG_ChIP_peak_1941			Ndrg1 (+7142)
chr15	67039416	67040262	NEG_ChIP_peak_1942		Mitani_ChIP_peak_7632	Ndrg1 (-70199)
chr15	71863139	71863938	NEG_ChIP_peak_1943			NONE
chr15	72799775	72800290	NEG_ChIP_peak_1944			NONE
chr15	73090458	73090896	NEG_ChIP_peak_1945		Mitani_ChIP_peak_7662	Chrac1 (+285)
chr15	73423643	73424151	NEG_ChIP_peak_1946		Mitani_ChIP_peak_7667	Ptk2 (-706)
chr15	73442202	73443765	NEG_ChIP_peak_1947			Ptk2 (-19793)
chr15	73471192	73471903	NEG_ChIP_peak_1948		Mitani_ChIP_peak_7669	Dennd3 (-41012)
chr15	73629453	73630023	NEG_ChIP_peak_1949	BEG_ChIP_peak_2143	Mitani_ChIP_peak_7672	Slc45a4 (-4994)
chr15	74544579	74544879	NEG_ChIP_peak_1950		Mitani_ChIP_peak_7682	Bai1 (+28533)
chr15	74594570	74595361	NEG_ChIP_peak_1951			Mroh4 (+41295)
chr15	74624078	74624518	NEG_ChIP_peak_1952			Mroh4 (+11963)
chr15	74720708	74721683	NEG_ChIP_peak_1953	BEG_ChIP_peak_2144	Mitani_ChIP_peak_7689	Them6 (-38)
chr15	74919065	74920245	NEG_ChIP_peak_1954		Mitani_ChIP_peak_7691	Ly6e (-35416)
chr15	74930163	74930785	NEG_ChIP_peak_1955		Mitani_ChIP_peak_7692	Ly6e (-24597)
chr15	74967707	74968431	NEG_ChIP_peak_1956		Mitani_ChIP_peak_7693	Ly6e (+12998)
chr15	75293643	75294291	NEG_ChIP_peak_1957			Ly6f (+25546)
chr15	76206783	76207727	NEG_ChIP_peak_1958			Plec (-934)
chr15	76242980	76243508	NEG_ChIP_peak_1959		Mitani_ChIP_peak_7705	Parp10 (+176)
chr15	76876575	76877581	NEG_ChIP_peak_1960		Mitani_ChIP_peak_7711	Zfp7 (-2181)
chr15	76951737	76952443	NEG_ChIP_peak_1961	BEG_ChIP_peak_2146	Mitani_ChIP_peak_7713	1110038F14Rik (+3551)
chr15	77036075	77037248	NEG_ChIP_peak_1962			Apol6 (-8413)
chr15	77037711	77038257	NEG_ChIP_peak_1963			Apol6 (-7091)
chr15	77103915	77104483	NEG_ChIP_peak_1964			Apol6 (+59124)
chr15	77152903	77154242	NEG_ChIP_peak_1965			NONE
chr15	77508069	77508319	NEG_ChIP_peak_1966	BEG_ChIP_peak_2147		Apol11a (-77)
chr15	77689595	77690218	NEG_ChIP_peak_1967	BEG_ChIP_peak_2149		Apol7e (-8982)
chr15	77835705	77836781	NEG_ChIP_peak_1968	BEG_ChIP_peak_2150	Mitani_ChIP_peak_7723	Myh9 (+5932)
chr15	77875645	77876365	NEG_ChIP_peak_1969	BEG_ChIP_peak_2151		Myh9 (-33830)
chr15	77882556	77883205	NEG_ChIP_peak_1970			Myh9 (-40706)
chr15	77886444	77886862	NEG_ChIP_peak_1971			Txn2 (+42315)
chr15	78436644	78438132	NEG_ChIP_peak_1972	BEG_ChIP_peak_2152	Mitani_ChIP_peak_7734	Kctd17 (+8760)
chr15	78547649	78548958	NEG_ChIP_peak_1973			Sstr3 (-3959)
chr15	78558511	78559403	NEG_ChIP_peak_1974			Rac2 (+13826)
chr15	78894339	78896055	NEG_ChIP_peak_1975		Mitani_ChIP_peak_7749	Sh3bp1 (-4571)
chr15	78984954	78985663	NEG_ChIP_peak_1976		Mitani_ChIP_peak_7751	Triobp (+37585)
chr15	79108127	79109308	NEG_ChIP_peak_1977		Mitani_ChIP_peak_7752	Micall1 (-254)
chr15	79119341	79119889	NEG_ChIP_peak_1978		Mitani_ChIP_peak_7754	Micall1 (+10643)
chr15	79131294	79131921	NEG_ChIP_peak_1979		Mitani_ChIP_peak_7755	1700088E04Rik (+9643)
chr15	79201714	79202337	NEG_ChIP_peak_1980		Mitani_ChIP_peak_7758	Pick1 (-27147)
chr15	79825530	79826696	NEG_ChIP_peak_1981	BEG_ChIP_peak_2154	Mitani_ChIP_peak_7762	Npcd (+8124)
chr15	80037266	80038197	NEG_ChIP_peak_1982			Pdgfb (-22924)
chr15	80117226	80117671	NEG_ChIP_peak_1983		Mitani_ChIP_peak_7775	Tab1 (-15705)
chr15	80217526	80218148	NEG_ChIP_peak_1984			Smcr7l (-16243)
chr15	80342313	80342650	NEG_ChIP_peak_1985			Cacna1i (+55244)
chr15	80452313	80452950	NEG_ChIP_peak_1986	BEG_ChIP_peak_2155	Mitani_ChIP_peak_7781	NONE
chr15	80648856	80649637	NEG_ChIP_peak_1987		Mitani_ChIP_peak_7786	Fam83f (-22600)
chr15	80671311	80671936	NEG_ChIP_peak_1988		Mitani_ChIP_peak_7787	Fam83f (-223)
chr15	80679850	80680445	NEG_ChIP_peak_1989	BEG_ChIP_peak_2157	Mitani_ChIP_peak_7788	Fam83f (+8301)
chr15	80710822	80711806	NEG_ChIP_peak_1990		Mitani_ChIP_peak_7789	Tnrc6b (-5)
chr15	80720295	80720647	NEG_ChIP_peak_1991		Mitani_ChIP_peak_7790	Tnrc6b (+9152)
chr15	81050220	81050796	NEG_ChIP_peak_1992			Mkl1 (+54575)
chr15	81191276	81193334	NEG_ChIP_peak_1993		Mitani_ChIP_peak_7803	Mchr1 (-43194)
chr15	81804276	81805810	NEG_ChIP_peak_1994		Mitani_ChIP_peak_7810	Tef (-6371)
chr15	81936219	81936919	NEG_ChIP_peak_1995			Csdc2 (-190)
chr15	82071934	82072593	NEG_ChIP_peak_1996		Mitani_ChIP_peak_7815	Mei1 (+2268)
chr15	82106994	82107774	NEG_ChIP_peak_1997			Ccdc134 (-20538)
[truncated: 3,814 more rows]
