# Supplementary material for: The transcriptional repressor Blimp1/PRDM1 regulates the maternal decidual response in mice
Source: Nat Commun. 2020 Jun 3;11:2782. doi: 10.1038/s41467-020-16603-z (PMC7270082; doi:10.1038/s41467-020-16603-z)
Supplement: Supplementary file 7 — Supplementary Data 6 [file 41467_2020_16603_MOESM7_ESM.xlsx]

## Sheet: GO PANTHER Blimp1 target genes
GREAT version 3.0.0, Species assembly: mm10, Association rule: Single nearest gene: 100 kb max extension, curated regulatory domains included
Blimp1 target genes
Common
Term Name	Binom Rank	Binom Raw P-value	Binom FDR Q-Val	Binom Fold Enrichment	Binom Observed Region Hits	Binom Region Set Coverage	Hyper Rank	Hyper FDR Q-Val	Hyper Fold Enrichment	Hyper Observed Gene Hits	Hyper Total Genes	Hyper Gene Set Coverage	Genes
JAK/STAT signaling pathway	1	4.0971e-07	6.1867e-05	15.995	7	0.0062	1	0.0049827	8.7842	6	16	0.0064	Pias1	Socs1	Stat1	Stat3	Stat5a	Stat6
Wnt signaling pathway	2	1.3967e-05	0.0010545	2.5637	27	0.0239	2	0.014107	2.2099	25	265	0.0267	Acvr1c	Arid1a	Ccnd1	Cdh6	Celsr1	Csnk1d	Ctbp2	Ctnna1	Dvl1	Fat1	Fbxw11	Ino80	Kremen1	Lef1	Myc	Ppp2r5c	Ppp2r5d	Prkca	Prkce	Smad1	Smad5	Smarcd3	Tcf7l2	Wnt3	Wnt7a
Parkinson disease	6	6.9264e-05	0.0017432	4.3272	11	0.0097	4	0.048539	2.9281	11	88	0.0118	Csnk1d	Fbxw11	Hspa9	Lck	Lyn	Mapk9	Psma1	Psma3	Psma4	Psma5	Psmb10
EGF receptor signaling pathway	8	9.6331e-05	0.0018182	3.4083	14	0.0124	3	0.038291	2.7938	13	109	0.0139	Akt1	Akt3	Erbb2	Mapk9	Ppp2r5c	Ppp2r5d	Prkca	Prkce	Rras2	Stat1	Stat3	Stat5a	Stat6
Decidual specific
Term Name	Binom Rank	Binom Raw P-value	Binom FDR Q-Val	Binom Fold Enrichment	Binom Observed Region Hits	Binom Region Set Coverage	Hyper Rank	Hyper FDR Q-Val	Hyper Fold Enrichment	Hyper Observed Gene Hits	Hyper Total Genes	Hyper Gene Set Coverage	Genes
Gonadotropin-releasing hormone receptor pathway	1	4.782e-06	0.00072209	2.0206	50	0.0169	1	0.0014064	2.0117	42	232	0.0213	Adipor2	Anxa5	Bmp2	Bmp7	Bmpr1a	Cga	Ctnnb1	Egr1	Fos	Fst	Gnai3	Id2	Inhba	Inhbb	Irs2	Itpr1	Itpr3	Ksr1	Map2k6	Mmp14	Nab1	Nab2	Ncoa3	Nfatc4	Nos1	Pbx1	Per1	Prkab2	Prkag2	Prkcd	Ptgir	Ptk2	Pxn	Rap1b	Runx2	Smad1	Smad2
Integrin signalling pathway	2	7.986e-06	0.00060294	2.2547	37	0.0125	4	0.029855	1.8857	28	165	0.0142	Actn2	Col13a1	Col14a1	Col1a1	Col4a1	Col5a1	Col6a2	Elmo1	Itga2	Itga3	Itga5	Itga9	Itgb3	Itgb6	Lama1	Lama2	Lama5	Lamb1	Lamc2	Parva	Pik3cd	Ptk2	Pxn	Rap1b	Rap2c	Rhob	Rhoc	Vcl
Angiogenesis	3	2.9362e-05	0.0014779	2.1712	35	0.0118	3	0.012618	2.0204	28	154	0.0142	Angpt2	Apc	Axin2	Ctnnb1	Dok1	Ephb2	Ephb3	Fgf1	Fos	Frs2	Hif1a	Jak1	Notch2	Notch4	Pdgfb	Pdgfc	Pdgfra	Pik3cd	Prkcd	Prkcg	Prkci	Ptk2	Ptpn11	Pxn	Rhob	Rhoc	Vegfa	Wnt2b
TGF-beta signaling pathway	7	0.00026683	0.0057559	2.4214	21	0.0071	2	0.01677	2.4268	19	87	0.0096	Bmp10	Bmp2	Bmp7	Bmp8a	Bmpr1a	Gdf15	Inhba	Inhbb	Lefty1	Ski	Smad1	Smad2	Smad3	Smad4	Smad5	Smad6	Smad7	Tgfbr1	Tgfbr2
[truncated: 5 more columns]
