# Supplementary material for: The transcriptional repressor Blimp1/PRDM1 regulates the maternal decidual response in mice
Source: Nat Commun. 2020 Jun 3;11:2782. doi: 10.1038/s41467-020-16603-z (PMC7270082; doi:10.1038/s41467-020-16603-z)
Supplement: Supplementary file 8 — Supplementary Data 7 [file 41467_2020_16603_MOESM8_ESM.xlsx]

## Sheet: Sheet1
SeqMonk V1.45.4, genome build =mm10				Overlapping E6.5 NEG decidua Blimp1 ChIP peak
RNA-Seq analysis, E6.5 Blimp1 mutant vs wild type decidua.				GREAT version 3.0.0, mm10, Single nearest gene: 100 kb max extension
Gene	ID	DESeq2 FDR p<0.05	Fold change E6.5 Mut
Rpl29	ENSMUSG00000048758	0	93.3355	NEG_ChIP_peak_5658 (+121)
Xcl1	ENSMUSG00000026573	9.50222e-24	36.7803	NEG_ChIP_peak_298 (-85745), NEG_ChIP_peak_297 (-40443)
Rnaset2b	ENSMUSG00000094724	1.42419e-32	35.1359	NEG_ChIP_peak_2306 (+46964)
Rimklb	ENSMUSG00000040649	2.32269e-05	21.7895	NEG_ChIP_peak_4672 (-5629)
Trim12a	ENSMUSG00000066258	4.17588e-12	17.9439	NEG_ChIP_peak_4990 (+368)
Gpr39	ENSMUSG00000026343	9.8e-45	17.899	NEG_ChIP_peak_207 (-32), NEG_ChIP_peak_208 (+17560)
Ddc	ENSMUSG00000020182	2.87635e-30	12.4501	NEG_ChIP_peak_748 (+19258)
Rps2	ENSMUSG00000044533	0.00074757	12.3094	NEG_ChIP_peak_2341 (-127)
Grem1	ENSMUSG00000074934	1.69588e-10	11.8098	NEG_ChIP_peak_3174 (+34579)
Myo7a	ENSMUSG00000030761	0	10.8132	NEG_ChIP_peak_4966 (+10381)
Actc1	ENSMUSG00000068614	4.48511e-16	10.3589	NEG_ChIP_peak_3175 (-5009)
Fgf7	ENSMUSG00000027208	6.82374e-16	9.88748	NEG_ChIP_peak_3208 (-58555)
Tnfsf4	ENSMUSG00000026700	1.87858e-24	9.56116	NEG_ChIP_peak_284 (-31938)
Kpna2	ENSMUSG00000018362	0	8.8873	NEG_ChIP_peak_1026 (+36949)
Tmem200a	ENSMUSG00000049420	1.17614e-26	8.04084	NEG_ChIP_peak_466 (+15833)
Rpl26	ENSMUSG00000060938	0.0172865	7.39041	NEG_ChIP_peak_869 (+8588)
Thbs2	ENSMUSG00000023885	4.45787e-20	6.98698	NEG_ChIP_peak_2327 (+965), NEG_ChIP_peak_2326 (+65055)
Clvs2	ENSMUSG00000019785	3.78079e-22	6.81959	NEG_ChIP_peak_472 (+66222)
Upk1b	ENSMUSG00000049436	0	6.61233	NEG_ChIP_peak_2191 (+6784)
Klre1	ENSMUSG00000050241	2.45092e-25	6.26511	NEG_ChIP_peak_4708 (-19053)
H2-T23	ENSMUSG00000067212	1.76768e-05	6.25714	NEG_ChIP_peak_2427 (+120)
Osr1	ENSMUSG00000048387	5.42095e-08	6.05698	NEG_ChIP_peak_1115 (-3892)
Fam189a2	ENSMUSG00000071604	1.29701e-30	6.02385	NEG_ChIP_peak_2813 (+7004)
Tmem100	ENSMUSG00000069763	1.69405e-31	5.87626	NEG_ChIP_peak_955 (+41600), NEG_ChIP_peak_956 (+58362)
Sfrp1	ENSMUSG00000031548	8.08248e-18	5.69574	NEG_ChIP_peak_5146 (-36050)
Rps2-ps6	ENSMUSG00000095427	0.000111966	5.40363	NEG_ChIP_peak_1794 (-65274)
Pappa	ENSMUSG00000028370	4.49223e-12	5.38415	NEG_ChIP_peak_3800 (+2232), NEG_ChIP_peak_3801 (+3182)
Lum	ENSMUSG00000036446	8.30579e-21	5.28804	NEG_ChIP_peak_635 (-28581)
Cck	ENSMUSG00000032532	0.0116539	5.12864	NEG_ChIP_peak_5715 (-45422)
Fcgr4	ENSMUSG00000059089	1.57729e-07	5.00262	NEG_ChIP_peak_312 (+19444)
4930502E18Rik	ENSMUSG00000055555	3.63108e-17	4.8329	NEG_ChIP_peak_5762 (-25897)
Abcg3	ENSMUSG00000029299	1.92426e-10	4.83113	NEG_ChIP_peak_4266 (-4082)
Lcp2	ENSMUSG00000002699	5.87093e-21	4.55466	NEG_ChIP_peak_776 (-36829)
Mns1	ENSMUSG00000032221	2.04333e-27	4.33538	NEG_ChIP_peak_5603 (+11126)
Fndc5	ENSMUSG00000001334	3.03104e-25	4.32527	NEG_ChIP_peak_3942 (+10949)
Ly86	ENSMUSG00000021423	9.00504e-15	4.235	NEG_ChIP_peak_1408 (+95589)
Fgd2	ENSMUSG00000024013	1.26669e-11	4.23205	NEG_ChIP_peak_2375 (+15565), NEG_ChIP_peak_2376 (+20531), NEG_ChIP_peak_2377 (+37653)
Sult5a1	ENSMUSG00000000739	1.08272e-06	4.18955	NEG_ChIP_peak_5370 (-4753)
Efs	ENSMUSG00000022203	4.1e-44	4.05301	NEG_ChIP_peak_1721 (-928), NEG_ChIP_peak_1720 (-58)
Papss2	ENSMUSG00000024899	1.15908e-11	3.99139	NEG_ChIP_peak_2841 (+17523)
Pltp	ENSMUSG00000017754	6.69066e-37	3.93655	NEG_ChIP_peak_3312 (+272)
Nnmt	ENSMUSG00000032271	5.50079e-06	3.92316	NEG_ChIP_peak_5494 (-80899), NEG_ChIP_peak_5493 (-42695), NEG_ChIP_peak_5492 (-13462)
Tbx1	ENSMUSG00000009097	5.70085e-05	3.89476	NEG_ChIP_peak_2119 (-3137)
Sla	ENSMUSG00000022372	5.57964e-13	3.86686	NEG_ChIP_peak_1939 (+25410)
Serpine1	ENSMUSG00000037411	9.38388e-19	3.84247	NEG_ChIP_peak_4384 (-3396), NEG_ChIP_peak_4383 (+10264)
C1qtnf7	ENSMUSG00000061535	1.54019e-21	3.81828	NEG_ChIP_peak_4148 (+34860)
Lsp1	ENSMUSG00000018819	5.35156e-10	3.77247	NEG_ChIP_peak_5100 (+10535)
Rai2	ENSMUSG00000043518	1.14878e-10	3.71661	NEG_ChIP_peak_5801 (-783)
Cxcl12	ENSMUSG00000061353	6.23657e-33	3.69235	NEG_ChIP_peak_4642 (-63186), NEG_ChIP_peak_4643 (+38)
Wdfy4	ENSMUSG00000051506	1.27773e-10	3.68247	NEG_ChIP_peak_1683 (+69162)
Srp9	ENSMUSG00000026511	0	3.63706	NEG_ChIP_peak_344 (-42707), NEG_ChIP_peak_345 (-29363), NEG_ChIP_peak_346 (-24202)
Stom	ENSMUSG00000026880	1.72946e-36	3.61652	NEG_ChIP_peak_3032 (-1737)
Ugt1a7c	ENSMUSG00000090124	1.773e-42	3.59138	NEG_ChIP_peak_145 (+2995)
Tnfrsf11a	ENSMUSG00000026321	1.38595e-22	3.56444	NEG_ChIP_peak_186 (-2345)
Thbs1	ENSMUSG00000040152	3.31185e-17	3.5386	NEG_ChIP_peak_3184 (-72678), NEG_ChIP_peak_3185 (-1400), NEG_ChIP_peak_3186 (-130)
Slfn2	ENSMUSG00000072620	0	3.5383	NEG_ChIP_peak_926 (-4705), NEG_ChIP_peak_927 (-428)
Pla1a	ENSMUSG00000002847	2.75555e-23	3.51521	NEG_ChIP_peak_2188 (-177), NEG_ChIP_peak_2187 (+7824)
Sp140	ENSMUSG00000070031	1.40361e-10	3.50156	NEG_ChIP_peak_135 (+346)
Ch25h	ENSMUSG00000050370	4.21264e-05	3.50111	NEG_ChIP_peak_2845 (+29461)
Cpe	ENSMUSG00000037852	1.57917e-16	3.4941	NEG_ChIP_peak_5213 (+33399)
Tcf15	ENSMUSG00000068079	7.04579e-05	3.43643	NEG_ChIP_peak_3265 (-1402)
Fam83f	ENSMUSG00000022408	0.00494228	3.43094	NEG_ChIP_peak_1987 (-22600), NEG_ChIP_peak_1988 (-223), NEG_ChIP_peak_1989 (+8301)
Ugt1a5	ENSMUSG00000089943	4.7297e-34	3.31875	NEG_ChIP_peak_148 (-30935)
Gpr171	ENSMUSG00000050075	3.36053e-08	3.24749	NEG_ChIP_peak_3449 (-13894)
Ccl2	ENSMUSG00000035385	0.000607261	3.15987	NEG_ChIP_peak_922 (-28630)
Greb1	ENSMUSG00000036523	1.49514e-05	3.12948	NEG_ChIP_peak_1124 (-615)
6030419C18Rik	ENSMUSG00000066607	5.74434e-06	3.07302	NEG_ChIP_peak_5534 (-51967)
Slc37a2	ENSMUSG00000032122	1.01275e-10	3.069	NEG_ChIP_peak_5461 (-502), NEG_ChIP_peak_5460 (+16219)
Ugt1a6a	ENSMUSG00000054545	5.52642e-33	3.05577	NEG_ChIP_peak_146 (+639), NEG_ChIP_peak_147 (+26268)
Vash1	ENSMUSG00000021256	2.60123e-15	3.05199	NEG_ChIP_peak_1250 (-25323)
Nlrc5	ENSMUSG00000074151	7.77871e-16	3.03856	NEG_ChIP_peak_5289 (-38435)
Sp110	ENSMUSG00000070034	1.7955e-12	3.0184	NEG_ChIP_peak_134 (+157)
Eif3j1	ENSMUSG00000027236	3.52146e-12	2.9996	NEG_ChIP_peak_3202 (+33034)
Spon2	ENSMUSG00000037379	0.00651727	2.98798	NEG_ChIP_peak_4125 (-26224), NEG_ChIP_peak_4124 (+36243)
Vstm2l	ENSMUSG00000037843	0.017765	2.96411	NEG_ChIP_peak_3291 (-56253)
Tlr1	ENSMUSG00000044827	0.00010383	2.96193	NEG_ChIP_peak_4186 (+48199), NEG_ChIP_peak_4185 (+54481)
Mfsd7c	ENSMUSG00000034258	2.14085e-08	2.95461	NEG_ChIP_peak_1248 (-160)
Prrx1	ENSMUSG00000026586	1.57547e-17	2.94822	NEG_ChIP_peak_294 (+42989)
Slco5a1	ENSMUSG00000025938	5.02176e-07	2.94286	NEG_ChIP_peak_15 (-270)
Apobec1	ENSMUSG00000040613	9.84571e-09	2.92822	NEG_ChIP_peak_4675 (-256)
Lhfpl2	ENSMUSG00000045312	3.91475e-38	2.91105	NEG_ChIP_peak_1536 (-7484), NEG_ChIP_peak_1537 (+39978)
Glipr2	ENSMUSG00000028480	3.33535e-10	2.88921	NEG_ChIP_peak_3748 (+7260)
P2ry13	ENSMUSG00000036362	0.000595908	2.88159	NEG_ChIP_peak_3450 (+9277)
Galnt9	ENSMUSG00000033316	1.75625e-06	2.85726	NEG_ChIP_peak_4281 (+54485)
Ptgis	ENSMUSG00000017969	7.6089e-22	2.84448	NEG_ChIP_peak_3330 (-9922), NEG_ChIP_peak_3329 (+8236)
Tmem86a	ENSMUSG00000010307	6.09317e-07	2.83266	NEG_ChIP_peak_4879 (+22986)
Gbp2	ENSMUSG00000028270	3.28854e-07	2.83141	NEG_ChIP_peak_3662 (-270)
Prss23	ENSMUSG00000039405	6.22311e-12	2.81306	NEG_ChIP_peak_4956 (+17734)
Parp3	ENSMUSG00000023249	3.34372e-37	2.77838	NEG_ChIP_peak_5659 (+794)
Plac1	ENSMUSG00000061082	0.00158922	2.77151	NEG_ChIP_peak_5761 (-48122)
Car3	ENSMUSG00000027559	0.0013057	2.76108	NEG_ChIP_peak_3382 (+6394)
Csf1	ENSMUSG00000014599	5.14184e-15	2.73657	NEG_ChIP_peak_3598 (-53132), NEG_ChIP_peak_3597 (-24670), NEG_ChIP_peak_3596 (+574)
Cilp	ENSMUSG00000042254	0.00690964	2.72421	NEG_ChIP_peak_5583 (-16994)
Lzts1	ENSMUSG00000036306	5.34762e-10	2.72039	NEG_ChIP_peak_5223 (-8255), NEG_ChIP_peak_5222 (+10314)
Chst11	ENSMUSG00000034612	2.93275e-15	2.71555	NEG_ChIP_peak_595 (+23886), NEG_ChIP_peak_596 (+98036)
Angptl2	ENSMUSG00000004105	1.16181e-15	2.69838	NEG_ChIP_peak_3023 (-35821)
Adra2a	ENSMUSG00000033717	5.75256e-05	2.69636	NEG_ChIP_peak_2900 (-29988), NEG_ChIP_peak_2901 (+32866)
Nlrc3	ENSMUSG00000049871	2.55634e-06	2.69084	NEG_ChIP_peak_2078 (+17262)
Cyp7b1	ENSMUSG00000039519	0.011355	2.68421	NEG_ChIP_peak_3384 (-466)
Kcnn4	ENSMUSG00000054342	0.0476854	2.68277	NEG_ChIP_peak_4805 (-328), NEG_ChIP_peak_4806 (+6891)
Mrap	ENSMUSG00000039956	5.41155e-19	2.68186	NEG_ChIP_peak_2261 (-2820)
P2rx4	ENSMUSG00000029470	1.98762e-09	2.65634	NEG_ChIP_peak_4343 (-166), NEG_ChIP_peak_4344 (+3224)
Unc93b1	ENSMUSG00000036908	1.34718e-22	2.63123	NEG_ChIP_peak_2751 (+892)
Sspn	ENSMUSG00000030255	1.48735e-15	2.62695	NEG_ChIP_peak_4757 (+64658)
Abca9	ENSMUSG00000041797	7.58749e-12	2.62361	NEG_ChIP_peak_1038 (+401)
Rassf9	ENSMUSG00000044921	7.8319e-17	2.62358	NEG_ChIP_peak_645 (-1054)
Adamtsl1	ENSMUSG00000066113	5.68872e-13	2.6206	NEG_ChIP_peak_3829 (+15173), NEG_ChIP_peak_3830 (+68830), NEG_ChIP_peak_3831 (+85227)
Ccdc80	ENSMUSG00000022665	7.04214e-09	2.61639	NEG_ChIP_peak_2211 (-35536), NEG_ChIP_peak_2212 (+31295)
Masp1	ENSMUSG00000022887	0.000890752	2.61451	NEG_ChIP_peak_2135 (+2612), NEG_ChIP_peak_2134 (+27505)
Ccdc171	ENSMUSG00000052407	8.69311e-08	2.60762	NEG_ChIP_peak_3823 (+112), NEG_ChIP_peak_3824 (+939), NEG_ChIP_peak_3825 (+14112)
Mpp6	ENSMUSG00000038388	1.29573e-18	2.58707	NEG_ChIP_peak_4502 (-265), NEG_ChIP_peak_4503 (+49652)
Igsf10	ENSMUSG00000036334	2.15246e-08	2.57026	NEG_ChIP_peak_3451 (+32187)
Sec16b	ENSMUSG00000026589	5.20169e-05	2.53828	NEG_ChIP_peak_278 (+52288)
Tifab	ENSMUSG00000049625	0.000208517	2.52398	NEG_ChIP_peak_1484 (-4703)
Arhgap28	ENSMUSG00000024043	2.14758e-16	2.51973	NEG_ChIP_peak_2519 (-15511), NEG_ChIP_peak_2518 (+8313), NEG_ChIP_peak_2517 (+25074)
Gli2	ENSMUSG00000048402	1.62791e-05	2.51335	NEG_ChIP_peak_196 (-99256), NEG_ChIP_peak_195 (+51666)
Tlr2	ENSMUSG00000027995	1.45279e-16	2.51113	NEG_ChIP_peak_3491 (-21481)
Lypd6b	ENSMUSG00000026765	0.0207421	2.50866	NEG_ChIP_peak_3053 (-43041), NEG_ChIP_peak_3054 (+5596)
Asprv1	ENSMUSG00000033508	0.00984676	2.48324	NEG_ChIP_peak_4569 (-48625)
Jph2	ENSMUSG00000017817	4.53953e-06	2.46201	NEG_ChIP_peak_3302 (+43943)
Hgf	ENSMUSG00000028864	2.46112e-07	2.45874	NEG_ChIP_peak_4086 (-83409)
Cldn14	ENSMUSG00000047109	0.000720831	2.45761	NEG_ChIP_peak_2278 (-25428)
Hes1	ENSMUSG00000022528	1.40396e-14	2.45302	NEG_ChIP_peak_2152 (+16678)
S1pr3	ENSMUSG00000067586	2.63309e-07	2.44082	NEG_ChIP_peak_1453 (-16898)
Slc6a2	ENSMUSG00000055368	3.66558e-08	2.43812	NEG_ChIP_peak_5283 (+23572)
C1rl	ENSMUSG00000038527	0.00934289	2.3991	NEG_ChIP_peak_4679 (-2262)
Tead2	ENSMUSG00000030796	4.2495e-12	2.3973	NEG_ChIP_peak_4869 (+125)
Col6a2	ENSMUSG00000020241	1.32517e-08	2.37237	NEG_ChIP_peak_564 (-45510), NEG_ChIP_peak_563 (-44579)
Id3	ENSMUSG00000007872	2.02028e-13	2.37132	NEG_ChIP_peak_3980 (-20144), NEG_ChIP_peak_3981 (+3622)
Tsku	ENSMUSG00000049580	1.88126e-17	2.35652	NEG_ChIP_peak_4969 (+24102)
Arhgap32	ENSMUSG00000041444	7.01238e-09	2.35341	NEG_ChIP_peak_5442 (-91154)
Gprc5c	ENSMUSG00000051043	1.22792e-10	2.3347	NEG_ChIP_peak_1048 (-443)
Ptpn18	ENSMUSG00000026126	1.8191e-15	2.33419	NEG_ChIP_peak_37 (+13100)
Tjp2	ENSMUSG00000024812	4.01059e-18	2.33121	NEG_ChIP_peak_2817 (+51324), NEG_ChIP_peak_2816 (+60819)
Slc46a1	ENSMUSG00000020829	8.69182e-26	2.32682	NEG_ChIP_peak_908 (-2329)
Fgd3	ENSMUSG00000037946	4.6627e-05	2.32004	NEG_ChIP_peak_1451 (-7534)
Lyl1	ENSMUSG00000034041	0.000102159	2.3134	NEG_ChIP_peak_5262 (+362)
Dtx4	ENSMUSG00000039982	0.000515944	2.30553	NEG_ChIP_peak_2788 (+13414)
Zfp365	ENSMUSG00000037855	1.53615e-06	2.30224	NEG_ChIP_peak_540 (+50014)
Tmem200b	ENSMUSG00000070720	0.000203231	2.28365	NEG_ChIP_peak_3952 (-2759)
Efhc1	ENSMUSG00000041809	0.00224963	2.26985	NEG_ChIP_peak_27 (+22633)
Rps6ka2	ENSMUSG00000023809	4.6e-44	2.26521	NEG_ChIP_peak_2307 (+61372)
Tap1	ENSMUSG00000037321	4.65188e-39	2.25851	NEG_ChIP_peak_2410 (-592)
Nes	ENSMUSG00000004891	1.69734e-14	2.25588	NEG_ChIP_peak_3514 (-10511), NEG_ChIP_peak_3515 (-704)
Rbm43	ENSMUSG00000036249	1.59667e-10	2.25502	NEG_ChIP_peak_3056 (+232)
Mafb	ENSMUSG00000074622	0.000644888	2.2504	NEG_ChIP_peak_3300 (-84613), NEG_ChIP_peak_3299 (-66436)
Cmklr1	ENSMUSG00000042190	7.30541e-10	2.24712	NEG_ChIP_peak_4297 (-35830), NEG_ChIP_peak_4296 (-22586), NEG_ChIP_peak_4295 (+66774)
Parp8	ENSMUSG00000021725	0.000528046	2.23296	NEG_ChIP_peak_1601 (-106)
Klhl23	ENSMUSG00000042155	1.54108e-13	2.23269	NEG_ChIP_peak_3082 (+389)
Socs1	ENSMUSG00000038037	3.32747e-08	2.23222	NEG_ChIP_peak_2093 (-233), NEG_ChIP_peak_2092 (+3535), NEG_ChIP_peak_2091 (+15251)
Psmb9	ENSMUSG00000096727	4.99473e-12	2.22899	NEG_ChIP_peak_2411 (-425)
Pyroxd2	ENSMUSG00000060224	0.000124141	2.22856	NEG_ChIP_peak_2873 (+61836)
Plscr4	ENSMUSG00000032377	4.37227e-05	2.22608	NEG_ChIP_peak_5630 (-25321)
Tmem140	ENSMUSG00000057137	0.00945991	2.21014	NEG_ChIP_peak_4472 (-125)
Zc3h12a	ENSMUSG00000042677	0.00321393	2.20162	NEG_ChIP_peak_3929 (+4801), NEG_ChIP_peak_3928 (+20744)
Nckap1l	ENSMUSG00000022488	6.70065e-08	2.19347	NEG_ChIP_peak_2077 (+16802)
Zfp423	ENSMUSG00000045333	5.45711e-07	2.19171	NEG_ChIP_peak_5274 (+98162)
Ednra	ENSMUSG00000031616	3.31703e-11	2.18709	NEG_ChIP_peak_5245 (-46461)
Cpz	ENSMUSG00000036596	0.000236488	2.18705	NEG_ChIP_peak_4136 (+4726)
Agap2	ENSMUSG00000025422	1.27439e-06	2.17489	NEG_ChIP_peak_695 (+3409)
Igtp	ENSMUSG00000078853	7.44158e-09	2.14882	NEG_ChIP_peak_838 (-52)
Ppp1cc	ENSMUSG00000004455	7.15174e-15	2.14237	NEG_ChIP_peak_4341 (-1677)
Adra1b	ENSMUSG00000050541	2.6179e-07	2.13234	NEG_ChIP_peak_788 (-57429), NEG_ChIP_peak_787 (+47881)
Rorb	ENSMUSG00000036192	3.42825e-05	2.13205	NEG_ChIP_peak_2801 (+98831)
Flt3l	ENSMUSG00000110206	8.80544e-05	2.12102	NEG_ChIP_peak_4868 (-57)
Vav3	ENSMUSG00000033721	2.18985e-10	2.11815	NEG_ChIP_peak_3604 (-16826), NEG_ChIP_peak_3605 (+11544)
Inhbb	ENSMUSG00000037035	5.73097e-09	2.11673	NEG_ChIP_peak_198 (-157)
Clec1a	ENSMUSG00000033082	1.42918e-11	2.0982	NEG_ChIP_peak_4707 (-230)
Cyp4f16	ENSMUSG00000048440	9.56767e-09	2.0967	NEG_ChIP_peak_2402 (+14686)
Rnf144a	ENSMUSG00000020642	6.0755e-06	2.06652	NEG_ChIP_peak_1135 (+49299)
Pik3ip1	ENSMUSG00000034614	2.68925e-08	2.05752	NEG_ChIP_peak_718 (+1238), NEG_ChIP_peak_719 (+19030)
Tspan18	ENSMUSG00000027217	4.09493e-10	2.05133	NEG_ChIP_peak_3140 (-17392), NEG_ChIP_peak_3139 (+20329), NEG_ChIP_peak_3138 (+30073), NEG_ChIP_peak_3137 (+56126)
Adamts6	ENSMUSG00000046169	1.22283e-07	2.04838	NEG_ChIP_peak_1567 (-1917)
Gm20547	ENSMUSG00000092511	5.27576e-05	2.04031	NEG_ChIP_peak_2417 (+2396)
Psmb8	ENSMUSG00000024338	8.38767e-17	2.03562	NEG_ChIP_peak_2412 (+664)
Cldn4	ENSMUSG00000047501	0.032348	2.02694	NEG_ChIP_peak_4368 (-10754)
Pik3ap1	ENSMUSG00000025017	0.00070613	2.02028	NEG_ChIP_peak_2865 (+39454)
Gbgt1	ENSMUSG00000026829	3.47906e-05	2.01851	NEG_ChIP_peak_2995 (+310)
Hcn4	ENSMUSG00000032338	1.88538e-08	2.01708	NEG_ChIP_peak_5541 (-29526), NEG_ChIP_peak_5542 (-20738)
Ak1	ENSMUSG00000026817	0.00012952	2.009	NEG_ChIP_peak_3016 (-7197)
Cadm1	ENSMUSG00000032076	2.09942e-09	2.00317	NEG_ChIP_peak_5491 (+16087)
L1td1	ENSMUSG00000087166	7.88342e-05	-2.00823	NEG_ChIP_peak_3860 (+17271)
Cd9	ENSMUSG00000030342	9.83733e-12	-2.0085	NEG_ChIP_peak_4691 (+16365)
Myocd	ENSMUSG00000020542	1.55453e-13	-2.00957	NEG_ChIP_peak_860 (-96757)
Nr2f2	ENSMUSG00000030551	6.41543e-13	-2.01693	NEG_ChIP_peak_4913 (-248)
Zbtb8b	ENSMUSG00000048485	8.70003e-09	-2.01958	NEG_ChIP_peak_3945 (-4652)
Mbnl3	ENSMUSG00000036109	6.05732e-11	-2.03319	NEG_ChIP_peak_5758 (-1544)
Cdc14a	ENSMUSG00000033502	1.26434e-30	-2.03749	NEG_ChIP_peak_3610 (+49)
Zfp703	ENSMUSG00000085795	0.00126452	-2.0433	NEG_ChIP_peak_5160 (-90445), NEG_ChIP_peak_5161 (-79421), NEG_ChIP_peak_5162 (-13680)
Igsf9b	ENSMUSG00000034275	2.79483e-23	-2.05748	NEG_ChIP_peak_5434 (-12560)
Efna5	ENSMUSG00000048915	7.33485e-07	-2.06645	NEG_ChIP_peak_2499 (-96640), NEG_ChIP_peak_2498 (-80883), NEG_ChIP_peak_2497 (-45390)
Itpk1	ENSMUSG00000057963	1.51765e-06	-2.07057	NEG_ChIP_peak_1287 (+45099), NEG_ChIP_peak_1286 (+49130)
Ctnnal1	ENSMUSG00000038816	9.01919e-23	-2.07144	NEG_ChIP_peak_3770 (+21990), NEG_ChIP_peak_3769 (+26980)
Nxf7	ENSMUSG00000031410	0.00196354	-2.0764	NEG_ChIP_peak_5786 (+24413)
Inf2	ENSMUSG00000037679	4.54024e-10	-2.08567	NEG_ChIP_peak_1327 (-12071), NEG_ChIP_peak_1328 (-9636), NEG_ChIP_peak_1329 (-93)
Mctp2	ENSMUSG00000032776	2.66547e-24	-2.08598	NEG_ChIP_peak_4918 (-56252)
Echdc3	ENSMUSG00000039063	0.0001595	-2.09006	NEG_ChIP_peak_2942 (-58699)
Bmp8a	ENSMUSG00000032726	2.1272e-05	-2.10864	NEG_ChIP_peak_3921 (-65955), NEG_ChIP_peak_3920 (-63180)
Slc38a2	ENSMUSG00000022462	5.895e-42	-2.12394	NEG_ChIP_peak_2034 (-561)
Ppm1l	ENSMUSG00000027784	4.48083e-25	-2.15394	NEG_ChIP_peak_3473 (-453)
Igdcc3	ENSMUSG00000032394	4.36633e-12	-2.16804	NEG_ChIP_peak_5579 (-14946), NEG_ChIP_peak_5580 (+21999)
Lpgat1	ENSMUSG00000026623	7.04126e-16	-2.17086	NEG_ChIP_peak_383 (-57209)
Adora2b	ENSMUSG00000018500	2.20414e-33	-2.19514	NEG_ChIP_peak_854 (+986)
Nnat	ENSMUSG00000067786	2.41171e-27	-2.19676	NEG_ChIP_peak_3286 (-59132), NEG_ChIP_peak_3287 (-19726)
Selenbp1	ENSMUSG00000068874	8.62095e-11	-2.2091	NEG_ChIP_peak_3543 (-14122)
Trpc4	ENSMUSG00000027748	1.75518e-05	-2.22063	NEG_ChIP_peak_3446 (+88884)
Esm1	ENSMUSG00000042379	6.87856e-05	-2.22666	NEG_ChIP_peak_1586 (-6827)
Msln	ENSMUSG00000063011	0.0137341	-2.23126	NEG_ChIP_peak_2343 (-2558)
Slc7a1	ENSMUSG00000041313	2.0306e-21	-2.24568	NEG_ChIP_peak_4415 (+610)
Pi15	ENSMUSG00000067780	3.12644e-20	-2.272	NEG_ChIP_peak_26 (-63749)
Ndrg1	ENSMUSG00000005125	1.34708e-08	-2.2915	NEG_ChIP_peak_1942 (-70199), NEG_ChIP_peak_1941 (+7142), NEG_ChIP_peak_1940 (+37321)
Atoh8	ENSMUSG00000037621	7.827e-20	-2.35405	NEG_ChIP_peak_4540 (+906), NEG_ChIP_peak_4539 (+18428)
Mtus1	ENSMUSG00000045636	0	-2.36893	NEG_ChIP_peak_5187 (+57433)
Entpd7	ENSMUSG00000025192	5.09504e-14	-2.37442	NEG_ChIP_peak_2876 (+9699)
Plcd3	ENSMUSG00000020937	7.36538e-26	-2.39666	NEG_ChIP_peak_1011 (+4216)
Lrat	ENSMUSG00000028003	3.2976e-20	-2.41637	NEG_ChIP_peak_3489 (-6553)
Alad	ENSMUSG00000028393	5.20628e-39	-2.42494	NEG_ChIP_peak_3792 (+3780)
Cebpa	ENSMUSG00000034957	4.55007e-38	-2.44605	NEG_ChIP_peak_4847 (-575)
Nr2f1	ENSMUSG00000069171	7.33133e-10	-2.49659	NEG_ChIP_peak_1521 (-946)
Parp4	ENSMUSG00000054509	5.15985e-13	-2.50158	NEG_ChIP_peak_1727 (-190)
Slc30a2	ENSMUSG00000028836	1.67572e-09	-2.54784	NEG_ChIP_peak_3972 (+1054)
Cga	ENSMUSG00000028298	5.00093e-06	-2.55755	NEG_ChIP_peak_3718 (+77445)
Rasgrp1	ENSMUSG00000027347	2.7579e-27	-2.56466	NEG_ChIP_peak_3183 (-15282), NEG_ChIP_peak_3182 (-9917)
Prf1	ENSMUSG00000037202	7.26202e-08	-2.56662	NEG_ChIP_peak_523 (+38446)
Mfsd2a	ENSMUSG00000028655	0	-2.63122	NEG_ChIP_peak_3918 (+5806)
Mapre3	ENSMUSG00000029166	2.72692e-07	-2.64818	NEG_ChIP_peak_4107 (+19128)
Hfe	ENSMUSG00000006611	4.35423e-13	-2.6506	NEG_ChIP_peak_1383 (+407)
Ntn5	ENSMUSG00000070564	0.00885926	-2.66186	NEG_ChIP_peak_4873 (-4183)
Dsp	ENSMUSG00000054889	2.00178e-07	-2.72167	NEG_ChIP_peak_1413 (-27535)
Atp1a3	ENSMUSG00000040907	0.00552248	-2.72508	NEG_ChIP_peak_4810 (+12987)
Sdk1	ENSMUSG00000039683	1.625e-17	-2.78458	NEG_ChIP_peak_4399 (+79)
Nedd9	ENSMUSG00000021365	1.47543e-34	-2.80229	NEG_ChIP_peak_1416 (+77750)
Iffo2	ENSMUSG00000041025	2.99914e-37	-2.81463	NEG_ChIP_peak_4005 (-41227)
Tspan8	ENSMUSG00000034127	1.05914e-13	-2.8235	NEG_ChIP_peak_662 (+43341)
Plekhg4	ENSMUSG00000014782	0.000293225	-2.84435	NEG_ChIP_peak_5304 (+10844)
Kcnip2	ENSMUSG00000025221	0.00035138	-2.94104	NEG_ChIP_peak_2885 (+12372)
Slc38a1	ENSMUSG00000023169	3.15583e-22	-2.99318	NEG_ChIP_peak_2033 (-451), NEG_ChIP_peak_2032 (+20173), NEG_ChIP_peak_2031 (+74926)
Adam11	ENSMUSG00000020926	1.15908e-11	-3.01769	NEG_ChIP_peak_1008 (-11185)
Fam210b	ENSMUSG00000027495	0	-3.08013	NEG_ChIP_peak_3356 (-10599)
Tacstd2	ENSMUSG00000051397	3.01366e-16	-3.10006	NEG_ChIP_peak_4535 (+2670)
Zyg11a	ENSMUSG00000034645	1.14046e-17	-3.10968	NEG_ChIP_peak_3890 (-5373)
Lbp	ENSMUSG00000016024	0.000794588	-3.12634	NEG_ChIP_peak_3294 (-409)
Cybrd1	ENSMUSG00000027015	5.17024e-09	-3.13012	NEG_ChIP_peak_3085 (+28482)
Itga3	ENSMUSG00000001507	0	-3.16795	NEG_ChIP_peak_965 (-9161), NEG_ChIP_peak_964 (-7498), NEG_ChIP_peak_963 (+83)
Serpinb9b	ENSMUSG00000021403	0	-3.24975	NEG_ChIP_peak_1401 (+24291)
Pdk4	ENSMUSG00000019577	6.75607e-36	-3.26284	NEG_ChIP_peak_4430 (+53412)
N4bp2l1	ENSMUSG00000041132	3.16168e-18	-3.30881	NEG_ChIP_peak_4422 (-5087)
Unc5c	ENSMUSG00000059921	8.1157e-35	-3.3169	NEG_ChIP_peak_3657 (-272), NEG_ChIP_peak_3658 (+2216)
Hopx	ENSMUSG00000059325	5.76758e-32	-3.39076	NEG_ChIP_peak_4213 (-45501), NEG_ChIP_peak_4212 (+34453)
Klrb1b	ENSMUSG00000079298	8.11159e-10	-3.42711	NEG_ChIP_peak_4705 (-12526)
Adrb2	ENSMUSG00000045730	2.92557e-13	-3.4588	NEG_ChIP_peak_2686 (+12771)
Anxa8	ENSMUSG00000021950	0.0223558	-3.61468	NEG_ChIP_peak_1684 (-5343)
Slc20a1	ENSMUSG00000027397	0	-3.69455	NEG_ChIP_peak_3221 (-22953), NEG_ChIP_peak_3222 (-12493)
Pi16	ENSMUSG00000024011	7.93339e-21	-3.72599	NEG_ChIP_peak_2373 (-22330), NEG_ChIP_peak_2374 (-16516)
Ablim1	ENSMUSG00000025085	0	-3.96477	NEG_ChIP_peak_2920 (-23582)
Ccdc141	ENSMUSG00000044033	1.49325e-32	-4.26431	NEG_ChIP_peak_3114 (+820)
Prdm1	ENSMUSG00000038151	0	-4.4344	NEG_ChIP_peak_496 (-71052), NEG_ChIP_peak_495 (+30763), NEG_ChIP_peak_494 (+58099), NEG_ChIP_peak_493 (+61681), NEG_ChIP_peak_492 (+77554)
Slc9a2	ENSMUSG00000026062	8.92271e-31	-4.45691	NEG_ChIP_peak_62 (-1476)
Rasgef1b	ENSMUSG00000089809	0	-4.4847	NEG_ChIP_peak_4246 (+38275)
Fnd3c2	ENSMUSG00000073012	5.63572e-09	-4.86073	NEG_ChIP_peak_5780 (-80190)
Ankrd55	ENSMUSG00000049985	4.78435e-30	-4.94598	NEG_ChIP_peak_1576 (+39373)
Otogl	ENSMUSG00000091455	4.18592e-24	-4.95639	NEG_ChIP_peak_651 (-18698)
Fa2h	ENSMUSG00000033579	2.68907e-09	-5.33334	NEG_ChIP_peak_5334 (-56228), NEG_ChIP_peak_5333 (+23599)
Vwce	ENSMUSG00000043789	3.88014e-07	-5.6602	NEG_ChIP_peak_2784 (+11813)
Ang2	ENSMUSG00000047894	3.12993e-06	-5.80477	NEG_ChIP_peak_1708 (+8861)
Hmcn1	ENSMUSG00000066842	0	-5.92053	NEG_ChIP_peak_249 (-18230)
Pmaip1	ENSMUSG00000024521	1.3e-44	-6.02227	NEG_ChIP_peak_2701 (-32545)
Bfsp1	ENSMUSG00000027420	9.70873e-16	-6.19674	NEG_ChIP_peak_3250 (+35863)
Col26a1	ENSMUSG00000004415	6.6e-44	-6.86028	NEG_ChIP_peak_4381 (+86148)
9230009I02Rik	ENSMUSG00000072982	1.25894e-09	-6.94373	NEG_ChIP_peak_811 (+1752)
Angptl7	ENSMUSG00000028989	4.6538e-13	-7.03772	NEG_ChIP_peak_4030 (-26494), NEG_ChIP_peak_4029 (-17765)
Pla2g4f	ENSMUSG00000046971	9.47407e-17	-8.97864	NEG_ChIP_peak_3197 (-5114)
Vsig8	ENSMUSG00000049598	1.43432e-21	-10.3259	NEG_ChIP_peak_319 (+7259)
Ifnk	ENSMUSG00000042993	3.29894e-06	-10.8678	NEG_ChIP_peak_3720 (-82703), NEG_ChIP_peak_3721 (-27933)
Oit1	ENSMUSG00000021749	1.95454e-14	-11.1612	NEG_ChIP_peak_1608 (+21453)
Ear1	ENSMUSG00000072601	1.21748e-07	-11.2925	NEG_ChIP_peak_1689 (+9260)
Timp3	ENSMUSG00000020044	0	-14.2006	NEG_ChIP_peak_601 (-10293), NEG_ChIP_peak_602 (-6198), NEG_ChIP_peak_603 (+39712)
Chga	ENSMUSG00000021194	1.3108e-26	-20.8017	NEG_ChIP_peak_1285 (+45484)
Selenbp2	ENSMUSG00000068877	1.44731e-22	-28.57	NEG_ChIP_peak_3541 (-12459), NEG_ChIP_peak_3542 (-739)
Gm10260	ENSMUSG00000069117	0	-30.1882	NEG_ChIP_peak_1553 (-77099)
Lyve1	ENSMUSG00000030787	0	-34.9064	NEG_ChIP_peak_5009 (-31507), NEG_ChIP_peak_5008 (-8105)
Pdgfrl	ENSMUSG00000031595	0	-38.0697	NEG_ChIP_peak_5185 (+80684), NEG_ChIP_peak_5186 (+93217)
Scd3	ENSMUSG00000025202	1.8e-44	-39.3327	NEG_ChIP_peak_2880 (+42642)
