# Supplementary material for: The transcriptional repressor Blimp1/PRDM1 regulates the maternal decidual response in mice
Source: Nat Commun. 2020 Jun 3;11:2782. doi: 10.1038/s41467-020-16603-z (PMC7270082; doi:10.1038/s41467-020-16603-z)
Supplement: Supplementary file 9 — Supplementary Data 8 [file 41467_2020_16603_MOESM9_ESM.xlsx]

## Sheet: GO BP 2 fold E6.5 Blimp1 target
WebGestalt (http://webgestalt.org), GO Biological Process Enrichment Results with Affinity Propagation
2 fold up-regulated candidate Blimp1 target genes in E6.5 Blimp1 mutant decidua
Gene Set	Description	Size	Expect	Ratio	P Value	FDR	Ensembl gene I.D.
GO:0006955	immune response	1293	10.284	3.0145	2.5613e-08	2.7841e-05	ENSMUSG00000002699	ENSMUSG00000014599	ENSMUSG00000021423	ENSMUSG00000022488	ENSMUSG00000022887	ENSMUSG00000025017	ENSMUSG00000026321	ENSMUSG00000026573	ENSMUSG00000026700	ENSMUSG00000027995	ENSMUSG00000028270	ENSMUSG00000032076	ENSMUSG00000033721	ENSMUSG00000035385	ENSMUSG00000036908	ENSMUSG00000037321	ENSMUSG00000037379	ENSMUSG00000038037	ENSMUSG00000038527	ENSMUSG00000042190	ENSMUSG00000042677	ENSMUSG00000044827	ENSMUSG00000049871	ENSMUSG00000050241	ENSMUSG00000054342	ENSMUSG00000059089	ENSMUSG00000061353	ENSMUSG00000066258	ENSMUSG00000067212	ENSMUSG00000070034	ENSMUSG00000074151
GO:0051707	response to other organism	942	7.4919	3.4704	2.6064e-08	2.7841e-05	ENSMUSG00000021423	ENSMUSG00000022665	ENSMUSG00000026321	ENSMUSG00000026573	ENSMUSG00000026700	ENSMUSG00000027559	ENSMUSG00000027995	ENSMUSG00000028270	ENSMUSG00000031616	ENSMUSG00000032377	ENSMUSG00000035385	ENSMUSG00000036908	ENSMUSG00000037379	ENSMUSG00000040613	ENSMUSG00000042677	ENSMUSG00000044827	ENSMUSG00000048402	ENSMUSG00000049436	ENSMUSG00000049871	ENSMUSG00000059089	ENSMUSG00000066258	ENSMUSG00000067212	ENSMUSG00000070034	ENSMUSG00000072620	ENSMUSG00000074151	ENSMUSG00000096727
GO:0031347	regulation of defense response	580	4.6129	4.1189	1.8248e-07	0.00012658	ENSMUSG00000017969	ENSMUSG00000025017	ENSMUSG00000026321	ENSMUSG00000026573	ENSMUSG00000026700	ENSMUSG00000027995	ENSMUSG00000028864	ENSMUSG00000031616	ENSMUSG00000032076	ENSMUSG00000032532	ENSMUSG00000036908	ENSMUSG00000037321	ENSMUSG00000038037	ENSMUSG00000042677	ENSMUSG00000044827	ENSMUSG00000049871	ENSMUSG00000050241	ENSMUSG00000067212	ENSMUSG00000074151
GO:0001817	regulation of cytokine production	614	4.8833	3.8908	4.3538e-07	0.00021812	ENSMUSG00000022488	ENSMUSG00000026573	ENSMUSG00000026700	ENSMUSG00000027995	ENSMUSG00000028864	ENSMUSG00000032076	ENSMUSG00000035385	ENSMUSG00000036446	ENSMUSG00000036908	ENSMUSG00000037035	ENSMUSG00000037379	ENSMUSG00000038037	ENSMUSG00000042190	ENSMUSG00000042677	ENSMUSG00000044827	ENSMUSG00000049871	ENSMUSG00000050241	ENSMUSG00000067212	ENSMUSG00000067586
GO:0001568	blood vessel development	674	5.3605	3.5445	1.7504e-06	0.00058462	ENSMUSG00000009097	ENSMUSG00000017969	ENSMUSG00000021256	ENSMUSG00000022528	ENSMUSG00000023885	ENSMUSG00000026586	ENSMUSG00000026700	ENSMUSG00000028864	ENSMUSG00000030796	ENSMUSG00000031616	ENSMUSG00000033721	ENSMUSG00000034041	ENSMUSG00000035385	ENSMUSG00000042677	ENSMUSG00000046169	ENSMUSG00000048387	ENSMUSG00000061353	ENSMUSG00000069763	ENSMUSG00000074934
GO:0042127	regulation of cell proliferation	1590	12.646	2.4514	2.3867e-06	0.00066013	ENSMUSG00000004455	ENSMUSG00000004891	ENSMUSG00000009097	ENSMUSG00000014599	ENSMUSG00000021256	ENSMUSG00000022372	ENSMUSG00000022488	ENSMUSG00000022528	ENSMUSG00000023809	ENSMUSG00000025422	ENSMUSG00000026573	ENSMUSG00000026586	ENSMUSG00000026700	ENSMUSG00000027208	ENSMUSG00000027995	ENSMUSG00000031548	ENSMUSG00000031616	ENSMUSG00000032532	ENSMUSG00000033721	ENSMUSG00000034612	ENSMUSG00000035385	ENSMUSG00000039519	ENSMUSG00000040613	ENSMUSG00000048387	ENSMUSG00000048402	ENSMUSG00000049871	ENSMUSG00000061353	ENSMUSG00000067212	ENSMUSG00000072620	ENSMUSG00000074934	ENSMUSG00000110206
GO:0060326	cell chemotaxis	280	2.2269	5.3886	2.5394e-06	0.00066013	ENSMUSG00000014599	ENSMUSG00000022488	ENSMUSG00000026573	ENSMUSG00000028864	ENSMUSG00000031616	ENSMUSG00000033721	ENSMUSG00000035385	ENSMUSG00000039519	ENSMUSG00000042190	ENSMUSG00000050370	ENSMUSG00000061353	ENSMUSG00000074934
