# Supplementary material for: The transcriptional repressor Blimp1/PRDM1 regulates the maternal decidual response in mice
Source: Nat Commun. 2020 Jun 3;11:2782. doi: 10.1038/s41467-020-16603-z (PMC7270082; doi:10.1038/s41467-020-16603-z)
Supplement: Supplementary file 12 — Source Data [file 41467_2020_16603_MOESM12_ESM.xlsx]

## Sheet: Figure 1b
Figure 1b
Anti-Blimp1 Ab										anti-Tubulin Ab

## Sheet: Figure 1c
Figure 1c	Staining (% of decidual area)
	WT	Mut
	19.12	0.32
	15.78	3.63
	12.85	0.24
	12.02	0.06
	24.16	0.43

## Sheet: Figure 2b
Figure 2b
	Chicago Blue dye content of decidua (micrograms of dye per site)
	WT dec	Mut dec	WT ovary	Mut ovary
	0.303019	0.291693	0.38985	0.344547
	0.314345	0.227514	0.287918	0.31812
	0.355872	0.201087	0.340772	0.265267
	0.348322	0.24639	0.310569	0.38985
	0.355872	0.23884	0.253941	0.280367
	0.355872	0.223739	0.38985	0.393625
	0.367198	0.208638
	0.272817	0.295469
	0.303019	0.261491
	0.314345	0.446479
	0.344547	0.204863
	0.363423	0.352097
	0.340772	0.280367
	0.423827	0.235065
	0.374749	0.291693
	0.340772	0.287918
	0.348322	0.284143
	0.3974	0.287918
	0.393625	0.284143
	0.442703
	0.404951
	0.355872
	0.321895
	0.295469
	0.31812
	0.295469
	0.344547

## Sheet: Figure 2e
Figure 2e	Cell Density in Primay Decidual Zone
	WT	Mut
	33	14
	34	20
	35	15
	32	16
	31	14
	29	17
	35	18
	37	20
	32	12
	31	16
	26	17
	32	18

## Sheet: Figure 3e
Figure 3e	Tight Junction Spread
	WT	Mut
	276.07	38.23
	122.02	40.01
	282.03	31.15
	285.73	28.55
	249.23	32.12
	228.47	29.21
	257.03	30.87
	233.68	30.93
	246.98	21.74
	247.49	21.99
	174.23	17.35
	175.93	19.67

## Sheet: Figure 4f
Figure 4f	Ifn-gamma E6.5 decidual expression (qPCR) -ddCt relative to wild type
	WT	Mut
	0.53	5.53
	0.61	6.59
	3.46	10.13
	0.89	2.64

## Sheet: Figure 6b
Figure 6b	Csf1 Decidual Expression (qPCR) - ddCt relative to wild type
	E5.5		E6.5
	WT	Mut	WT	Mut
	1.03	2.24	1.17	1.58
	1.19	3.2	0.43	4.13
	0.9	5.62	0.62	3.93
	0.91	6.03	3.18	3.76
			0.13	5.89

## Sheet: Supplementary Fig. 1a
Supplementary Figure 1a	Alk Phos Area			Alk Phos Intensity
	WT	Mut		WT	Mut
	2.27	1.15		201.17	133.36
	2.01	1.05		223.83	99.7
	2.07	1.36453		234.29	127.85
	1.85	1.13425		187.51	84.24
	1.86	1.16755		146.96	106.13
	1.79	1.26		143.94	127.55
				141.7	117.42
				143.66
				163.54
				152.4

## Sheet: Supplementary Fig. 2c
Figure2c	Eomes+ uNK cells in mesometrial regions of decidua at E6.5
	WT	Mut
	284	284
	242	269
	271	293
	226	237

## Sheet: Supplementary Fig. 3b
Supplementary Figure 3b	Invasiveness
	F4/80		MHC Class II
	WT	Mut	WT	Mut
	21	100	32	100
	23	97	32	100
	22	98	26	100
	18	99	40	97
	30	100	31	94
	24	96	26	100
	22	100	27	96

[truncated: 1 more sheets: Supplementary Fig. 3c]
